# Supplementary material for: Systematic identification of structure-specific protein–protein interactions
Source: Mol Syst Biol. Author manuscript; Available in PMC 2024 Jun 21. (PMC11148107; doi:10.1038/s44320-024-00037-6)
Supplement: Dataset EV2 [file EMS196675-supplement-Dataset_EV2.xlsx]

## Sheet: INFO
Dataset EV2 - Summary of differentially abundant LiP-MS peptides identified in a HEK293T cellular extract treated with postfusion RSVF or motavizumab.
Description: Single-dose and multiple-dose LiP-MS experiments for postRSVF and motavizumab in a HEK293T cellular extract.
Antibodies and their specificity
Antibody	Antigenic site	Target sequence
Motavizumab	II	NSELLSLINDMPITNDQKKLMSNN
Single-dose_LiP
This worksheet provides a list of significantly altered peptides identified in a complex background treated with postRSVF and motavizumab. Columns include the following information:
uniprot_id	UniProtKB accession number
genes	Gene name
protein_names	Protein name
coverage	Sequence coverage of a given protein
pep_stripped_sequence	Peptide sequence
eg_precursor_id	Precursor sequence including modifications and charge state
pep_type	Defines whether peptide is tryptic, semi-tryptic, or non-tryptic
start	Peptide start position within a protein sequence
end	Peptide end position within a protein sequence
diff	Calculated log2 fold-change (log2 FC) between untreated samples and samples treated with motavizumab
adj_pval	Statistical significance represented by q-values (p-values adjusted by multiple testing using the Benjamin-Hochberg method)
comparison	Differential analysis between the treated (T4) and untreated condition (T0)
ttest_significant	Defines whether a peptide precursor passed the given criteria (|log2 FC| > 0.75 and q-value < 0.01). Can be TRUE or FALSE
directionality	The direction of change in peptide precursor abundance from the untreated sample (T0) to the motavizumab-treated sample (T4). Can be 'Up' (lower precursor peptide abundance in the untreated sample compared to the treated sample) or 'Down' (higher precursor peptide abundance in the untreated sample compared to the treated sample)
score	Score for each differentially altered peptide is computed by dividing the absolute |log2 FC| by the q-value, yielding a measure of the effect strength
Dose-response_LiP
This worksheet provides a list of significantly altered peptides identified by dose-response analysis in a complex background treated with postRSVF and motavizumab. Columns include the following information:
uniprot_id	UniProtKB accession number
genes	Gene name
protein_names	Protein name
coverage	Sequence coverage of a given protein
pep_stripped_sequence	Peptide sequence
eg_precursor_id	Precursor sequence including modifications and charge state
pep_type	Defines whether peptide is tryptic, semi-tryptic, or non-tryptic
start	Peptide start position within a protein sequence
end	Peptide end position within a protein sequence
diff	Calculated log2 fold-change (log2 FC) between untreated samples versus samples treated with motavizumab
adj_pval	Statistical significance represented by q-values (p-values adjusted by multiple testing using the Benjamin-Hochberg method)
comparison	Differential analysis between the treated (T4) and untreated condition (T0)
ttest_significant	Defines whether a peptide precursor passed the given criteria (|log2 FC| > 0.75 and q-value < 0.01). Can be TRUE or FALSE
pep_is_proteotypic	Defines whether a peptide is a unique representative of a single protein within the proteome
correlation	Pearson’s correlation coefficient r is used to assess the fit of the sigmoidal trend of dose-response profiles
ec_50	Represents the inferred quantity of a protein necessary to observe half-maximum of the relative peptide intensity change between treated and untreated samples
anova_adj_pval	Statistical significance based on an adjusted p-value obtained from ANOVA
drc_significant	Determines if Pearson's correlation coefficient r is greater than 0.85 (r > 0.85). Can be TRUE or FALSE
is_significant	Determines if the peptide of interest passed all the given criteria. Can be TRUE or FALSE
directionality	The direction of change in peptide precursor abundance from the untreated sample (T0) to the motavizumab-treated sample (T4). Can be 'Up' (lower precursor peptide abundance in the untreated sample compared to the treated sample) or 'Down' (higher precursor peptide abundance in the untreated sample compared to the treated sample)
score	Score for each differentially altered peptide is computed by dividing the absolute |log2 FC| by the q-value, yielding a measure of the effect strength

## Sheet: Single-dose_LiP
uniprot_id	genes	protein_names	coverage	pep_stripped_sequence	eg_precursor_id	pep_type	start	end	diff	adj_pval	comparison	ttest_significant	directionality	score
P03420_POST	RSVF	RSV Fusion glycoprotein F postfusion	73.2049	INDMPITNDQK	_INDMPITNDQK_.2	semi-tryptic	251	261	-2.75863	1e-07	T4_vs_T0	TRUE	Down	9.87866e+06
P03420_POST	RSVF	RSV Fusion glycoprotein F postfusion	73.2049	NAVTELQLLMQSTPATNN	_NAVTELQLLMQSTPATNN_.2	semi-tryptic	88	105	-2.21719	4.89e-05	T4_vs_T0	TRUE	Down	15335.1
P03420_POST	RSVF	RSV Fusion glycoprotein F postfusion	73.2049	SLINDMPITNDQK	_SLINDMPITNDQK_.2	semi-tryptic	249	261	-2.38849	0.0001309	T4_vs_T0	TRUE	Down	5730.59
P03420_POST	RSVF	RSV Fusion glycoprotein F postfusion	73.2049	INDMPITNDQKK	_INDMPITNDQKK_.2	semi-tryptic	251	262	-2.09959	0.0001501	T4_vs_T0	TRUE	Down	4995.43
P03420_POST	RSVF	RSV Fusion glycoprotein F postfusion	73.2049	INDMPITNDQKK	_INDMPITNDQKK_.3	semi-tryptic	251	262	-1.73233	0.0003251	T4_vs_T0	TRUE	Down	2306.94
P03420_POST	RSVF	RSV Fusion glycoprotein F postfusion	73.2049	NAVTELQLLMQSTPATNN	_NAVTELQLLMQSTPATNN_.3	semi-tryptic	88	105	-1.80457	0.0006193	T4_vs_T0	TRUE	Down	1211.09
P03420_POST	RSVF	RSV Fusion glycoprotein F postfusion	73.2049	IDTPCWK	_IDTPC[Carbamidomethyl (C)]WK_.2	semi-tryptic	299	305	-1.26519	0.0015535	T4_vs_T0	TRUE	Down	482.787
Q9P2I0	CPSF2	Cleavage and polyadenylation specificity factor subunit 2	16.7519	IGLEGCLCQDFYR	_IGLEGC[Carbamidomethyl (C)]LC[Carbamidomethyl (C)]QDFYR_.2	fully-tryptic	758	770	1.76224	0.0021828	T4_vs_T0	TRUE	Up	343.597
O43818	RRP9	U3 small nucleolar RNA-interacting protein 2	11.579	LWQCGEGFR	_LWQC[Carbamidomethyl (C)]GEGFR_.2	fully-tryptic	402	410	-1.02106	0.0032375	T4_vs_T0	TRUE	Down	231.66
P03420_POST	RSVF	RSV Fusion glycoprotein F postfusion	73.2049	LPLYGVIDTPCWK	_LPLYGVIDTPC[Carbamidomethyl (C)]WK_.2	semi-tryptic	293	305	-1.11527	0.0043738	T4_vs_T0	TRUE	Down	171.475
P62191	PSMC1	26S proteasome regulatory subunit 4	57.7273	AKDDLSGADIK	_AKDDLSGADIK_.3	semi-tryptic	386	396	-0.984429	0.0043738	T4_vs_T0	TRUE	Down	171.475
Q99459	CDC5L	Cell division cycle 5-like protein	37.1571	KHEDSAIPR	_KHEDSAIPR_.2	fully-tryptic	757	765	-0.996628	0.0067342	T4_vs_T0	TRUE	Down	111.371
P38606	ATP6V1A	V-type proton ATPase catalytic subunit A	55.2674	HFPSVNWLISYSK	_HFPSVNWLISYSK_.2	fully-tryptic	444	456	1.92514	0.0070816	T4_vs_T0	TRUE	Up	105.908
P28066	PSMA5	Proteasome subunit alpha type-5	63.0705	YAIEAIK	_YAIEAIK_.1	semi-tryptic	26	32	-0.83106	0.0081895	T4_vs_T0	TRUE	Down	91.5811

## Sheet: Dose-reponse_LiP
uniprot_id	genes	protein_names	coverage	pep_stripped_sequence	eg_precursor_id	pep_type	start	end	diff	adj_pval	comparison	ttest_significant	pep_is_proteotypic	correlation	ec_50	anova_adj_pval	drc_significant	is_significant	directionality	score
P03420_POST	RSVF	RSV Fusion glycoprotein F postfusion	73.2049	INDMPITNDQK	_INDMPITNDQK_.2	semi-tryptic	251	261	-2.75863	1e-07	T4_vs_T0	TRUE	TRUE	0.967516	1.72637	2.5e-06	TRUE	TRUE	Down	9.87866e+06
P03420_POST	RSVF	RSV Fusion glycoprotein F postfusion	73.2049	NAVTELQLLMQSTPATNN	_NAVTELQLLMQSTPATNN_.2	semi-tryptic	88	105	-2.21719	4.89e-05	T4_vs_T0	TRUE	TRUE	0.962822	1.70849	8.65e-05	TRUE	TRUE	Down	15335.1
P03420_POST	RSVF	RSV Fusion glycoprotein F postfusion	73.2049	SLINDMPITNDQK	_SLINDMPITNDQK_.2	semi-tryptic	249	261	-2.38849	0.0001309	T4_vs_T0	TRUE	TRUE	0.94875	1.46447	0.0006892	TRUE	TRUE	Down	5730.59
P03420_POST	RSVF	RSV Fusion glycoprotein F postfusion	73.2049	INDMPITNDQKK	_INDMPITNDQKK_.2	semi-tryptic	251	262	-2.09959	0.0001501	T4_vs_T0	TRUE	TRUE	0.957769	1.05904	0.0008835	TRUE	TRUE	Down	4995.43
P03420_POST	RSVF	RSV Fusion glycoprotein F postfusion	73.2049	INDMPITNDQKK	_INDMPITNDQKK_.3	semi-tryptic	251	262	-1.73233	0.0003251	T4_vs_T0	TRUE	TRUE	0.935009	1.38214	0.0009077	TRUE	TRUE	Down	2306.94
P03420_POST	RSVF	RSV Fusion glycoprotein F postfusion	73.2049	NAVTELQLLMQSTPATNN	_NAVTELQLLMQSTPATNN_.3	semi-tryptic	88	105	-1.80457	0.0006193	T4_vs_T0	TRUE	TRUE	0.967482	1.89697	0.000304	TRUE	TRUE	Down	1211.09
P03420_POST	RSVF	RSV Fusion glycoprotein F postfusion	73.2049	IDTPCWK	_IDTPC[Carbamidomethyl (C)]WK_.2	semi-tryptic	299	305	-1.26519	0.0015535	T4_vs_T0	TRUE	TRUE	0.950314	1.26405	0.0027659	TRUE	TRUE	Down	482.787
P03420_POST	RSVF	RSV Fusion glycoprotein F postfusion	73.2049	LPLYGVIDTPCWK	_LPLYGVIDTPC[Carbamidomethyl (C)]WK_.2	semi-tryptic	293	305	-1.11527	0.0043738	T4_vs_T0	TRUE	TRUE	0.932469	0.784349	0.0022434	TRUE	TRUE	Down	171.475
