# Supplementary material for: Systematic identification of structure-specific protein–protein interactions
Source: Mol Syst Biol. Author manuscript; Available in PMC 2024 Jun 21. (PMC11148107; doi:10.1038/s44320-024-00037-6)
Supplement: Dataset EV4 [file EMS196675-supplement-Dataset_EV4.xlsx]

## Sheet: INFO
Dataset EV4 - Summary of differentially abundant LP-MS peptides and associated proteins identified in iPCS-derived cortical neurons treated with alpha-synuclein (aSyn) monomer or fibrils.
Description: Dose-response and ultracentrifugation experiments in iPSC-derived cortical neurons treated with aSyn monomer or fibrils.
SNCA-KO_Monomer
This worksheet provides a list of significantly altered peptides identified by dose-response analysis upon addition of aSyn monomer. Columns include the following information:
uniprot_id	UniProtKB accession number
all_proteins_ids	UniProtKB accession numbers of proteins/protein isoforms
genes	Gene name
all_genes	Gene names of all gene isoforms
protein_names	Protein name
coverage	Sequence coverage of a given protein
pep_stripped_sequence	Peptide sequence
eg_precursor_id	Precursor sequence including modifications and charge state
pep_type	Defines whether peptide is tryptic, semi-tryptic, or non-tryptic
start	Peptide start position within a protein sequence
end	Peptide end position within a protein sequence
diff	Calculated log2 fold-change (log2 FC) between untreated samples and samples treated with motavizumab
adj_pval	Statistical significance represented by q-values (p-values adjusted by multiple testing using the Benjamin-Hochberg method)
comparison	Differential analysis between treated samples (T1-T7) and untreated condition (T0)
ttest_significant	Defines whether a peptide precursor passed the given criteria (|log2 FC| > 0.75 and q-value < 0.01). Can be TRUE or FALSE
pep_is_proteotypic	Defines whether a peptide is a unique representative of a single protein within the proteome
correlation	Pearson’s correlation coefficient r is used to assess the fit of the sigmoidal trend of dose-response profiles
ec_50	Represents the inferred quantity of a protein necessary to observe half-maximum of the relative peptide intensity change between treated and untreated samples
anova_adj_pval	Statistical significance based on an adjusted p-value obtained from ANOVA
drc_significant	Defines if Pearson's correlation coefficient r is greater than 0.85 (r > 0.85). Can be TRUE or FALSE
is_significant	Defines if the peptide of interest passed all the given criteria. Can be TRUE or FALSE
directionality	The direction of change in peptide precursor abundance when increasing amounts of aSyn monomer. Can be 'Up' or 'Down'
score	Score for each differentially altered peptide is computed by dividing the absolute |log2 FC| by the q-value, yielding a measure of the effect strength
SNCA-KO_Fibrils
This worksheet provides a list of significantly altered peptides identified by dose-response analysis upon addition of aSyn fibrils. Columns include the following information:
uniprot_id	UniProtKB accession number
all_proteins_ids	UniProtKB accession numbers of proteins/protein isoforms
genes	Gene name
all_genes	Gene names of all gene isoforms
protein_names	Protein name
coverage	Sequence coverage of a given protein
pep_stripped_sequence	Peptide sequence
eg_precursor_id	Precursor sequence including modifications and charge state
pep_type	Defines whether peptide is tryptic, semi-tryptic, or non-tryptic
start	Peptide start position within a protein sequence
end	Peptide end position within a protein sequence
diff	Calculated log2 fold-change (log2 FC) between untreated samples and samples treated with aSyn monomer or fibrils
adj_pval	Statistical significance represented by q-values (p-values adjusted by multiple testing using the Benjamin-Hochberg method)
comparison	Differential analysis between treated samples (T1-T7) and untreated condition (T0)
ttest_significant	Defines whether a peptide precursor passed the given criteria (|log2 FC| > 0.75 and q-value < 0.01). Can be TRUE or FALSE
pep_is_proteotypic	Defines whether a peptide is a unique representative of a single protein within the proteome.
correlation	Pearson’s correlation coefficient r is used to assess the fit of the sigmoidal trend of dose-response profiles
ec_50	Represents the inferred quantity of a protein necessary to observe half-maximum of the relative peptide intensity change between treated and untreated samples
anova_adj_pval	Statistical significance based on an adjusted p-value obtained from ANOVA
drc_significant	Defines if Pearson's correlation coefficient r is greater than 0.85 (r > 0.85). Can be TRUE or FALSE
is_significant	Defines if the peptide of interest passed all the given criteria. Can be TRUE or FALSE
directionality	The direction of change in peptide precursor abundance when increasing amounts of aSyn fibrils. Can be 'Up' or 'Down'
score	Score for each differentially altered peptide is computed by dividing the absolute |log2 FC| by the q-value, yielding a measure of the effect strength
Specificity
This sheet provides a list of significantly structurally altered proteins identified by dose-response analysis upon addition of aSyn monomer and/or fibrils. Columns include the following information:
genes	Gene name
uniprot_id	UniProtKB accession number
protein_name	Protein name
specificity	Defines whether proteins were identified as structurally altered upon addition of aSyn monomer and/or fibrils
LiP_and_Ultracentrifugation
This sheet provides a list of putative, high-confidence fibril-interacting proteins identified by both LiP-MS and ultracentrifugation. Columns are described above.
SNCA-KO_Ultracentrifugation
This sheet provides a list of all proteins identified by ultracentrifugation. Columns include the following information:
uniprot_id	UniProtKB accession number
genes	Gene name
protein_names	Protein name
comparison	Differential analysis between the pellet and supernatant fractions
diff	Calculated log2 fold-change (log2 FC) between the pellet and supernatant fractions
adj_pval	Statistical significance represented by q-values (p-values adjusted by multiple testing using the Benjamin-Hochberg method)
ttest_significant	Defines whether a protein passed the given criteria (|FC| > 1.5 and q-value < 0.01). Can be TRUE or FALSE
GO_Enrichment
This sheet provides a list of all summarized GO terms found for proteins that structurally changed upon addition of aSyn monomer or fibrils. Columns include the following information:
parentTerm	Parent GO term
Size	The size of a summarized term computed based on q-values
GO	GO ontology terms (mf = molecular function; bp = biological process; cc = celullar component)
aSyn conformation	Defines for which aSyn conformations enriched proteins were identified
IP-MS
This sheet provides a list of LiP-MS hits candidates for putative interactors of aSyn monomer that also immunoprecipitated with alpha-synuclein monomer from SH-SY5Y cell lysate. Columns include the following information:
uniprot_id	UniProtKB accession number
genes	Gene name
protein_names	Protein name

## Sheet: SNCA-KO_Monomer
uniprot_id	all_proteins_ids	genes	all_genes	protein_names	coverage	pep_stripped_sequence	eg_precursor_id	pep_type	start	end	diff	adj_pval	comparison	ttest_significant	pep_is_proteotypic	correlation	ec_50	anova_adj_pval	drc_significant	is_significant	directionality	score
Q6PUV4	Q6PUV4	CPLX2	CPLX2	Complexin-2	58.9552	MDFVMK	_[Acetyl (Protein N-term)]M[Oxidation (M)]DFVM[Oxidation (M)]K_.1	fully-tryptic	1	6	-4.92519	1.88699e-14	T3_vs_T7	TRUE	TRUE	0.99708	1.38097	8.68985e-15	TRUE	TRUE	Up	2.61008e+14
Q6PUV4	Q6PUV4	CPLX2	CPLX2	Complexin-2	58.9552	MDFVMK	_[Acetyl (Protein N-term)]M[Oxidation (M)]DFVM[Oxidation (M)]K_.1	fully-tryptic	1	6	-3.72843	5.70977e-13	T3_vs_T6	TRUE	TRUE	0.99708	1.38097	8.68985e-15	TRUE	TRUE	Up	6.52991e+12
P27694	P27694	RPA1	RPA1	Replication protein A 70 kDa DNA-binding subunit	60.0649	VGQLSEGAIA	_VGQLSEGAIA_.1	non-tryptic	2	11	-1.86336	3.10117e-12	T1_vs_T7	TRUE	TRUE	0.98989	74.0922	2.34108e-15	TRUE	TRUE	Up	6.00859e+11
Q6PUV4	Q6PUV4	CPLX2	CPLX2	Complexin-2	58.9552	MDFVMK	_[Acetyl (Protein N-term)]M[Oxidation (M)]DFVM[Oxidation (M)]K_.1	fully-tryptic	1	6	-3.26608	4.76867e-12	T4_vs_T7	TRUE	TRUE	0.99708	1.38097	8.68985e-15	TRUE	TRUE	Up	6.84904e+11
Q6PUV4	Q6PUV4	CPLX2	CPLX2	Complexin-2	58.9552	MDFVMK	_[Acetyl (Protein N-term)]M[Oxidation (M)]DFVM[Oxidation (M)]K_.1	fully-tryptic	1	6	-2.83215	2.33849e-11	T3_vs_T5	TRUE	TRUE	0.99708	1.38097	8.68985e-15	TRUE	TRUE	Up	1.2111e+11
P68104	P68104	EEF1A1	EEF1A1	Elongation factor 1-alpha 1	80.5195	YAPVLDCHTAHIACK	_YAPVLDC[Carbamidomethyl (C)]HTAHIAC[Carbamidomethyl (C)]K_.3	semi-tryptic	357	371	-1.2163	1.16463e-10	T1_vs_T7	TRUE	TRUE	0.977279	65.9532	6.65052e-11	TRUE	TRUE	Up	1.04436e+10
P27694	P27694	RPA1	RPA1	Replication protein A 70 kDa DNA-binding subunit	60.0649	VGQLSEGAIA	_VGQLSEGAIA_.1	non-tryptic	2	11	-1.57268	1.35426e-10	T2_vs_T7	TRUE	TRUE	0.98989	74.0922	2.34108e-15	TRUE	TRUE	Up	1.16128e+10
P27694	P27694	RPA1	RPA1	Replication protein A 70 kDa DNA-binding subunit	60.0649	VGQLSEGAIA	_VGQLSEGAIA_.1	non-tryptic	2	11	-1.56642	1.46195e-10	T3_vs_T7	TRUE	TRUE	0.98989	74.0922	2.34108e-15	TRUE	TRUE	Up	1.07146e+10
P68104	P68104	EEF1A1	EEF1A1	Elongation factor 1-alpha 1	80.5195	YAPVLDCHTAHIACK	_YAPVLDC[Carbamidomethyl (C)]HTAHIAC[Carbamidomethyl (C)]K_.3	semi-tryptic	357	371	-1.18486	1.53549e-10	T2_vs_T7	TRUE	TRUE	0.977279	65.9532	6.65052e-11	TRUE	TRUE	Up	7.71648e+09
P30086	P30086	PEBP1	PEBP1	Phosphatidylethanolamine-binding protein 1	82.8877	GAAVDELGK	_GAAVDELGK_.2	semi-tryptic	31	39	-3.99428	3.91581e-10	T1_vs_T7	TRUE	TRUE	0.971179	6.18561	5.29937e-09	TRUE	TRUE	Up	1.02004e+10
P30086	P30086	PEBP1	PEBP1	Phosphatidylethanolamine-binding protein 1	82.8877	GAAVDELGK	_GAAVDELGK_.2	semi-tryptic	31	39	-3.73866	1.34435e-09	T2_vs_T7	TRUE	TRUE	0.971179	6.18561	5.29937e-09	TRUE	TRUE	Up	2.78102e+09
P27694	P27694	RPA1	RPA1	Replication protein A 70 kDa DNA-binding subunit	60.0649	VGQLSEGAIA	_VGQLSEGAIA_.1	non-tryptic	2	11	-1.34234	1.93114e-09	T4_vs_T7	TRUE	TRUE	0.98989	74.0922	2.34108e-15	TRUE	TRUE	Up	6.95101e+08
P68104	P68104	EEF1A1	EEF1A1	Elongation factor 1-alpha 1	80.5195	YAPVLDCHTAHIACK	_YAPVLDC[Carbamidomethyl (C)]HTAHIAC[Carbamidomethyl (C)]K_.3	semi-tryptic	357	371	-1.0529	1.93114e-09	T4_vs_T7	TRUE	TRUE	0.977279	65.9532	6.65052e-11	TRUE	TRUE	Up	5.45225e+08
Q6PUV4	Q6PUV4	CPLX2	CPLX2	Complexin-2	58.9552	MDFVMK	_[Acetyl (Protein N-term)]M[Oxidation (M)]DFVM[Oxidation (M)]K_.1	fully-tryptic	1	6	-2.06932	2.01688e-09	T4_vs_T6	TRUE	TRUE	0.99708	1.38097	8.68985e-15	TRUE	TRUE	Up	1.026e+09
P30086	P30086	PEBP1	PEBP1	Phosphatidylethanolamine-binding protein 1	82.8877	GAAVDELGK	_GAAVDELGK_.2	semi-tryptic	31	39	-3.57869	4.24662e-09	T3_vs_T7	TRUE	TRUE	0.971179	6.18561	5.29937e-09	TRUE	TRUE	Up	8.42715e+08
P68104	P68104	EEF1A1	EEF1A1	Elongation factor 1-alpha 1	80.5195	YAPVLDCHTAHIACK	_YAPVLDC[Carbamidomethyl (C)]HTAHIAC[Carbamidomethyl (C)]K_.3	semi-tryptic	357	371	-1.08414	4.24662e-09	T3_vs_T7	TRUE	TRUE	0.977279	65.9532	6.65052e-11	TRUE	TRUE	Up	2.55295e+08
Q6PUV4	Q6PUV4	CPLX2	CPLX2	Complexin-2	58.9552	MDFVMK	_[Acetyl (Protein N-term)]M[Oxidation (M)]DFVM[Oxidation (M)]K_.1	fully-tryptic	1	6	-2.09305	5.66205e-09	T5_vs_T7	TRUE	TRUE	0.99708	1.38097	8.68985e-15	TRUE	TRUE	Up	3.69663e+08
P27694	P27694	RPA1	RPA1	Replication protein A 70 kDa DNA-binding subunit	60.0649	VGQLSEGAIA	_VGQLSEGAIA_.1	non-tryptic	2	11	-1.22983	1.0941e-08	T1_vs_T6	TRUE	TRUE	0.98989	74.0922	2.34108e-15	TRUE	TRUE	Up	1.12405e+08
P63104	P31946;P63104	YWHAZ	YWHAZ	14-3-3 protein zeta/delta	93.8776	QEAFEISKK	_QEAFEISKK_.2	semi-tryptic	150	158	1.62433	2.53163e-08	T3_vs_T7	TRUE	FALSE	0.927241	2.52636	1.79863e-08	TRUE	TRUE	Down	6.41612e+07
Q8N1B4	Q8N1B4	VPS52	VPS52	Vacuolar protein sorting-associated protein 52 homolog	19.6404	VLSQPQLR	_VLSQPQLR_.2	fully-tryptic	691	698	-0.923221	3.28596e-08	T3_vs_T7	TRUE	TRUE	0.952167	23.535	4.45037e-08	TRUE	TRUE	Up	2.8096e+07
P04264	P04264;Q3TTY5;ENSEMBL:ENSBTAP00000038253	KRT1	KRT1	Keratin, type II cytoskeletal 1	61.3354	DYQELMNTK	_DYQELM[Oxidation (M)]NTK_.2	fully-tryptic	464	472	2.6688	3.55618e-08	T3_vs_T7	TRUE	FALSE	0.981927	3.01211	1.98936e-10	TRUE	TRUE	Down	7.50467e+07
P63104	P31946;P63104	YWHAZ	YWHAZ	14-3-3 protein zeta/delta	93.8776	QEAFEISKK	_QEAFEISKK_.2	semi-tryptic	150	158	1.60395	3.90757e-08	T4_vs_T7	TRUE	FALSE	0.927241	2.52636	1.79863e-08	TRUE	TRUE	Down	4.10473e+07
P04264	P04264;Q3TTY5;ENSEMBL:ENSBTAP00000038253	KRT1	KRT1	Keratin, type II cytoskeletal 1	61.3354	DYQELMNTK	_DYQELM[Oxidation (M)]NTK_.2	fully-tryptic	464	472	2.65744	5.068e-08	T2_vs_T7	TRUE	FALSE	0.981927	3.01211	1.98936e-10	TRUE	TRUE	Down	5.24357e+07
Q9HC38	Q9HC38	GLOD4	GLOD4	Glyoxalase domain-containing protein 4	69.9681	LTYNYGVGDYK	_LTYNYGVGDYK_.2	semi-tryptic	86	96	1.42896	5.40979e-08	T3_vs_T7	TRUE	TRUE	0.953029	2.14844	2.54784e-08	TRUE	TRUE	Down	2.64143e+07
Q8N1B4	Q8N1B4	VPS52	VPS52	Vacuolar protein sorting-associated protein 52 homolog	19.6404	VLSQPQLR	_VLSQPQLR_.2	fully-tryptic	691	698	-0.908779	6.3563e-08	T1_vs_T7	TRUE	TRUE	0.952167	23.535	4.45037e-08	TRUE	TRUE	Up	1.42973e+07
P63104	P31946;P63104	YWHAZ	YWHAZ	14-3-3 protein zeta/delta	93.8776	QEAFEISKK	_QEAFEISKK_.2	semi-tryptic	150	158	1.53527	7.76165e-08	T1_vs_T7	TRUE	FALSE	0.927241	2.52636	1.79863e-08	TRUE	TRUE	Down	1.97802e+07
P04264	P04264;Q3TTY5;ENSEMBL:ENSBTAP00000038253	KRT1	KRT1	Keratin, type II cytoskeletal 1	61.3354	DYQELMNTK	_DYQELM[Oxidation (M)]NTK_.2	fully-tryptic	464	472	2.54522	8.77326e-08	T1_vs_T7	TRUE	FALSE	0.981927	3.01211	1.98936e-10	TRUE	TRUE	Down	2.90111e+07
P04264	P04264;Q3TTY5;ENSEMBL:ENSBTAP00000038253	KRT1	KRT1	Keratin, type II cytoskeletal 1	61.3354	DYQELMNTK	_DYQELM[Oxidation (M)]NTK_.2	fully-tryptic	464	472	2.55092	9.08975e-08	T4_vs_T7	TRUE	FALSE	0.981927	3.01211	1.98936e-10	TRUE	TRUE	Down	2.80637e+07
Q9HC38	Q9HC38	GLOD4	GLOD4	Glyoxalase domain-containing protein 4	69.9681	LTYNYGVGDYK	_LTYNYGVGDYK_.2	semi-tryptic	86	96	1.40967	9.08975e-08	T4_vs_T7	TRUE	TRUE	0.953029	2.14844	2.54784e-08	TRUE	TRUE	Down	1.55083e+07
P04264	P04264;Q3TTY5;ENSEMBL:ENSBTAP00000038253	KRT1	KRT1	Keratin, type II cytoskeletal 1	61.3354	DYQELMNTK	_DYQELM[Oxidation (M)]NTK_.2	fully-tryptic	464	472	2.62267	1.2561e-07	T5_vs_T7	TRUE	FALSE	0.981927	3.01211	1.98936e-10	TRUE	TRUE	Down	2.08794e+07
Q9HC38	Q9HC38	GLOD4	GLOD4	Glyoxalase domain-containing protein 4	69.9681	LTYNYGVGDYK	_LTYNYGVGDYK_.2	semi-tryptic	86	96	1.38148	1.34783e-07	T2_vs_T7	TRUE	TRUE	0.953029	2.14844	2.54784e-08	TRUE	TRUE	Down	1.02497e+07
P27694	P27694	RPA1	RPA1	Replication protein A 70 kDa DNA-binding subunit	60.0649	VGQLSEGAIA	_VGQLSEGAIA_.1	non-tryptic	2	11	-0.988621	1.37247e-07	T5_vs_T7	TRUE	TRUE	0.98989	74.0922	2.34108e-15	TRUE	TRUE	Up	7.20322e+06
P63104	P31946;P63104	YWHAZ	YWHAZ	14-3-3 protein zeta/delta	93.8776	QEAFEISKK	_QEAFEISKK_.2	semi-tryptic	150	158	1.44526	1.89839e-07	T2_vs_T7	TRUE	FALSE	0.927241	2.52636	1.79863e-08	TRUE	TRUE	Down	7.61308e+06
P14678	P14678;P63162	SNRPB	SNRPB	Small nuclear ribonucleoprotein-associated proteins B and B'	40	CILQDGR	_C[Carbamidomethyl (C)]ILQDGR_.1	fully-tryptic	19	25	-1.53426	2.0152e-07	T1_vs_T7	TRUE	FALSE	0.950834	15.9985	5.46181e-07	TRUE	TRUE	Up	7.61345e+06
Q9HC38	Q9HC38	GLOD4	GLOD4	Glyoxalase domain-containing protein 4	69.9681	LTYNYGVGDYK	_LTYNYGVGDYK_.2	semi-tryptic	86	96	1.44322	2.0152e-07	T1_vs_T7	TRUE	TRUE	0.953029	2.14844	2.54784e-08	TRUE	TRUE	Down	7.16167e+06
Q6PUV4	Q6PUV4	CPLX2	CPLX2	Complexin-2	58.9552	MDFVMK	_[Acetyl (Protein N-term)]M[Oxidation (M)]DFVM[Oxidation (M)]K_.1	fully-tryptic	1	6	-1.65911	2.15856e-07	T3_vs_T4	TRUE	TRUE	0.99708	1.38097	8.68985e-15	TRUE	TRUE	Up	7.68622e+06
Q8N1B4	Q8N1B4	VPS52	VPS52	Vacuolar protein sorting-associated protein 52 homolog	19.6404	VLSQPQLR	_VLSQPQLR_.2	fully-tryptic	691	698	-0.83033	2.18925e-07	T2_vs_T7	TRUE	TRUE	0.952167	23.535	4.45037e-08	TRUE	TRUE	Up	3.79276e+06
P14678	P14678;P63162	SNRPB	SNRPB	Small nuclear ribonucleoprotein-associated proteins B and B'	40	CILQDGR	_C[Carbamidomethyl (C)]ILQDGR_.1	fully-tryptic	19	25	-1.53556	2.22769e-07	T4_vs_T7	TRUE	FALSE	0.950834	15.9985	5.46181e-07	TRUE	TRUE	Up	6.89307e+06
Q9UH03	Q9UH03	SEPTIN3	SEPTIN3	Neuronal-specific septin-3	62.8492	SMPFAVVGSDK	_SMPFAVVGSDK_.2	semi-tryptic	258	268	-1.2927	3.18284e-07	T1_vs_T7	TRUE	TRUE	0.950926	40.4771	4.31082e-08	TRUE	TRUE	Up	4.06146e+06
P27694	P27694	RPA1	RPA1	Replication protein A 70 kDa DNA-binding subunit	60.0649	VGQLSEGAIA	_VGQLSEGAIA_.1	non-tryptic	2	11	-0.874743	4.08271e-07	T1_vs_T5	TRUE	TRUE	0.98989	74.0922	2.34108e-15	TRUE	TRUE	Up	2.14255e+06
Q9UH03	Q9UH03	SEPTIN3	SEPTIN3	Neuronal-specific septin-3	62.8492	SMPFAVVGSDK	_SMPFAVVGSDK_.2	semi-tryptic	258	268	-1.25692	5.45792e-07	T3_vs_T7	TRUE	TRUE	0.950926	40.4771	4.31082e-08	TRUE	TRUE	Up	2.30292e+06
P08670	Q16352;P07197;P17661;P08670	VIM	VIM	Vimentin	89.9142	HLREYQDLLNVK	_HLREYQDLLNVK_.3	fully-tryptic	379	390	1.34475	5.59139e-07	T3_vs_T7	TRUE	FALSE	0.905176	2.05175	1.43283e-07	TRUE	TRUE	Down	2.40503e+06
Q9UH03	Q9UH03	SEPTIN3	SEPTIN3	Neuronal-specific septin-3	62.8492	SMPFAVVGSDK	_SMPFAVVGSDK_.2	semi-tryptic	258	268	-1.25338	5.74417e-07	T2_vs_T7	TRUE	TRUE	0.950926	40.4771	4.31082e-08	TRUE	TRUE	Up	2.182e+06
Q8N1B4	Q8N1B4	VPS52	VPS52	Vacuolar protein sorting-associated protein 52 homolog	19.6404	VLSQPQLR	_VLSQPQLR_.2	fully-tryptic	691	698	-0.786849	6.12766e-07	T4_vs_T7	TRUE	TRUE	0.952167	23.535	4.45037e-08	TRUE	TRUE	Up	1.28409e+06
Q9UH03	Q9UH03	SEPTIN3	SEPTIN3	Neuronal-specific septin-3	62.8492	SMPFAVVGSDK	_SMPFAVVGSDK_.2	semi-tryptic	258	268	-1.32527	6.12766e-07	T4_vs_T7	TRUE	TRUE	0.950926	40.4771	4.31082e-08	TRUE	TRUE	Up	2.16277e+06
P08670	Q16352;P07197;P17661;P08670	VIM	VIM	Vimentin	89.9142	HLREYQDLLNVK	_HLREYQDLLNVK_.3	fully-tryptic	379	390	1.42418	6.12766e-07	T4_vs_T7	TRUE	FALSE	0.905176	2.05175	1.43283e-07	TRUE	TRUE	Down	2.32418e+06
P30086	P30086	PEBP1	PEBP1	Phosphatidylethanolamine-binding protein 1	82.8877	GAAVDELGK	_GAAVDELGK_.2	semi-tryptic	31	39	-2.92773	6.26307e-07	T1_vs_T6	TRUE	TRUE	0.971179	6.18561	5.29937e-09	TRUE	TRUE	Up	4.67459e+06
P04264	P04264;Q3TTY5;ENSEMBL:ENSBTAP00000038253	KRT1	KRT1	Keratin, type II cytoskeletal 1	61.3354	DYQELMNTK	_DYQELM[Oxidation (M)]NTK_.2	fully-tryptic	464	472	2.41997	6.92118e-07	T6_vs_T7	TRUE	FALSE	0.981927	3.01211	1.98936e-10	TRUE	TRUE	Down	3.49648e+06
P68104	P68104	EEF1A1	EEF1A1	Elongation factor 1-alpha 1	80.5195	YAPVLDCHTAHIACK	_YAPVLDC[Carbamidomethyl (C)]HTAHIAC[Carbamidomethyl (C)]K_.3	semi-tryptic	357	371	-0.782179	6.99485e-07	T5_vs_T7	TRUE	TRUE	0.977279	65.9532	6.65052e-11	TRUE	TRUE	Up	1.11822e+06
Q6PUV4	Q6PUV4	CPLX2	CPLX2	Complexin-2	58.9552	GGEEEKDPDAQKK	_GGEEEKDPDAQKK_.3	semi-tryptic	21	33	0.825223	7.10731e-07	T2_vs_T7	TRUE	TRUE	0.948896	1.94621	1.75302e-09	TRUE	TRUE	Down	1.16109e+06
Q6PUV4	Q6PUV4	CPLX2	CPLX2	Complexin-2	58.9552	GGEEEKDPDAQKK	_GGEEEKDPDAQKK_.3	semi-tryptic	21	33	0.849666	7.73123e-07	T5_vs_T7	TRUE	TRUE	0.948896	1.94621	1.75302e-09	TRUE	TRUE	Down	1.099e+06
P14678	P14678;P63162	SNRPB	SNRPB	Small nuclear ribonucleoprotein-associated proteins B and B'	40	CILQDGR	_C[Carbamidomethyl (C)]ILQDGR_.1	fully-tryptic	19	25	-1.40015	8.71599e-07	T2_vs_T7	TRUE	FALSE	0.950834	15.9985	5.46181e-07	TRUE	TRUE	Up	1.60642e+06
A5YKK6	A5YKK6	CNOT1	CNOT1	CCR4-NOT transcription complex subunit 1	36.1111	NVELTK	_NVELTK_.1	fully-tryptic	2081	2086	-1.67823	1.37554e-06	T3_vs_T7	TRUE	TRUE	0.905363	76.5129	2.10387e-05	TRUE	TRUE	Up	1.22005e+06
P14678	P14678;P63162	SNRPB	SNRPB	Small nuclear ribonucleoprotein-associated proteins B and B'	40	CILQDGR	_C[Carbamidomethyl (C)]ILQDGR_.1	fully-tryptic	19	25	-1.45548	1.66112e-06	T3_vs_T7	TRUE	FALSE	0.950834	15.9985	5.46181e-07	TRUE	TRUE	Up	876205
Q6PUV4	Q6PUV4	CPLX2	CPLX2	Complexin-2	58.9552	GGEEEKDPDAQKK	_GGEEEKDPDAQKK_.3	semi-tryptic	21	33	0.786237	1.68125e-06	T1_vs_T7	TRUE	TRUE	0.948896	1.94621	1.75302e-09	TRUE	TRUE	Down	467652
P27694	P27694	RPA1	RPA1	Replication protein A 70 kDa DNA-binding subunit	60.0649	VGQLSEGAIA	_VGQLSEGAIA_.1	non-tryptic	2	11	-0.939147	2.17499e-06	T2_vs_T6	TRUE	TRUE	0.98989	74.0922	2.34108e-15	TRUE	TRUE	Up	431794
P27694	P27694	RPA1	RPA1	Replication protein A 70 kDa DNA-binding subunit	60.0649	VGQLSEGAIA	_VGQLSEGAIA_.1	non-tryptic	2	11	-0.932889	2.44842e-06	T3_vs_T6	TRUE	TRUE	0.98989	74.0922	2.34108e-15	TRUE	TRUE	Up	381018
P30086	P30086	PEBP1	PEBP1	Phosphatidylethanolamine-binding protein 1	82.8877	GAAVDELGK	_GAAVDELGK_.2	semi-tryptic	31	39	-2.6721	2.69108e-06	T2_vs_T6	TRUE	TRUE	0.971179	6.18561	5.29937e-09	TRUE	TRUE	Up	992948
P14678	P14678;P63162	SNRPB	SNRPB	Small nuclear ribonucleoprotein-associated proteins B and B'	40	CILQDGR	_C[Carbamidomethyl (C)]ILQDGR_.1	fully-tryptic	19	25	-1.33746	3.09811e-06	T5_vs_T7	TRUE	FALSE	0.950834	15.9985	5.46181e-07	TRUE	TRUE	Up	431702
Q8N684	Q8N684	CPSF7	CPSF7	Cleavage and polyadenylation specificity factor subunit 7	33.121	VDKPPSVLPY	_VDKPPSVLPY_.2	semi-tryptic	215	224	-0.897301	3.14367e-06	T2_vs_T7	TRUE	TRUE	0.945106	2.61501	1.93232e-06	TRUE	TRUE	Up	285431
P08670	Q16352;P07197;P17661;P08670	VIM	VIM	Vimentin	89.9142	HLREYQDLLNVK	_HLREYQDLLNVK_.3	fully-tryptic	379	390	1.24008	3.14847e-06	T5_vs_T7	TRUE	FALSE	0.905176	2.05175	1.43283e-07	TRUE	TRUE	Down	393867
Q14315	Q14315	FLNC	FLNC	Filamin-C	19.0459	VPQLPITNFNR	_VPQLPITNFNR_.2	fully-tryptic	173	183	-1.50371	3.30077e-06	T2_vs_T7	TRUE	TRUE	0.933101	1.93357	8.22686e-07	TRUE	TRUE	Up	455565
Q14315	Q14315	FLNC	FLNC	Filamin-C	19.0459	VPQLPITNFNR	_VPQLPITNFNR_.2	fully-tryptic	173	183	-1.50691	3.70894e-06	T1_vs_T7	TRUE	TRUE	0.933101	1.93357	8.22686e-07	TRUE	TRUE	Up	406291
P0DP23	P0DP25;P0DP24;P0DP23	CALM1	CALM1;CALM2;CALM3	Calmodulin-1	68.4564	DGNGYISAAELR	_DGNGYISAAELR_.2	fully-tryptic	96	107	0.863366	3.72551e-06	T4_vs_T7	TRUE	FALSE	0.872935	3.57887	6.6955e-09	TRUE	TRUE	Down	231744
Q13526	Q13526	PIN1	PIN1	Peptidyl-prolyl cis-trans isomerase NIMA-interacting 1	71.7791	SGEEDFESLASQF	_SGEEDFESLASQF_.2	semi-tryptic	98	110	-1.04438	3.90434e-06	T2_vs_T7	TRUE	TRUE	0.948601	1.46755	1.03488e-06	TRUE	TRUE	Up	267493
Q8N684	Q8N684	CPSF7	CPSF7	Cleavage and polyadenylation specificity factor subunit 7	33.121	VDKPPSVLPY	_VDKPPSVLPY_.2	semi-tryptic	215	224	-0.883183	3.92417e-06	T3_vs_T7	TRUE	TRUE	0.945106	2.61501	1.93232e-06	TRUE	TRUE	Up	225062
Q6PUV4	Q6PUV4	CPLX2	CPLX2	Complexin-2	58.9552	MDFVMK	_[Acetyl (Protein N-term)]M[Oxidation (M)]DFVM[Oxidation (M)]K_.1	fully-tryptic	1	6	-1.17303	4.42248e-06	T4_vs_T5	TRUE	TRUE	0.99708	1.38097	8.68985e-15	TRUE	TRUE	Up	265243
P63104	P31946;P63104	YWHAZ	YWHAZ	14-3-3 protein zeta/delta	93.8776	QEAFEISKK	_QEAFEISKK_.2	semi-tryptic	150	158	1.37752	4.58057e-06	T6_vs_T7	TRUE	FALSE	0.927241	2.52636	1.79863e-08	TRUE	TRUE	Down	300730
P30086	P30086	PEBP1	PEBP1	Phosphatidylethanolamine-binding protein 1	82.8877	GAAVDELGK	_GAAVDELGK_.2	semi-tryptic	31	39	-2.40096	4.77065e-06	T4_vs_T7	TRUE	TRUE	0.971179	6.18561	5.29937e-09	TRUE	TRUE	Up	503278
P63104	P31946;P63104	YWHAZ	YWHAZ	14-3-3 protein zeta/delta	93.8776	QEAFEISKK	_QEAFEISKK_.2	semi-tryptic	150	158	1.20295	4.95552e-06	T5_vs_T7	TRUE	FALSE	0.927241	2.52636	1.79863e-08	TRUE	TRUE	Down	242750
Q14315	Q14315	FLNC	FLNC	Filamin-C	19.0459	VPQLPITNFNR	_VPQLPITNFNR_.2	fully-tryptic	173	183	-1.44537	6.51769e-06	T3_vs_T7	TRUE	TRUE	0.933101	1.93357	8.22686e-07	TRUE	TRUE	Up	221762
P55735	P55735	SEC13	SEC13	Protein SEC13 homolog	70.1863	RFASGGCDNLIK	_RFASGGC[Carbamidomethyl (C)]DNLIK_.2	fully-tryptic	181	192	-4.74224	6.62623e-06	T1_vs_T7	TRUE	TRUE	0.937275	65.2402	3.91727e-07	TRUE	TRUE	Up	715677
Q6PUV4	Q6PUV4	CPLX2	CPLX2	Complexin-2	58.9552	MDFVMK	_[Acetyl (Protein N-term)]M[Oxidation (M)]DFVM[Oxidation (M)]K_.1	fully-tryptic	1	6	-1.19677	7.7622e-06	T6_vs_T7	TRUE	TRUE	0.99708	1.38097	8.68985e-15	TRUE	TRUE	Up	154179
A5YKK6	A5YKK6	CNOT1	CNOT1	CCR4-NOT transcription complex subunit 1	36.1111	NVELTK	_NVELTK_.1	fully-tryptic	2081	2086	-1.51101	8.09341e-06	T1_vs_T7	TRUE	TRUE	0.905363	76.5129	2.10387e-05	TRUE	TRUE	Up	186696
P26196	P26196	DDX6	DDX6	Probable ATP-dependent RNA helicase DDX6	59.6273	KGNEFEDYCLKR	_KGNEFEDYC[Carbamidomethyl (C)]LKR_.3	semi-tryptic	94	105	0.96165	9.12784e-06	T3_vs_T7	TRUE	TRUE	0.92295	1.83928	1.77463e-07	TRUE	TRUE	Down	105354
P30086	P30086	PEBP1	PEBP1	Phosphatidylethanolamine-binding protein 1	82.8877	GAAVDELGK	_GAAVDELGK_.2	semi-tryptic	31	39	-2.51213	9.22584e-06	T3_vs_T6	TRUE	TRUE	0.971179	6.18561	5.29937e-09	TRUE	TRUE	Up	272293
Q13526	Q13526	PIN1	PIN1	Peptidyl-prolyl cis-trans isomerase NIMA-interacting 1	71.7791	SGEEDFESLASQF	_SGEEDFESLASQF_.2	semi-tryptic	98	110	-1.05819	1.04481e-05	T3_vs_T7	TRUE	TRUE	0.948601	1.46755	1.03488e-06	TRUE	TRUE	Up	101281
Q13526	Q13526	PIN1	PIN1	Peptidyl-prolyl cis-trans isomerase NIMA-interacting 1	71.7791	SGEEDFESLASQF	_SGEEDFESLASQF_.2	semi-tryptic	98	110	-0.974229	1.29981e-05	T1_vs_T7	TRUE	TRUE	0.948601	1.46755	1.03488e-06	TRUE	TRUE	Up	74951.9
P0DP23	P0DP25;P0DP24;P0DP23	CALM1	CALM1;CALM2;CALM3	Calmodulin-1	68.4564	DGNGYISAAELR	_DGNGYISAAELR_.2	fully-tryptic	96	107	0.776878	1.30487e-05	T3_vs_T7	TRUE	FALSE	0.872935	3.57887	6.6955e-09	TRUE	TRUE	Down	59536.6
A5YKK6	A5YKK6	CNOT1	CNOT1	CCR4-NOT transcription complex subunit 1	36.1111	NVELTK	_NVELTK_.1	fully-tryptic	2081	2086	-1.46489	1.3471e-05	T4_vs_T7	TRUE	TRUE	0.905363	76.5129	2.10387e-05	TRUE	TRUE	Up	108744
O15228	O15228	GNPAT	GNPAT	Dihydroxyacetone phosphate acyltransferase	26.7647	FCAFTLSK	_FC[Carbamidomethyl (C)]AFTLSK_.2	fully-tryptic	121	128	-2.94223	1.41189e-05	T2_vs_T7	TRUE	TRUE	0.90833	52.4159	8.99155e-05	TRUE	TRUE	Up	208390
P26196	P26196	DDX6	DDX6	Probable ATP-dependent RNA helicase DDX6	59.6273	KGNEFEDYCLKR	_KGNEFEDYC[Carbamidomethyl (C)]LKR_.3	semi-tryptic	94	105	0.870872	1.53512e-05	T4_vs_T7	TRUE	TRUE	0.92295	1.83928	1.77463e-07	TRUE	TRUE	Down	56729.9
P08670	Q16352;P07197;P17661;P08670	VIM	VIM	Vimentin	89.9142	HLREYQDLLNVK	_HLREYQDLLNVK_.3	fully-tryptic	379	390	1.08717	1.84062e-05	T1_vs_T7	TRUE	FALSE	0.905176	2.05175	1.43283e-07	TRUE	TRUE	Down	59065.5
P31946	P61981;P31946	YWHAB	YWHAB	14-3-3 protein beta/alpha	53.6585	LAEQAERYDDMAAAMK	_LAEQAERYDDMAAAMK_.2	fully-tryptic	14	29	-1.78591	1.94074e-05	T2_vs_T7	TRUE	FALSE	0.925817	27.2941	1.07928e-05	TRUE	TRUE	Up	92022.1
Q8N684	Q8N684	CPSF7	CPSF7	Cleavage and polyadenylation specificity factor subunit 7	33.121	VDKPPSVLPY	_VDKPPSVLPY_.2	semi-tryptic	215	224	-0.789092	2.00297e-05	T4_vs_T7	TRUE	TRUE	0.945106	2.61501	1.93232e-06	TRUE	TRUE	Up	39396.1
Q6FIF0	Q6FIF0	ZFAND6	ZFAND6	AN1-type zinc finger protein 6	14.4231	VGLTGFECR	_VGLTGFEC[Carbamidomethyl (C)]R_.2	fully-tryptic	156	164	-1.25503	2.00297e-05	T4_vs_T7	TRUE	TRUE	0.883288	5.37271	6.7559e-05	TRUE	TRUE	Up	62658.2
Q15365	Q15365	PCBP1	PCBP1	Poly(rC)-binding protein 1	71.0674	TIPYQPMPASSPVICAGGQDR	_TIPYQPMPASSPVIC[Carbamidomethyl (C)]AGGQDR_.2	semi-tryptic	180	200	-0.905126	2.19111e-05	T4_vs_T7	TRUE	TRUE	0.903761	1.22586	1.81927e-05	TRUE	TRUE	Up	41309.1
Q12906	Q96SI9;Q12906	ILF3	ILF3	Interleukin enhancer-binding factor 3	58.2774	RFVMEVEVDGQK	_RFVMEVEVDGQK_.2	fully-tryptic	554	565	0.929967	2.45217e-05	T2_vs_T7	TRUE	FALSE	0.916524	1.92155	4.5117e-05	TRUE	TRUE	Down	37924.2
Q8N684	Q8N684	CPSF7	CPSF7	Cleavage and polyadenylation specificity factor subunit 7	33.121	VDKPPSVLPY	_VDKPPSVLPY_.2	semi-tryptic	215	224	-0.847713	2.56943e-05	T1_vs_T7	TRUE	TRUE	0.945106	2.61501	1.93232e-06	TRUE	TRUE	Up	32992.3
P26196	P26196	DDX6	DDX6	Probable ATP-dependent RNA helicase DDX6	59.6273	GNEFEDYCLKR	_GNEFEDYC[Carbamidomethyl (C)]LKR_.3	fully-tryptic	95	105	-1.27823	2.64772e-05	T2_vs_T7	TRUE	TRUE	0.898639	44.2739	0.0001642	TRUE	TRUE	Up	48276.7
Q8N7H5	Q8N7H5	PAF1	PAF1	RNA polymerase II-associated factor 1 homolog	28.8136	SISQHYSK	_SISQHYSK_.2	fully-tryptic	189	196	-2.49301	2.74228e-05	T2_vs_T6	TRUE	TRUE	0.983668	1.63453	2.54784e-08	TRUE	TRUE	Up	90910.3
P31946	P61981;P31946	YWHAB	YWHAB	14-3-3 protein beta/alpha	53.6585	LAEQAERYDDMAAAMK	_LAEQAERYDDMAAAMK_.2	fully-tryptic	14	29	-1.62141	2.82201e-05	T1_vs_T7	TRUE	FALSE	0.925817	27.2941	1.07928e-05	TRUE	TRUE	Up	57455.7
Q9NR31	Q9NR31;Q9Y6B6	SAR1A	SAR1A	GTP-binding protein SAR1a	77.2727	TTLLHMLK	_TTLLHMLK_.1	fully-tryptic	39	46	-1.70781	3.2822e-05	T1_vs_T7	TRUE	FALSE	0.922433	41.0666	7.66397e-05	TRUE	TRUE	Up	52032.5
O15228	O15228	GNPAT	GNPAT	Dihydroxyacetone phosphate acyltransferase	26.7647	FCAFTLSK	_FC[Carbamidomethyl (C)]AFTLSK_.2	fully-tryptic	121	128	-2.74974	3.40634e-05	T1_vs_T7	TRUE	TRUE	0.90833	52.4159	8.99155e-05	TRUE	TRUE	Up	80724.2
Q13526	Q13526	PIN1	PIN1	Peptidyl-prolyl cis-trans isomerase NIMA-interacting 1	71.7791	SGEEDFESLASQF	_SGEEDFESLASQF_.2	semi-tryptic	98	110	-0.8963	3.94055e-05	T4_vs_T7	TRUE	TRUE	0.948601	1.46755	1.03488e-06	TRUE	TRUE	Up	22745.6
O15228	O15228	GNPAT	GNPAT	Dihydroxyacetone phosphate acyltransferase	26.7647	FCAFTLSK	_FC[Carbamidomethyl (C)]AFTLSK_.2	fully-tryptic	121	128	-2.71228	3.96239e-05	T4_vs_T7	TRUE	TRUE	0.90833	52.4159	8.99155e-05	TRUE	TRUE	Up	68450.8
Q9UH03	Q9UH03	SEPTIN3	SEPTIN3	Neuronal-specific septin-3	62.8492	SMPFAVVGSDK	_SMPFAVVGSDK_.2	semi-tryptic	258	268	-0.990822	3.97523e-05	T5_vs_T7	TRUE	TRUE	0.950926	40.4771	4.31082e-08	TRUE	TRUE	Up	24924.9
O15228	O15228	GNPAT	GNPAT	Dihydroxyacetone phosphate acyltransferase	26.7647	FCAFTLSK	_FC[Carbamidomethyl (C)]AFTLSK_.2	fully-tryptic	121	128	-2.6965	4.57549e-05	T3_vs_T7	TRUE	TRUE	0.90833	52.4159	8.99155e-05	TRUE	TRUE	Up	58933.5
P14678	P14678;P63162	SNRPB	SNRPB	Small nuclear ribonucleoprotein-associated proteins B and B'	40	CILQDGR	_C[Carbamidomethyl (C)]ILQDGR_.1	fully-tryptic	19	25	-1.25225	4.80441e-05	T6_vs_T7	TRUE	FALSE	0.950834	15.9985	5.46181e-07	TRUE	TRUE	Up	26064.5
Q13813	Q13813	SPTAN1	SPTAN1	Spectrin alpha chain, non-erythrocytic 1	73.2201	WSQLLANSAAR	_WSQLLANSAAR_.2	fully-tryptic	2065	2075	0.773701	5.58772e-05	T1_vs_T7	TRUE	TRUE	0.894385	3.35111	0.000179634	TRUE	TRUE	Down	13846.4
Q12931	Q12931	TRAP1	TRAP1	Heat shock protein 75 kDa, mitochondrial	50.4261	ELGSSVALYSR	_ELGSSVALYSR_.2	fully-tryptic	358	368	0.790589	5.58772e-05	T1_vs_T7	TRUE	TRUE	0.872184	3.0586	1.24085e-06	TRUE	TRUE	Down	14148.7
Q6FIF0	Q6FIF0	ZFAND6	ZFAND6	AN1-type zinc finger protein 6	14.4231	VGLTGFECR	_VGLTGFEC[Carbamidomethyl (C)]R_.2	fully-tryptic	156	164	-1.21297	5.78102e-05	T5_vs_T7	TRUE	TRUE	0.883288	5.37271	6.7559e-05	TRUE	TRUE	Up	20981.9
P26196	P26196	DDX6	DDX6	Probable ATP-dependent RNA helicase DDX6	59.6273	GNEFEDYCLKR	_GNEFEDYC[Carbamidomethyl (C)]LKR_.3	fully-tryptic	95	105	-1.1925	6.63459e-05	T3_vs_T7	TRUE	TRUE	0.898639	44.2739	0.0001642	TRUE	TRUE	Up	17973.9
P31946	P61981;P31946	YWHAB	YWHAB	14-3-3 protein beta/alpha	53.6585	LAEQAERYDDMAAAMK	_LAEQAERYDDMAAAMK_.2	fully-tryptic	14	29	-1.61422	6.65128e-05	T4_vs_T7	TRUE	FALSE	0.925817	27.2941	1.07928e-05	TRUE	TRUE	Up	24269.3
P52435	P52435	POLR2J	POLR2J	DNA-directed RNA polymerase II subunit RPB11-a	33.3333	VPNACLFTINK	_VPNAC[Carbamidomethyl (C)]LFTINK_.2	fully-tryptic	27	37	0.800082	6.91245e-05	T1_vs_T7	TRUE	TRUE	0.87794	3.36338	1.50063e-05	TRUE	TRUE	Down	11574.5
P26196	P26196	DDX6	DDX6	Probable ATP-dependent RNA helicase DDX6	59.6273	KGNEFEDYCLKR	_KGNEFEDYC[Carbamidomethyl (C)]LKR_.3	semi-tryptic	94	105	0.780988	7.36951e-05	T2_vs_T7	TRUE	TRUE	0.92295	1.83928	1.77463e-07	TRUE	TRUE	Down	10597.6
Q8N7H5	Q8N7H5	PAF1	PAF1	RNA polymerase II-associated factor 1 homolog	28.8136	SISQHYSK	_SISQHYSK_.2	fully-tryptic	189	196	-2.40333	7.39103e-05	T1_vs_T6	TRUE	TRUE	0.983668	1.63453	2.54784e-08	TRUE	TRUE	Up	32516.8
Q8N684	Q8N684	CPSF7	CPSF7	Cleavage and polyadenylation specificity factor subunit 7	33.121	VDKPPSVLPY	_VDKPPSVLPY_.2	semi-tryptic	215	224	-0.809228	7.42042e-05	T5_vs_T7	TRUE	TRUE	0.945106	2.61501	1.93232e-06	TRUE	TRUE	Up	10905.4
P08670	Q16352;P07197;P17661;P08670	VIM	VIM	Vimentin	89.9142	HLREYQDLLNVK	_HLREYQDLLNVK_.3	fully-tryptic	379	390	0.981971	7.94596e-05	T2_vs_T7	TRUE	FALSE	0.905176	2.05175	1.43283e-07	TRUE	TRUE	Down	12358.1
A5YKK6	A5YKK6	CNOT1	CNOT1	CCR4-NOT transcription complex subunit 1	36.1111	NVELTK	_NVELTK_.1	fully-tryptic	2081	2086	-1.29398	7.94596e-05	T2_vs_T7	TRUE	TRUE	0.905363	76.5129	2.10387e-05	TRUE	TRUE	Up	16284.7
P78406	P78406	RAE1	RAE1	mRNA export factor	40.4891	GIAFHPVHGTLATVGSDGR	_GIAFHPVHGTLATVGSDGR_.2	semi-tryptic	278	296	-1.06014	8.07161e-05	T2_vs_T7	TRUE	TRUE	0.884583	5.89636	0.000185143	TRUE	TRUE	Up	13134.2
Q8N7H5	Q8N7H5	PAF1	PAF1	RNA polymerase II-associated factor 1 homolog	28.8136	SISQHYSK	_SISQHYSK_.2	fully-tryptic	189	196	-2.33532	8.12212e-05	T3_vs_T6	TRUE	TRUE	0.983668	1.63453	2.54784e-08	TRUE	TRUE	Up	28752.6
Q9NR31	Q9NR31;Q9Y6B6	SAR1A	SAR1A	GTP-binding protein SAR1a	77.2727	TTLLHMLK	_TTLLHMLK_.1	fully-tryptic	39	46	-1.58328	8.75509e-05	T3_vs_T7	TRUE	FALSE	0.922433	41.0666	7.66397e-05	TRUE	TRUE	Up	18084.1
Q12906	Q96SI9;Q12906	ILF3	ILF3	Interleukin enhancer-binding factor 3	58.2774	RFVMEVEVDGQK	_RFVMEVEVDGQK_.2	fully-tryptic	554	565	0.846934	8.75509e-05	T3_vs_T7	TRUE	FALSE	0.916524	1.92155	4.5117e-05	TRUE	TRUE	Down	9673.62
Q15942	Q15942	ZYX	ZYX	Zyxin	34.7902	AYHPHCFTCVVCAR	_AYHPHC[Carbamidomethyl (C)]FTC[Carbamidomethyl (C)]VVC[Carbamidomethyl (C)]AR_.3	fully-tryptic	462	475	-1.12465	8.81861e-05	T1_vs_T7	TRUE	TRUE	0.896624	27.9508	0.000179634	TRUE	TRUE	Up	12753.2
Q9NSD9	Q9NSD9	FARSB	FARSB	Phenylalanine--tRNA ligase beta subunit	58.0645	GASDVVLYK	_GASDVVLYK_.2	semi-tryptic	56	64	-2.45262	9.01084e-05	T3_vs_T7	TRUE	TRUE	0.922811	1.00973	4.69534e-05	TRUE	TRUE	Up	27218.5
P55735	P55735	SEC13	SEC13	Protein SEC13 homolog	70.1863	RFASGGCDNLIK	_RFASGGC[Carbamidomethyl (C)]DNLIK_.2	fully-tryptic	181	192	-4.53875	9.70582e-05	T2_vs_T7	TRUE	TRUE	0.937275	65.2402	3.91727e-07	TRUE	TRUE	Up	46763.1
Q9NSD9	Q9NSD9	FARSB	FARSB	Phenylalanine--tRNA ligase beta subunit	58.0645	GASDVVLYK	_GASDVVLYK_.2	semi-tryptic	56	64	-2.42981	9.93651e-05	T1_vs_T7	TRUE	TRUE	0.922811	1.00973	4.69534e-05	TRUE	TRUE	Up	24453.4
Q15365	Q15365	PCBP1	PCBP1	Poly(rC)-binding protein 1	71.0674	TIPYQPMPASSPVICAGGQDR	_TIPYQPMPASSPVIC[Carbamidomethyl (C)]AGGQDR_.2	semi-tryptic	180	200	-0.808836	9.93651e-05	T1_vs_T7	TRUE	TRUE	0.903761	1.22586	1.81927e-05	TRUE	TRUE	Up	8140.04
Q12906	Q96SI9;Q12906	ILF3	ILF3	Interleukin enhancer-binding factor 3	58.2774	RFVMEVEVDGQK	_RFVMEVEVDGQK_.2	fully-tryptic	554	565	0.828546	0.000106668	T1_vs_T7	TRUE	FALSE	0.916524	1.92155	4.5117e-05	TRUE	TRUE	Down	7767.54
P30086	P30086	PEBP1	PEBP1	Phosphatidylethanolamine-binding protein 1	82.8877	GAAVDELGK	_GAAVDELGK_.2	semi-tryptic	31	39	-2.02229	0.000109092	T5_vs_T7	TRUE	TRUE	0.971179	6.18561	5.29937e-09	TRUE	TRUE	Up	18537.4
Q12906	Q96SI9;Q12906	ILF3	ILF3	Interleukin enhancer-binding factor 3	58.2774	RFVMEVEVDGQK	_RFVMEVEVDGQK_.2	fully-tryptic	554	565	0.834405	0.000110117	T4_vs_T7	TRUE	FALSE	0.916524	1.92155	4.5117e-05	TRUE	TRUE	Down	7577.41
P31946	P61981;P31946	YWHAB	YWHAB	14-3-3 protein beta/alpha	53.6585	LAEQAERYDDMAAAMK	_LAEQAERYDDMAAAMK_.2	fully-tryptic	14	29	-1.43785	0.000110575	T3_vs_T7	TRUE	FALSE	0.925817	27.2941	1.07928e-05	TRUE	TRUE	Up	13003.3
Q6VY07	Q6VY07	PACS1	PACS1	Phosphofurin acidic cluster sorting protein 1	24.7144	IYSLSSQPIDHEGIK	_IYSLSSQPIDHEGIK_.3	fully-tryptic	250	264	-0.820249	0.000110575	T3_vs_T7	TRUE	TRUE	0.85197	5.88951	3.46185e-05	TRUE	TRUE	Up	7418.02
Q6FIF0	Q6FIF0	ZFAND6	ZFAND6	AN1-type zinc finger protein 6	14.4231	VGLTGFECR	_VGLTGFEC[Carbamidomethyl (C)]R_.2	fully-tryptic	156	164	-1.27211	0.000115546	T6_vs_T7	TRUE	TRUE	0.883288	5.37271	6.7559e-05	TRUE	TRUE	Up	11009.6
P55735	P55735	SEC13	SEC13	Protein SEC13 homolog	70.1863	RFASGGCDNLIK	_RFASGGC[Carbamidomethyl (C)]DNLIK_.2	fully-tryptic	181	192	-3.94646	0.000122274	T3_vs_T7	TRUE	TRUE	0.937275	65.2402	3.91727e-07	TRUE	TRUE	Up	32275.5
P31946	P61981;P31946	YWHAB	YWHAB	14-3-3 protein beta/alpha	53.6585	LAEQAERYDDMAAAMK	_LAEQAERYDDMAAAMK_.2	fully-tryptic	14	29	-1.58869	0.000123971	T5_vs_T7	TRUE	FALSE	0.925817	27.2941	1.07928e-05	TRUE	TRUE	Up	12814.9
P53701	P53701	HCCS	HCCS	Cytochrome c-type heme lyase	21.6418	AYEYVECPIR	_AYEYVEC[Carbamidomethyl (C)]PIR_.2	fully-tryptic	60	69	2.61263	0.000129863	T1_vs_T7	TRUE	TRUE	0.962545	0.747692	3.8197e-05	TRUE	TRUE	Down	20118.3
P78406	P78406	RAE1	RAE1	mRNA export factor	40.4891	GIAFHPVHGTLATVGSDGR	_GIAFHPVHGTLATVGSDGR_.2	semi-tryptic	278	296	-1.01236	0.000134233	T4_vs_T7	TRUE	TRUE	0.884583	5.89636	0.000185143	TRUE	TRUE	Up	7541.79
P17301	P17301	ITGA2	ITGA2	Integrin alpha-2	32.8535	VFSIPFHK	_VFSIPFHK_.2	fully-tryptic	780	787	-1.43077	0.00013882	T1_vs_T7	TRUE	TRUE	0.888507	41.4159	0.000662093	TRUE	TRUE	Up	10306.6
Q6VY07	Q6VY07	PACS1	PACS1	Phosphofurin acidic cluster sorting protein 1	24.7144	IYSLSSQPIDHEGIK	_IYSLSSQPIDHEGIK_.3	fully-tryptic	250	264	-0.892807	0.000142712	T5_vs_T7	TRUE	TRUE	0.85197	5.88951	3.46185e-05	TRUE	TRUE	Up	6256.02
Q9NSD9	Q9NSD9	FARSB	FARSB	Phenylalanine--tRNA ligase beta subunit	58.0645	GASDVVLYK	_GASDVVLYK_.2	semi-tryptic	56	64	-2.37808	0.000145228	T2_vs_T7	TRUE	TRUE	0.922811	1.00973	4.69534e-05	TRUE	TRUE	Up	16374.9
Q13813	Q13813	SPTAN1	SPTAN1	Spectrin alpha chain, non-erythrocytic 1	73.2201	WSQLLANSAAR	_WSQLLANSAAR_.2	fully-tryptic	2065	2075	0.774396	0.00015278	T3_vs_T7	TRUE	TRUE	0.894385	3.35111	0.000179634	TRUE	TRUE	Down	5068.69
P55072	P55072	VCP	VCP	Transitional endoplasmic reticulum ATPase	71.9603	KYEMFAQTLQQSR	_KYEMFAQTLQQSR_.2	fully-tryptic	754	766	1.14967	0.000160756	T3_vs_T7	TRUE	TRUE	0.909214	2.80869	2.22524e-05	TRUE	TRUE	Down	7151.62
Q9NR31	Q9NR31;Q9Y6B6	SAR1A	SAR1A	GTP-binding protein SAR1a	77.2727	TTLLHMLK	_TTLLHMLK_.1	fully-tryptic	39	46	-1.4763	0.00018136	T4_vs_T7	TRUE	FALSE	0.922433	41.0666	7.66397e-05	TRUE	TRUE	Up	8140.19
P52435	P52435	POLR2J	POLR2J	DNA-directed RNA polymerase II subunit RPB11-a	33.3333	VPNACLFTINK	_VPNAC[Carbamidomethyl (C)]LFTINK_.2	fully-tryptic	27	37	0.85423	0.000185859	T6_vs_T7	TRUE	TRUE	0.87794	3.36338	1.50063e-05	TRUE	TRUE	Down	4596.13
P55072	P55072	VCP	VCP	Transitional endoplasmic reticulum ATPase	71.9603	KYEMFAQTLQQSR	_KYEMFAQTLQQSR_.2	fully-tryptic	754	766	1.17751	0.000200219	T5_vs_T7	TRUE	TRUE	0.909214	2.80869	2.22524e-05	TRUE	TRUE	Down	5881.12
Q15942	Q15942	ZYX	ZYX	Zyxin	34.7902	AYHPHCFTCVVCAR	_AYHPHC[Carbamidomethyl (C)]FTC[Carbamidomethyl (C)]VVC[Carbamidomethyl (C)]AR_.3	fully-tryptic	462	475	-1.05807	0.000211536	T2_vs_T7	TRUE	TRUE	0.896624	27.9508	0.000179634	TRUE	TRUE	Up	5001.84
Q9H165	Q9H165	BCL11A	BCL11A	B-cell lymphoma/leukemia 11A	15.3293	VTPEDDDCLSTSSR	_VTPEDDDC[Carbamidomethyl (C)]LSTSSR_.2	semi-tryptic	105	118	-0.764154	0.000211536	T2_vs_T7	TRUE	TRUE	0.892638	54.9278	0.000502231	TRUE	TRUE	Up	3612.41
P17301	P17301	ITGA2	ITGA2	Integrin alpha-2	32.8535	VFSIPFHK	_VFSIPFHK_.2	fully-tryptic	780	787	-1.39271	0.000212603	T3_vs_T7	TRUE	TRUE	0.888507	41.4159	0.000662093	TRUE	TRUE	Up	6550.76
Q6FIF0	Q6FIF0	ZFAND6	ZFAND6	AN1-type zinc finger protein 6	14.4231	VGLTGFECR	_VGLTGFEC[Carbamidomethyl (C)]R_.2	fully-tryptic	156	164	-1.11154	0.000220109	T3_vs_T7	TRUE	TRUE	0.883288	5.37271	6.7559e-05	TRUE	TRUE	Up	5049.97
Q6PUV4	Q6PUV4	CPLX2	CPLX2	Complexin-2	58.9552	MDFVMK	_[Acetyl (Protein N-term)]M[Oxidation (M)]DFVM[Oxidation (M)]K_.1	fully-tryptic	1	6	-0.896283	0.000229629	T5_vs_T6	TRUE	TRUE	0.99708	1.38097	8.68985e-15	TRUE	TRUE	Up	3903.17
P55072	P55072	VCP	VCP	Transitional endoplasmic reticulum ATPase	71.9603	KYEMFAQTLQQSR	_KYEMFAQTLQQSR_.2	fully-tryptic	754	766	1.18816	0.000267298	T2_vs_T7	TRUE	TRUE	0.909214	2.80869	2.22524e-05	TRUE	TRUE	Down	4445.07
Q5TF21	Q5TF21	SOGA3	SOGA3	Protein SOGA3	49.3136	ELQTFIDRLEVPK	_ELQTFIDRLEVPK_.2	fully-tryptic	884	896	-1.01727	0.000286898	T4_vs_T7	TRUE	TRUE	0.866825	1.43342	0.000701983	TRUE	TRUE	Up	3545.75
Q14315	Q14315	FLNC	FLNC	Filamin-C	19.0459	VPQLPITNFNR	_VPQLPITNFNR_.2	fully-tryptic	173	183	-1.1305	0.000294565	T2_vs_T6	TRUE	TRUE	0.933101	1.93357	8.22686e-07	TRUE	TRUE	Up	3837.87
Q9Y5S9	Q9Y5S9	RBM8A	RBM8A	RNA-binding protein 8A	54.5977	VEYETYK	_VEYETYK_.2	semi-tryptic	119	125	-1.33701	0.000294705	T3_vs_T7	TRUE	TRUE	0.878413	43.4707	0.000225754	TRUE	TRUE	Up	4536.79
P78406	P78406	RAE1	RAE1	mRNA export factor	40.4891	GIAFHPVHGTLATVGSDGR	_GIAFHPVHGTLATVGSDGR_.2	semi-tryptic	278	296	-1.09874	0.000300602	T6_vs_T7	TRUE	TRUE	0.884583	5.89636	0.000185143	TRUE	TRUE	Up	3655.12
P08758	P08758	ANXA5	ANXA5	Annexin A5	63.75	SELTGK	_SELTGK_.1	fully-tryptic	71	76	-1.20836	0.000315601	T4_vs_T7	TRUE	TRUE	0.861935	2.43177	0.00139227	TRUE	TRUE	Up	3828.76
Q8N7H5	Q8N7H5	PAF1	PAF1	RNA polymerase II-associated factor 1 homolog	28.8136	SISQHYSK	_SISQHYSK_.2	fully-tryptic	189	196	-2.14424	0.000328522	T4_vs_T6	TRUE	TRUE	0.983668	1.63453	2.54784e-08	TRUE	TRUE	Up	6526.93
P53701	P53701	HCCS	HCCS	Cytochrome c-type heme lyase	21.6418	AYEYVECPIR	_AYEYVEC[Carbamidomethyl (C)]PIR_.2	fully-tryptic	60	69	2.34365	0.000360499	T3_vs_T7	TRUE	TRUE	0.962545	0.747692	3.8197e-05	TRUE	TRUE	Down	6501.13
Q9UQE7	Q9UQE7	SMC3	SMC3	Structural maintenance of chromosomes protein 3	51.3558	QIAAIHK	_QIAAIHK_.2	fully-tryptic	412	418	-2.40375	0.000368443	T1_vs_T7	TRUE	TRUE	0.884234	11.854	0.00192036	TRUE	TRUE	Up	6524.08
Q9Y5S9	Q9Y5S9	RBM8A	RBM8A	RNA-binding protein 8A	54.5977	VEYETYK	_VEYETYK_.2	semi-tryptic	119	125	-1.32875	0.000390187	T2_vs_T7	TRUE	TRUE	0.878413	43.4707	0.000225754	TRUE	TRUE	Up	3405.42
Q14315	Q14315	FLNC	FLNC	Filamin-C	19.0459	VPQLPITNFNR	_VPQLPITNFNR_.2	fully-tryptic	173	183	-1.1337	0.000393664	T1_vs_T6	TRUE	TRUE	0.933101	1.93357	8.22686e-07	TRUE	TRUE	Up	2879.85
Q15365	Q15365	PCBP1	PCBP1	Poly(rC)-binding protein 1	71.0674	TIPYQPMPASSPVICAGGQDR	_TIPYQPMPASSPVIC[Carbamidomethyl (C)]AGGQDR_.2	semi-tryptic	180	200	-0.791113	0.00042093	T2_vs_T7	TRUE	TRUE	0.903761	1.22586	1.81927e-05	TRUE	TRUE	Up	1879.44
Q7L0Y3	Q7L0Y3	TRMT10C	TRMT10C	tRNA methyltransferase 10 homolog C	50.6203	LLETTEEDK	_LLETTEEDK_.2	fully-tryptic	165	173	1.11302	0.000449096	T2_vs_T7	TRUE	TRUE	0.900767	3.38139	0.000234803	TRUE	TRUE	Down	2478.35
P26196	P26196	DDX6	DDX6	Probable ATP-dependent RNA helicase DDX6	59.6273	GNEFEDYCLKR	_GNEFEDYC[Carbamidomethyl (C)]LKR_.3	fully-tryptic	95	105	-1.07709	0.000454435	T1_vs_T7	TRUE	TRUE	0.898639	44.2739	0.0001642	TRUE	TRUE	Up	2370.17
P08758	P08758	ANXA5	ANXA5	Annexin A5	63.75	SELTGK	_SELTGK_.1	fully-tryptic	71	76	-1.1722	0.000454435	T1_vs_T7	TRUE	TRUE	0.861935	2.43177	0.00139227	TRUE	TRUE	Up	2579.46
Q6FIF0	Q6FIF0	ZFAND6	ZFAND6	AN1-type zinc finger protein 6	14.4231	VGLTGFECR	_VGLTGFEC[Carbamidomethyl (C)]R_.2	fully-tryptic	156	164	-0.988509	0.000454922	T2_vs_T7	TRUE	TRUE	0.883288	5.37271	6.7559e-05	TRUE	TRUE	Up	2172.92
Q15735	Q15735	INPP5J	INPP5J	Phosphatidylinositol 4,5-bisphosphate 5-phosphatase A	0.695825	GGYWGNK	_GGYWGNK_.2	semi-tryptic	534	540	-3.56762	0.000454922	T2_vs_T7	TRUE	TRUE	0.86899	90.5103	0.00418685	TRUE	TRUE	Up	7842.26
Q6FIF0	Q6FIF0	ZFAND6	ZFAND6	AN1-type zinc finger protein 6	14.4231	VGLTGFECR	_VGLTGFEC[Carbamidomethyl (C)]R_.2	fully-tryptic	156	164	-0.96401	0.000502542	T1_vs_T7	TRUE	TRUE	0.883288	5.37271	6.7559e-05	TRUE	TRUE	Up	1918.27
P78371	P78371	CCT2	CCT2	T-complex protein 1 subunit beta	84.486	KRVPDHHPC	_KRVPDHHPC[Carbamidomethyl (C)]_.3	fully-tryptic	527	535	0.834987	0.000515768	T4_vs_T7	TRUE	TRUE	0.880305	2.31172	0.000185143	TRUE	TRUE	Down	1618.92
Q9Y5Q9	Q9Y5Q9	GTF3C3	GTF3C3	General transcription factor 3C polypeptide 3	25.5079	HALGQYVQAFR	_HALGQYVQAFR_.2	fully-tryptic	751	761	-1.01685	0.000527335	T3_vs_T7	TRUE	TRUE	0.850221	35.4683	0.000345284	TRUE	TRUE	Up	1928.29
Q15735	Q15735	INPP5J	INPP5J	Phosphatidylinositol 4,5-bisphosphate 5-phosphatase A	0.695825	GGYWGNK	_GGYWGNK_.2	semi-tryptic	534	540	-3.49003	0.000530267	T3_vs_T7	TRUE	TRUE	0.86899	90.5103	0.00418685	TRUE	TRUE	Up	6581.65
Q06830	Q06830	PRDX1	PRDX1	Peroxiredoxin-1	79.397	GGLGPMNIPLVSDPK	_GGLGPMNIPLVSDPK_.2	semi-tryptic	95	109	-0.829445	0.000576159	T1_vs_T7	TRUE	TRUE	0.859392	4.55617	0.00113344	TRUE	TRUE	Up	1439.61
O75223	O75223	GGCT	GGCT	Gamma-glutamylcyclotransferase	41.4894	ENGLPLEYQEK	_ENGLPLEYQEK_.2	fully-tryptic	149	159	0.846508	0.000591041	T3_vs_T7	TRUE	TRUE	0.857546	3.01096	0.00216532	TRUE	TRUE	Down	1432.23
O15228	O15228	GNPAT	GNPAT	Dihydroxyacetone phosphate acyltransferase	26.7647	FCAFTLSK	_FC[Carbamidomethyl (C)]AFTLSK_.2	fully-tryptic	121	128	-2.29037	0.000610218	T5_vs_T7	TRUE	TRUE	0.90833	52.4159	8.99155e-05	TRUE	TRUE	Up	3753.36
Q13371	Q13371	PDCL	PDCL	Phosducin-like protein	22.9236	SSVIGASSQFTR	_SSVIGASSQFTR_.2	fully-tryptic	219	230	1.00545	0.000620354	T4_vs_T7	TRUE	TRUE	0.914956	1.25699	0.000192096	TRUE	TRUE	Down	1620.77
Q9P0J0	Q9P0J0	NDUFA13	NDUFA13	NADH dehydrogenase [ubiquinone] 1 alpha subcomplex subunit 13	42.3611	RLQIEDFEAR	_RLQIEDFEAR_.2	fully-tryptic	59	68	-0.779337	0.000620841	T3_vs_T7	TRUE	TRUE	0.850581	9.83602	0.00054614	TRUE	TRUE	Up	1255.29
P78371	P78371	CCT2	CCT2	T-complex protein 1 subunit beta	84.486	KRVPDHHPC	_KRVPDHHPC[Carbamidomethyl (C)]_.3	fully-tryptic	527	535	0.818577	0.000620841	T3_vs_T7	TRUE	TRUE	0.880305	2.31172	0.000185143	TRUE	TRUE	Down	1318.5
P55735	P55735	SEC13	SEC13	Protein SEC13 homolog	70.1863	RFASGGCDNLIK	_RFASGGC[Carbamidomethyl (C)]DNLIK_.2	fully-tryptic	181	192	-3.34514	0.000631711	T4_vs_T7	TRUE	TRUE	0.937275	65.2402	3.91727e-07	TRUE	TRUE	Up	5295.37
P55735	P55735	SEC13	SEC13	Protein SEC13 homolog	70.1863	RFASGGCDNLIK	_RFASGGC[Carbamidomethyl (C)]DNLIK_.2	fully-tryptic	181	192	-3.35	0.000633611	T5_vs_T7	TRUE	TRUE	0.937275	65.2402	3.91727e-07	TRUE	TRUE	Up	5287.15
Q96PK6	Q96PK6	RBM14	RBM14	RNA-binding protein 14	43.6472	QFAFVHMR	_QFAFVHMR_.2	fully-tryptic	36	43	-1.20087	0.000634375	T3_vs_T7	TRUE	TRUE	0.865498	57.4885	0.00151642	TRUE	TRUE	Up	1893
Q5TF21	Q5TF21	SOGA3	SOGA3	Protein SOGA3	49.3136	ELQTFIDRLEVPK	_ELQTFIDRLEVPK_.2	fully-tryptic	884	896	-0.95153	0.000634586	T1_vs_T7	TRUE	TRUE	0.866825	1.43342	0.000701983	TRUE	TRUE	Up	1499.45
Q15735	Q15735	INPP5J	INPP5J	Phosphatidylinositol 4,5-bisphosphate 5-phosphatase A	0.695825	GGYWGNK	_GGYWGNK_.2	semi-tryptic	534	540	-3.64233	0.000640396	T1_vs_T7	TRUE	TRUE	0.86899	90.5103	0.00418685	TRUE	TRUE	Up	5687.61
P30086	P30086	PEBP1	PEBP1	Phosphatidylethanolamine-binding protein 1	82.8877	GAAVDELGK	_GAAVDELGK_.2	semi-tryptic	31	39	-1.972	0.000642865	T1_vs_T5	TRUE	TRUE	0.971179	6.18561	5.29937e-09	TRUE	TRUE	Up	3067.52
Q9NR31	Q9NR31;Q9Y6B6	SAR1A	SAR1A	GTP-binding protein SAR1a	77.2727	TTLLHMLK	_TTLLHMLK_.1	fully-tryptic	39	46	-1.63935	0.000646038	T2_vs_T7	TRUE	FALSE	0.922433	41.0666	7.66397e-05	TRUE	TRUE	Up	2537.54
Q15276	Q15276	RABEP1	RABEP1	Rab GTPase-binding effector protein 1	38.8631	QEAIDEVKR	_QEAIDEVKR_.2	fully-tryptic	100	108	0.803107	0.000695296	T4_vs_T7	TRUE	TRUE	0.886119	3.2337	0.000471296	TRUE	TRUE	Down	1155.06
P78371	P78371	CCT2	CCT2	T-complex protein 1 subunit beta	84.486	KRVPDHHPC	_KRVPDHHPC[Carbamidomethyl (C)]_.3	fully-tryptic	527	535	0.807989	0.000700229	T1_vs_T7	TRUE	TRUE	0.880305	2.31172	0.000185143	TRUE	TRUE	Down	1153.89
Q7L0Y3	Q7L0Y3	TRMT10C	TRMT10C	tRNA methyltransferase 10 homolog C	50.6203	LLETTEEDK	_LLETTEEDK_.2	fully-tryptic	165	173	1.02681	0.000714381	T4_vs_T7	TRUE	TRUE	0.900767	3.38139	0.000234803	TRUE	TRUE	Down	1437.34
P78406	P78406	RAE1	RAE1	mRNA export factor	40.4891	GIAFHPVHGTLATVGSDGR	_GIAFHPVHGTLATVGSDGR_.2	semi-tryptic	278	296	-0.923552	0.000720559	T5_vs_T7	TRUE	TRUE	0.884583	5.89636	0.000185143	TRUE	TRUE	Up	1281.72
P55072	P55072	VCP	VCP	Transitional endoplasmic reticulum ATPase	71.9603	KYEMFAQTLQQSR	_KYEMFAQTLQQSR_.2	fully-tryptic	754	766	1.04825	0.000739646	T4_vs_T7	TRUE	TRUE	0.909214	2.80869	2.22524e-05	TRUE	TRUE	Down	1417.23
Q9HAR2	Q9HAR2	ADGRL3	ADGRL3	Adhesion G protein-coupled receptor L3	16.586	NHLNAGDITYSVR	_NHLNAGDITYSVR_.3	fully-tryptic	581	593	-1.02666	0.000760735	T3_vs_T7	TRUE	TRUE	0.883111	53.7473	0.00106858	TRUE	TRUE	Up	1349.56
P46821	P46821	MAP1B	MAP1B	Microtubule-associated protein 1B	72.812	KSPSDSGYSYETIGK	_KSPSDSGYSYETIGK_.2	semi-tryptic	1914	1928	-7.39041	0.000790735	T1_vs_T6	TRUE	TRUE	0.89592	0.181498	0.00101507	TRUE	TRUE	Up	9346.26
P08758	P08758	ANXA5	ANXA5	Annexin A5	63.75	SELTGK	_SELTGK_.1	fully-tryptic	71	76	-1.11082	0.000795376	T3_vs_T7	TRUE	TRUE	0.861935	2.43177	0.00139227	TRUE	TRUE	Up	1396.6
O75223	O75223	GGCT	GGCT	Gamma-glutamylcyclotransferase	41.4894	ENGLPLEYQEK	_ENGLPLEYQEK_.2	fully-tryptic	149	159	0.812826	0.000820919	T4_vs_T7	TRUE	TRUE	0.857546	3.01096	0.00216532	TRUE	TRUE	Down	990.141
Q13371	Q13371	PDCL	PDCL	Phosducin-like protein	22.9236	SSVIGASSQFTR	_SSVIGASSQFTR_.2	fully-tryptic	219	230	1.04874	0.000846418	T1_vs_T7	TRUE	TRUE	0.914956	1.25699	0.000192096	TRUE	TRUE	Down	1239.04
Q9Y5Q9	Q9Y5Q9	GTF3C3	GTF3C3	General transcription factor 3C polypeptide 3	25.5079	HALGQYVQAFR	_HALGQYVQAFR_.2	fully-tryptic	751	761	-0.898737	0.000898051	T1_vs_T7	TRUE	TRUE	0.850221	35.4683	0.000345284	TRUE	TRUE	Up	1000.76
P62979	P0CG47;P62987;P0CG48;P62979	RPS27A	RPS27A	Ubiquitin-40S ribosomal protein S27a	60.8974	ESTLHLVLR	_ESTLHLVLR_.1	fully-tryptic	64	72	-1.57655	0.000922172	T1_vs_T7	TRUE	FALSE	0.885914	1.48416	0.000216274	TRUE	TRUE	Up	1709.6
Q7L0Y3	Q7L0Y3	TRMT10C	TRMT10C	tRNA methyltransferase 10 homolog C	50.6203	LLETTEEDK	_LLETTEEDK_.2	fully-tryptic	165	173	1.05773	0.000960407	T1_vs_T7	TRUE	TRUE	0.900767	3.38139	0.000234803	TRUE	TRUE	Down	1101.33
Q14315	Q14315	FLNC	FLNC	Filamin-C	19.0459	VPQLPITNFNR	_VPQLPITNFNR_.2	fully-tryptic	173	183	-1.07216	0.00102656	T3_vs_T6	TRUE	TRUE	0.933101	1.93357	8.22686e-07	TRUE	TRUE	Up	1044.43
Q15070	Q15070	OXA1L	OXA1L	Mitochondrial inner membrane protein OXA1L	19.3103	LAGDHIEYYK	_LAGDHIEYYK_.2	fully-tryptic	188	197	-1.044	0.00103163	T2_vs_T7	TRUE	TRUE	0.855045	41.944	4.55737e-05	TRUE	TRUE	Up	1011.98
Q13371	Q13371	PDCL	PDCL	Phosducin-like protein	22.9236	SSVIGASSQFTR	_SSVIGASSQFTR_.2	fully-tryptic	219	230	0.974637	0.00106902	T2_vs_T7	TRUE	TRUE	0.914956	1.25699	0.000192096	TRUE	TRUE	Down	911.715
Q53H12	Q53H12	AGK	AGK	Acylglycerol kinase, mitochondrial	55.2133	KLQFFCDPR	_KLQFFC[Carbamidomethyl (C)]DPR_.2	fully-tryptic	403	411	-4.65074	0.00106902	T2_vs_T7	TRUE	TRUE	0.923023	0.247177	0.000495627	TRUE	TRUE	Up	4350.49
Q13371	Q13371	PDCL	PDCL	Phosducin-like protein	22.9236	SSVIGASSQFTR	_SSVIGASSQFTR_.2	fully-tryptic	219	230	0.95537	0.00107508	T3_vs_T7	TRUE	TRUE	0.914956	1.25699	0.000192096	TRUE	TRUE	Down	888.648
P27824	P27824	CANX	CANX	Calnexin	60.9797	EVNFQNGIECGGAYVK	_EVNFQNGIEC[Carbamidomethyl (C)]GGAYVK_.2	semi-tryptic	151	166	-1.25143	0.00109384	T4_vs_T7	TRUE	TRUE	0.894897	9.51167	0.00142856	TRUE	TRUE	Up	1144.07
O75131	O75131	CPNE3	CPNE3	Copine-3	54.0037	SPLGEVAIR	_SPLGEVAIR_.1	fully-tryptic	476	484	-1.39705	0.00111745	T3_vs_T6	TRUE	TRUE	0.953067	2.37042	4.07592e-05	TRUE	TRUE	Up	1250.22
P17301	P17301	ITGA2	ITGA2	Integrin alpha-2	32.8535	VFSIPFHK	_VFSIPFHK_.2	fully-tryptic	780	787	-1.30622	0.00111746	T2_vs_T7	TRUE	TRUE	0.888507	41.4159	0.000662093	TRUE	TRUE	Up	1168.92
Q9HC38	Q9HC38	GLOD4	GLOD4	Glyoxalase domain-containing protein 4	69.9681	LTYNYGVGDYK	_LTYNYGVGDYK_.2	semi-tryptic	86	96	0.822603	0.00111885	T5_vs_T7	TRUE	TRUE	0.953029	2.14844	2.54784e-08	TRUE	TRUE	Down	735.225
P17301	P17301	ITGA2	ITGA2	Integrin alpha-2	32.8535	VFSIPFHK	_VFSIPFHK_.2	fully-tryptic	780	787	-1.18051	0.00113719	T4_vs_T7	TRUE	TRUE	0.888507	41.4159	0.000662093	TRUE	TRUE	Up	1038.1
Q9Y5S9	Q9Y5S9	RBM8A	RBM8A	RNA-binding protein 8A	54.5977	VEYETYK	_VEYETYK_.2	semi-tryptic	119	125	-1.27155	0.00114274	T1_vs_T7	TRUE	TRUE	0.878413	43.4707	0.000225754	TRUE	TRUE	Up	1112.72
Q15276	Q15276	RABEP1	RABEP1	Rab GTPase-binding effector protein 1	38.8631	QEAIDEVKR	_QEAIDEVKR_.2	fully-tryptic	100	108	0.829825	0.00116659	T2_vs_T7	TRUE	TRUE	0.886119	3.2337	0.000471296	TRUE	TRUE	Down	711.323
P26196	P26196	DDX6	DDX6	Probable ATP-dependent RNA helicase DDX6	59.6273	GNEFEDYCLKR	_GNEFEDYC[Carbamidomethyl (C)]LKR_.3	fully-tryptic	95	105	-0.967899	0.00124253	T4_vs_T7	TRUE	TRUE	0.898639	44.2739	0.0001642	TRUE	TRUE	Up	778.972
P78406	P78406	RAE1	RAE1	mRNA export factor	40.4891	GIAFHPVHGTLATVGSDGR	_GIAFHPVHGTLATVGSDGR_.2	semi-tryptic	278	296	-0.823132	0.00124867	T3_vs_T7	TRUE	TRUE	0.884583	5.89636	0.000185143	TRUE	TRUE	Up	659.205
Q15070	Q15070	OXA1L	OXA1L	Mitochondrial inner membrane protein OXA1L	19.3103	LAGDHIEYYK	_LAGDHIEYYK_.2	fully-tryptic	188	197	-0.943783	0.00126397	T3_vs_T7	TRUE	TRUE	0.855045	41.944	4.55737e-05	TRUE	TRUE	Up	746.683
P08670	P08670	VIM	VIM	Vimentin	89.9142	VERDNLAEDIMR	_VERDNLAEDIM[Oxidation (M)]R_.3	semi-tryptic	173	184	0.850055	0.00126674	T4_vs_T7	TRUE	TRUE	0.85564	0.973731	0.000293078	TRUE	TRUE	Down	671.059
P46821	P46821	MAP1B	MAP1B	Microtubule-associated protein 1B	72.812	KSPSDSGYSYETIGK	_KSPSDSGYSYETIGK_.2	semi-tryptic	1914	1928	-6.51401	0.0013014	T1_vs_T7	TRUE	TRUE	0.89592	0.181498	0.00101507	TRUE	TRUE	Up	5005.4
Q96PK6	Q96PK6	RBM14	RBM14	RNA-binding protein 14	43.6472	QFAFVHMR	_QFAFVHMR_.2	fully-tryptic	36	43	-1.34504	0.00131291	T4_vs_T7	TRUE	TRUE	0.865498	57.4885	0.00151642	TRUE	TRUE	Up	1024.48
P78406	P78406	RAE1	RAE1	mRNA export factor	40.4891	GIAFHPVHGTLATVGSDGR	_GIAFHPVHGTLATVGSDGR_.2	semi-tryptic	278	296	-0.888709	0.0013421	T1_vs_T7	TRUE	TRUE	0.884583	5.89636	0.000185143	TRUE	TRUE	Up	662.175
P08670	P08670	VIM	VIM	Vimentin	89.9142	VERDNLAEDIMR	_VERDNLAEDIMR_.3	semi-tryptic	173	184	0.810128	0.00134756	T4_vs_T7	TRUE	TRUE	0.855167	0.955721	0.000190482	TRUE	TRUE	Down	601.182
Q15070	Q15070	OXA1L	OXA1L	Mitochondrial inner membrane protein OXA1L	19.3103	LAGDHIEYYK	_LAGDHIEYYK_.2	fully-tryptic	188	197	-0.973838	0.00134756	T4_vs_T7	TRUE	TRUE	0.855045	41.944	4.55737e-05	TRUE	TRUE	Up	722.669
P39023	P39023	RPL3	RPL3	60S ribosomal protein L3	55.8313	AHLMEIQVNGGTVAEK	_AHLMEIQVNGGTVAEK_.2	fully-tryptic	178	193	0.786126	0.00140821	T5_vs_T7	TRUE	TRUE	0.851253	3.82726	0.00218536	TRUE	TRUE	Down	558.247
Q13526	Q13526	PIN1	PIN1	Peptidyl-prolyl cis-trans isomerase NIMA-interacting 1	71.7791	SGEEDFESLASQF	_SGEEDFESLASQF_.2	semi-tryptic	98	110	-0.75221	0.00144194	T2_vs_T6	TRUE	TRUE	0.948601	1.46755	1.03488e-06	TRUE	TRUE	Up	521.666
Q15070	Q15070	OXA1L	OXA1L	Mitochondrial inner membrane protein OXA1L	19.3103	LAGDHIEYYK	_LAGDHIEYYK_.2	fully-tryptic	188	197	-0.935076	0.00146359	T1_vs_T7	TRUE	TRUE	0.855045	41.944	4.55737e-05	TRUE	TRUE	Up	638.891
P55072	P55072	VCP	VCP	Transitional endoplasmic reticulum ATPase	71.9603	KYEMFAQTLQQSR	_KYEMFAQTLQQSR_.2	fully-tryptic	754	766	0.987449	0.00146359	T1_vs_T7	TRUE	TRUE	0.909214	2.80869	2.22524e-05	TRUE	TRUE	Down	674.674
P62979	P0CG47;P62987;P0CG48;P62979	RPS27A	RPS27A	Ubiquitin-40S ribosomal protein S27a	60.8974	ESTLHLVLR	_ESTLHLVLR_.1	fully-tryptic	64	72	-1.52641	0.00149458	T2_vs_T7	TRUE	FALSE	0.885914	1.48416	0.000216274	TRUE	TRUE	Up	1021.3
Q9Y5S9	Q9Y5S9	RBM8A	RBM8A	RNA-binding protein 8A	54.5977	VEYETYK	_VEYETYK_.2	semi-tryptic	119	125	-1.20024	0.00162761	T4_vs_T7	TRUE	TRUE	0.878413	43.4707	0.000225754	TRUE	TRUE	Up	737.421
Q96PK6	Q96PK6	RBM14	RBM14	RNA-binding protein 14	43.6472	QFAFVHMR	_QFAFVHMR_.2	fully-tryptic	36	43	-1.16423	0.00169114	T5_vs_T7	TRUE	TRUE	0.865498	57.4885	0.00151642	TRUE	TRUE	Up	688.43
P24928	P24928	POLR2A	POLR2A	DNA-directed RNA polymerase II subunit RPB1	34.5685	TYQDIQNTIK	_TYQDIQNTIK_.2	fully-tryptic	698	707	-1.45546	0.00175954	T3_vs_T7	TRUE	TRUE	0.859877	5.61638	0.000666035	TRUE	TRUE	Up	827.183
O75131	O75131	CPNE3	CPNE3	Copine-3	54.0037	SPLGEVAIR	_SPLGEVAIR_.1	fully-tryptic	476	484	-1.25402	0.00182509	T2_vs_T6	TRUE	TRUE	0.953067	2.37042	4.07592e-05	TRUE	TRUE	Up	687.099
P08758	P08758	ANXA5	ANXA5	Annexin A5	63.75	SELTGK	_SELTGK_.1	fully-tryptic	71	76	-1.04351	0.00207151	T2_vs_T7	TRUE	TRUE	0.861935	2.43177	0.00139227	TRUE	TRUE	Up	503.745
O43426	O43426	SYNJ1	SYNJ1	Synaptojanin-1	22.1869	GFEANAPAFDR	_GFEANAPAFDR_.2	fully-tryptic	274	284	-1.42402	0.00207164	T4_vs_T7	TRUE	TRUE	0.857786	1.42414	0.00249985	TRUE	TRUE	Up	687.388
P11940	Q13310;P11940	PABPC1	PABPC1	Polyadenylate-binding protein 1	60.2201	KVVCDENGSK	_KVVC[Carbamidomethyl (C)]DENGSK_.2	semi-tryptic	129	138	1.07248	0.0021019	T2_vs_T7	TRUE	FALSE	0.865244	1.85853	0.000902974	TRUE	TRUE	Down	510.244
P62979	P0CG47;P62987;P0CG48;P62979	RPS27A	RPS27A	Ubiquitin-40S ribosomal protein S27a	60.8974	ESTLHLVLR	_ESTLHLVLR_.1	fully-tryptic	64	72	-1.52546	0.00212821	T3_vs_T7	TRUE	FALSE	0.885914	1.48416	0.000216274	TRUE	TRUE	Up	716.778
Q15276	Q15276	RABEP1	RABEP1	Rab GTPase-binding effector protein 1	38.8631	QEAIDEVKR	_QEAIDEVKR_.2	fully-tryptic	100	108	0.762229	0.0023448	T1_vs_T7	TRUE	TRUE	0.886119	3.2337	0.000471296	TRUE	TRUE	Down	325.072
Q7L0Y3	Q7L0Y3	TRMT10C	TRMT10C	tRNA methyltransferase 10 homolog C	50.6203	LLETTEEDK	_LLETTEEDK_.2	fully-tryptic	165	173	0.935093	0.00237493	T3_vs_T7	TRUE	TRUE	0.900767	3.38139	0.000234803	TRUE	TRUE	Down	393.735
Q9HC38	Q9HC38	GLOD4	GLOD4	Glyoxalase domain-containing protein 4	69.9681	LTYNYGVGDYK	_LTYNYGVGDYK_.2	semi-tryptic	86	96	0.799004	0.00249906	T3_vs_T6	TRUE	TRUE	0.953029	2.14844	2.54784e-08	TRUE	TRUE	Down	319.722
O75223	O75223	GGCT	GGCT	Gamma-glutamylcyclotransferase	41.4894	ENGLPLEYQEK	_ENGLPLEYQEK_.2	fully-tryptic	149	159	0.790349	0.00268081	T1_vs_T7	TRUE	TRUE	0.857546	3.01096	0.00216532	TRUE	TRUE	Down	294.817
P17301	P17301	ITGA2	ITGA2	Integrin alpha-2	32.8535	VFSIPFHK	_VFSIPFHK_.2	fully-tryptic	780	787	-1.15971	0.00272222	T5_vs_T7	TRUE	TRUE	0.888507	41.4159	0.000662093	TRUE	TRUE	Up	426.018
P78371	P78371	CCT2	CCT2	T-complex protein 1 subunit beta	84.486	KRVPDHHPC	_KRVPDHHPC[Carbamidomethyl (C)]_.3	fully-tryptic	527	535	0.799359	0.00272222	T5_vs_T7	TRUE	TRUE	0.880305	2.31172	0.000185143	TRUE	TRUE	Down	293.642
P55072	P55072	VCP	VCP	Transitional endoplasmic reticulum ATPase	71.9603	KYEMFAQTLQQSR	_KYEMFAQTLQQSR_.2	fully-tryptic	754	766	1.03839	0.00274731	T6_vs_T7	TRUE	TRUE	0.909214	2.80869	2.22524e-05	TRUE	TRUE	Down	377.965
O43426	O43426	SYNJ1	SYNJ1	Synaptojanin-1	22.1869	GFEANAPAFDR	_GFEANAPAFDR_.2	fully-tryptic	274	284	-1.42187	0.0027533	T1_vs_T7	TRUE	TRUE	0.857786	1.42414	0.00249985	TRUE	TRUE	Up	516.424
P53701	P53701	HCCS	HCCS	Cytochrome c-type heme lyase	21.6418	AYEYVECPIR	_AYEYVEC[Carbamidomethyl (C)]PIR_.2	fully-tryptic	60	69	2.44084	0.00276201	T1_vs_T6	TRUE	TRUE	0.962545	0.747692	3.8197e-05	TRUE	TRUE	Down	883.717
P27824	P27824	CANX	CANX	Calnexin	60.9797	EVNFQNGIECGGAYVK	_EVNFQNGIEC[Carbamidomethyl (C)]GGAYVK_.2	semi-tryptic	151	166	-1.03404	0.00279047	T3_vs_T7	TRUE	TRUE	0.894897	9.51167	0.00142856	TRUE	TRUE	Up	370.561
Q9HC38	Q9HC38	GLOD4	GLOD4	Glyoxalase domain-containing protein 4	69.9681	LTYNYGVGDYK	_LTYNYGVGDYK_.2	semi-tryptic	86	96	0.779712	0.002858	T4_vs_T6	TRUE	TRUE	0.953029	2.14844	2.54784e-08	TRUE	TRUE	Down	272.818
Q9UQE7	Q9UQE7	SMC3	SMC3	Structural maintenance of chromosomes protein 3	51.3558	QIAAIHK	_QIAAIHK_.2	fully-tryptic	412	418	-1.90664	0.00312738	T3_vs_T7	TRUE	TRUE	0.884234	11.854	0.00192036	TRUE	TRUE	Up	609.66
O00468	O00468	AGRN	AGRN	Agrin	23.1625	SELFGETAR	_SELFGETAR_.2	fully-tryptic	1159	1167	0.965756	0.00315015	T4_vs_T7	TRUE	TRUE	0.889378	0.861734	2.7174e-05	TRUE	TRUE	Down	306.574
Q9HC38	Q9HC38	GLOD4	GLOD4	Glyoxalase domain-containing protein 4	69.9681	LTYNYGVGDYK	_LTYNYGVGDYK_.2	semi-tryptic	86	96	0.75153	0.00324315	T2_vs_T6	TRUE	TRUE	0.953029	2.14844	2.54784e-08	TRUE	TRUE	Down	231.728
Q9Y5Q9	Q9Y5Q9	GTF3C3	GTF3C3	General transcription factor 3C polypeptide 3	25.5079	HALGQYVQAFR	_HALGQYVQAFR_.2	fully-tryptic	751	761	-0.803945	0.00338112	T2_vs_T7	TRUE	TRUE	0.850221	35.4683	0.000345284	TRUE	TRUE	Up	237.775
O75131	O75131	CPNE3	CPNE3	Copine-3	54.0037	SPLGEVAIR	_SPLGEVAIR_.1	fully-tryptic	476	484	-1.20592	0.00339397	T1_vs_T6	TRUE	TRUE	0.953067	2.37042	4.07592e-05	TRUE	TRUE	Up	355.311
Q9HAR2	Q9HAR2	ADGRL3	ADGRL3	Adhesion G protein-coupled receptor L3	16.586	NHLNAGDITYSVR	_NHLNAGDITYSVR_.3	fully-tryptic	581	593	-0.872951	0.00349719	T1_vs_T7	TRUE	TRUE	0.883111	53.7473	0.00106858	TRUE	TRUE	Up	249.615
Q13526	Q13526	PIN1	PIN1	Peptidyl-prolyl cis-trans isomerase NIMA-interacting 1	71.7791	SGEEDFESLASQF	_SGEEDFESLASQF_.2	semi-tryptic	98	110	-0.766022	0.00352505	T3_vs_T6	TRUE	TRUE	0.948601	1.46755	1.03488e-06	TRUE	TRUE	Up	217.308
Q9HAR2	Q9HAR2	ADGRL3	ADGRL3	Adhesion G protein-coupled receptor L3	16.586	NHLNAGDITYSVR	_NHLNAGDITYSVR_.3	fully-tryptic	581	593	-0.900329	0.00355677	T4_vs_T7	TRUE	TRUE	0.883111	53.7473	0.00106858	TRUE	TRUE	Up	253.131
Q9HC38	Q9HC38	GLOD4	GLOD4	Glyoxalase domain-containing protein 4	69.9681	LTYNYGVGDYK	_LTYNYGVGDYK_.2	semi-tryptic	86	96	0.813263	0.00368648	T1_vs_T6	TRUE	TRUE	0.953029	2.14844	2.54784e-08	TRUE	TRUE	Down	220.607
P30086	P30086	PEBP1	PEBP1	Phosphatidylethanolamine-binding protein 1	82.8877	GAAVDELGK	_GAAVDELGK_.2	semi-tryptic	31	39	-1.71638	0.00387331	T2_vs_T5	TRUE	TRUE	0.971179	6.18561	5.29937e-09	TRUE	TRUE	Up	443.129
Q9HAR2	Q9HAR2	ADGRL3	ADGRL3	Adhesion G protein-coupled receptor L3	16.586	NHLNAGDITYSVR	_NHLNAGDITYSVR_.3	fully-tryptic	581	593	-1.06132	0.00394816	T2_vs_T7	TRUE	TRUE	0.883111	53.7473	0.00106858	TRUE	TRUE	Up	268.813
P11940	Q13310;P11940	PABPC1	PABPC1	Polyadenylate-binding protein 1	60.2201	KVVCDENGSK	_KVVC[Carbamidomethyl (C)]DENGSK_.2	semi-tryptic	129	138	0.94695	0.00403603	T4_vs_T7	TRUE	FALSE	0.865244	1.85853	0.000902974	TRUE	TRUE	Down	234.624
P31946	P61981;P31946	YWHAB	YWHAB	14-3-3 protein beta/alpha	53.6585	LAEQAERYDDMAAAMK	_LAEQAERYDDMAAAMK_.2	fully-tryptic	14	29	-1.20705	0.00405647	T6_vs_T7	TRUE	FALSE	0.925817	27.2941	1.07928e-05	TRUE	TRUE	Up	297.562
Q53H12	Q53H12	AGK	AGK	Acylglycerol kinase, mitochondrial	55.2133	KLQFFCDPR	_KLQFFC[Carbamidomethyl (C)]DPR_.2	fully-tryptic	403	411	-3.79977	0.00420499	T3_vs_T7	TRUE	TRUE	0.923023	0.247177	0.000495627	TRUE	TRUE	Up	903.634
P08670	Q16352;P07197;P17661;P08670	VIM	VIM	Vimentin	89.9142	HLREYQDLLNVK	_HLREYQDLLNVK_.3	fully-tryptic	379	390	0.798407	0.00425199	T4_vs_T6	TRUE	FALSE	0.905176	2.05175	1.43283e-07	TRUE	TRUE	Down	187.772
P08670	P08670	VIM	VIM	Vimentin	89.9142	VERDNLAEDIMR	_VERDNLAEDIMR_.3	semi-tryptic	173	184	0.868223	0.00425199	T4_vs_T6	TRUE	TRUE	0.855167	0.955721	0.000190482	TRUE	TRUE	Down	204.192
O00468	O00468	AGRN	AGRN	Agrin	23.1625	SELFGETAR	_SELFGETAR_.2	fully-tryptic	1159	1167	1.18382	0.00425199	T4_vs_T6	TRUE	TRUE	0.889378	0.861734	2.7174e-05	TRUE	TRUE	Down	278.416
O43426	O43426	SYNJ1	SYNJ1	Synaptojanin-1	22.1869	GFEANAPAFDR	_GFEANAPAFDR_.2	fully-tryptic	274	284	-1.38759	0.00455471	T2_vs_T7	TRUE	TRUE	0.857786	1.42414	0.00249985	TRUE	TRUE	Up	304.649
A5YKK6	A5YKK6	CNOT1	CNOT1	CCR4-NOT transcription complex subunit 1	36.1111	NVELTK	_NVELTK_.1	fully-tryptic	2081	2086	-1.02133	0.00460203	T5_vs_T7	TRUE	TRUE	0.905363	76.5129	2.10387e-05	TRUE	TRUE	Up	221.931
Q96PK6	Q96PK6	RBM14	RBM14	RNA-binding protein 14	43.6472	QFAFVHMR	_QFAFVHMR_.2	fully-tryptic	36	43	-1.22455	0.00471014	T2_vs_T7	TRUE	TRUE	0.865498	57.4885	0.00151642	TRUE	TRUE	Up	259.982
Q9NSD9	Q9NSD9	FARSB	FARSB	Phenylalanine--tRNA ligase beta subunit	58.0645	GASDVVLYK	_GASDVVLYK_.2	semi-tryptic	56	64	-1.86248	0.0047427	T3_vs_T6	TRUE	TRUE	0.922811	1.00973	4.69534e-05	TRUE	TRUE	Up	392.705
O43426	O43426	SYNJ1	SYNJ1	Synaptojanin-1	22.1869	GFEANAPAFDR	_GFEANAPAFDR_.2	fully-tryptic	274	284	-1.30761	0.0050621	T3_vs_T7	TRUE	TRUE	0.857786	1.42414	0.00249985	TRUE	TRUE	Up	258.314
O15228	O15228	GNPAT	GNPAT	Dihydroxyacetone phosphate acyltransferase	26.7647	FCAFTLSK	_FC[Carbamidomethyl (C)]AFTLSK_.2	fully-tryptic	121	128	-2.08408	0.00510809	T6_vs_T7	TRUE	TRUE	0.90833	52.4159	8.99155e-05	TRUE	TRUE	Up	407.996
Q15735	Q15735	INPP5J	INPP5J	Phosphatidylinositol 4,5-bisphosphate 5-phosphatase A	0.695825	GGYWGNK	_GGYWGNK_.2	semi-tryptic	534	540	-2.61689	0.00511513	T4_vs_T7	TRUE	TRUE	0.86899	90.5103	0.00418685	TRUE	TRUE	Up	511.598
P53701	P53701	HCCS	HCCS	Cytochrome c-type heme lyase	21.6418	AYEYVECPIR	_AYEYVEC[Carbamidomethyl (C)]PIR_.2	fully-tryptic	60	69	2.17185	0.00527592	T3_vs_T6	TRUE	TRUE	0.962545	0.747692	3.8197e-05	TRUE	TRUE	Down	411.654
P62979	P0CG47;P62987;P0CG48;P62979	RPS27A	RPS27A	Ubiquitin-40S ribosomal protein S27a	60.8974	ESTLHLVLR	_ESTLHLVLR_.1	fully-tryptic	64	72	-1.24758	0.00545871	T4_vs_T7	TRUE	FALSE	0.885914	1.48416	0.000216274	TRUE	TRUE	Up	228.548
P08670	P08670	VIM	VIM	Vimentin	89.9142	VERDNLAEDIMR	_VERDNLAEDIM[Oxidation (M)]R_.3	semi-tryptic	173	184	0.833816	0.00557225	T4_vs_T6	TRUE	TRUE	0.85564	0.973731	0.000293078	TRUE	TRUE	Down	149.637
Q9NSD9	Q9NSD9	FARSB	FARSB	Phenylalanine--tRNA ligase beta subunit	58.0645	GASDVVLYK	_GASDVVLYK_.2	semi-tryptic	56	64	-1.83968	0.00561517	T1_vs_T6	TRUE	TRUE	0.922811	1.00973	4.69534e-05	TRUE	TRUE	Up	327.626
Q5TF21	Q5TF21	SOGA3	SOGA3	Protein SOGA3	49.3136	ELQTFIDRLEVPK	_ELQTFIDRLEVPK_.2	fully-tryptic	884	896	-0.802891	0.00566514	T3_vs_T7	TRUE	TRUE	0.866825	1.43342	0.000701983	TRUE	TRUE	Up	141.725
Q14315	Q14315	FLNC	FLNC	Filamin-C	19.0459	VPQLPITNFNR	_VPQLPITNFNR_.2	fully-tryptic	173	183	-0.778684	0.0058473	T4_vs_T7	TRUE	TRUE	0.933101	1.93357	8.22686e-07	TRUE	TRUE	Up	133.17
O75131	O75131	CPNE3	CPNE3	Copine-3	54.0037	SPLGEVAIR	_SPLGEVAIR_.1	fully-tryptic	476	484	-1.02338	0.00586268	T4_vs_T6	TRUE	TRUE	0.953067	2.37042	4.07592e-05	TRUE	TRUE	Up	174.558
Q15942	Q15942	ZYX	ZYX	Zyxin	34.7902	AYHPHCFTCVVCAR	_AYHPHC[Carbamidomethyl (C)]FTC[Carbamidomethyl (C)]VVC[Carbamidomethyl (C)]AR_.3	fully-tryptic	462	475	-0.769739	0.00592205	T4_vs_T7	TRUE	TRUE	0.896624	27.9508	0.000179634	TRUE	TRUE	Up	129.978
Q15942	Q15942	ZYX	ZYX	Zyxin	34.7902	AYHPHCFTCVVCAR	_AYHPHC[Carbamidomethyl (C)]FTC[Carbamidomethyl (C)]VVC[Carbamidomethyl (C)]AR_.3	fully-tryptic	462	475	-0.784916	0.00627452	T3_vs_T7	TRUE	TRUE	0.896624	27.9508	0.000179634	TRUE	TRUE	Up	125.096
P27824	P27824	CANX	CANX	Calnexin	60.9797	EVNFQNGIECGGAYVK	_EVNFQNGIEC[Carbamidomethyl (C)]GGAYVK_.2	semi-tryptic	151	166	-0.979276	0.0062785	T2_vs_T7	TRUE	TRUE	0.894897	9.51167	0.00142856	TRUE	TRUE	Up	155.973
O00468	O00468	AGRN	AGRN	Agrin	23.1625	SELFGETAR	_SELFGETAR_.2	fully-tryptic	1159	1167	0.894605	0.00633102	T3_vs_T7	TRUE	TRUE	0.889378	0.861734	2.7174e-05	TRUE	TRUE	Down	141.305
P55735	P55735	SEC13	SEC13	Protein SEC13 homolog	70.1863	RFASGGCDNLIK	_RFASGGC[Carbamidomethyl (C)]DNLIK_.2	fully-tryptic	181	192	-2.94873	0.00633393	T1_vs_T6	TRUE	TRUE	0.937275	65.2402	3.91727e-07	TRUE	TRUE	Up	465.545
Q9HCU4	Q9HCU4	CELSR2	CELSR2	Cadherin EGF LAG seven-pass G-type receptor 2	13.5477	SLLTAISAQR	_SLLTAISAQR_.2	fully-tryptic	1214	1223	-0.976131	0.0063911	T1_vs_T7	TRUE	TRUE	0.851851	0.0409056	0.0028468	TRUE	TRUE	Up	152.733
Q9NSD9	Q9NSD9	FARSB	FARSB	Phenylalanine--tRNA ligase beta subunit	58.0645	GASDVVLYK	_GASDVVLYK_.2	semi-tryptic	56	64	-1.78794	0.00640573	T2_vs_T6	TRUE	TRUE	0.922811	1.00973	4.69534e-05	TRUE	TRUE	Up	279.117
P24928	P24928	POLR2A	POLR2A	DNA-directed RNA polymerase II subunit RPB1	34.5685	TYQDIQNTIK	_TYQDIQNTIK_.2	fully-tryptic	698	707	-1.33488	0.00641206	T6_vs_T7	TRUE	TRUE	0.859877	5.61638	0.000666035	TRUE	TRUE	Up	208.183
P24928	P24928	POLR2A	POLR2A	DNA-directed RNA polymerase II subunit RPB1	34.5685	TYQDIQNTIK	_TYQDIQNTIK_.2	fully-tryptic	698	707	-1.24556	0.00652235	T1_vs_T7	TRUE	TRUE	0.859877	5.61638	0.000666035	TRUE	TRUE	Up	190.968
P11940	Q13310;P11940	PABPC1	PABPC1	Polyadenylate-binding protein 1	60.2201	KVVCDENGSK	_KVVC[Carbamidomethyl (C)]DENGSK_.2	semi-tryptic	129	138	0.990152	0.00686526	T5_vs_T7	TRUE	FALSE	0.865244	1.85853	0.000902974	TRUE	TRUE	Down	144.226
Q9NR31	Q9NR31;Q9Y6B6	SAR1A	SAR1A	GTP-binding protein SAR1a	77.2727	TTLLHMLK	_TTLLHMLK_.1	fully-tryptic	39	46	-1.10035	0.00706231	T5_vs_T7	TRUE	FALSE	0.922433	41.0666	7.66397e-05	TRUE	TRUE	Up	155.807
Q8N7H5	Q8N7H5	PAF1	PAF1	RNA polymerase II-associated factor 1 homolog	28.8136	SISQHYSK	_SISQHYSK_.2	fully-tryptic	189	196	-1.6079	0.00720187	T5_vs_T6	TRUE	TRUE	0.983668	1.63453	2.54784e-08	TRUE	TRUE	Up	223.262
Q9NSD9	Q9NSD9	FARSB	FARSB	Phenylalanine--tRNA ligase beta subunit	58.0645	GASDVVLYK	_GASDVVLYK_.2	semi-tryptic	56	64	-1.5281	0.00733438	T4_vs_T7	TRUE	TRUE	0.922811	1.00973	4.69534e-05	TRUE	TRUE	Up	208.347
P27824	P27824	CANX	CANX	Calnexin	60.9797	EVNFQNGIECGGAYVK	_EVNFQNGIEC[Carbamidomethyl (C)]GGAYVK_.2	semi-tryptic	151	166	-1.06322	0.00759243	T5_vs_T7	TRUE	TRUE	0.894897	9.51167	0.00142856	TRUE	TRUE	Up	140.037
P46821	P46821	MAP1B	MAP1B	Microtubule-associated protein 1B	72.812	KSPSDSGYSYETIGK	_KSPSDSGYSYETIGK_.2	semi-tryptic	1914	1928	-5.45824	0.00763343	T2_vs_T6	TRUE	TRUE	0.89592	0.181498	0.00101507	TRUE	TRUE	Up	715.044
P26196	P26196	DDX6	DDX6	Probable ATP-dependent RNA helicase DDX6	59.6273	GNEFEDYCLKR	_GNEFEDYC[Carbamidomethyl (C)]LKR_.3	fully-tryptic	95	105	-0.845676	0.00769405	T5_vs_T7	TRUE	TRUE	0.898639	44.2739	0.0001642	TRUE	TRUE	Up	109.913
Q13371	Q13371	PDCL	PDCL	Phosducin-like protein	22.9236	SSVIGASSQFTR	_SSVIGASSQFTR_.2	fully-tryptic	219	230	0.868262	0.00793565	T4_vs_T6	TRUE	TRUE	0.914956	1.25699	0.000192096	TRUE	TRUE	Down	109.413
A5YKK6	A5YKK6	CNOT1	CNOT1	CCR4-NOT transcription complex subunit 1	36.1111	NVELTK	_NVELTK_.1	fully-tryptic	2081	2086	-0.90465	0.00809153	T6_vs_T7	TRUE	TRUE	0.905363	76.5129	2.10387e-05	TRUE	TRUE	Up	111.802
P26196	P26196	DDX6	DDX6	Probable ATP-dependent RNA helicase DDX6	59.6273	GNEFEDYCLKR	_GNEFEDYC[Carbamidomethyl (C)]LKR_.3	fully-tryptic	95	105	-0.866434	0.00824412	T6_vs_T7	TRUE	TRUE	0.898639	44.2739	0.0001642	TRUE	TRUE	Up	105.097
Q9C0J8	Q9C0J8	WDR33	WDR33	pre-mRNA 3' end processing protein WDR33	12.9491	TIDYNPSVIK	_TIDYNPSVIK_.2	fully-tryptic	56	65	1.03854	0.00854023	T4_vs_T7	TRUE	TRUE	0.876342	1.39481	0.00169908	TRUE	TRUE	Down	121.605
P24928	P24928	POLR2A	POLR2A	DNA-directed RNA polymerase II subunit RPB1	34.5685	TYQDIQNTIK	_TYQDIQNTIK_.2	fully-tryptic	698	707	-1.27209	0.00886497	T5_vs_T7	TRUE	TRUE	0.859877	5.61638	0.000666035	TRUE	TRUE	Up	143.496
Q9UQE7	Q9UQE7	SMC3	SMC3	Structural maintenance of chromosomes protein 3	51.3558	QIAAIHK	_QIAAIHK_.2	fully-tryptic	412	418	-1.74754	0.00974152	T2_vs_T7	TRUE	TRUE	0.884234	11.854	0.00192036	TRUE	TRUE	Up	179.391
O00468	O00468	AGRN	AGRN	Agrin	23.1625	SELFGETAR	_SELFGETAR_.2	fully-tryptic	1159	1167	1.11267	0.00987708	T3_vs_T6	TRUE	TRUE	0.889378	0.861734	2.7174e-05	TRUE	TRUE	Down	112.652

## Sheet: SNCA-KO_Fibrils
uniprot_id	all_proteins_ids	genes	all_genes	protein_names	coverage	pep_stripped_sequence	eg_precursor_id	pep_type	start	end	diff	adj_pval	comparison	ttest_significant	pep_is_proteotypic	correlation	ec_50	anova_adj_pval	drc_significant	is_significant	directionality	score
P48147	P48147	PREP	PREP	Prolyl endopeptidase	64.6479	AFVEAQNK	_AFVEAQNK_.1	fully-tryptic	41	48	-3.70181	8.57675e-19	T3_vs_T6	TRUE	TRUE	0.995272	4.58094	9.55919e-23	TRUE	TRUE	Up	4.3161e+18
P48147	P48147	PREP	PREP	Prolyl endopeptidase	64.6479	AFVEAQNK	_AFVEAQNK_.1	fully-tryptic	41	48	-3.6869	9.35836e-19	T1_vs_T6	TRUE	TRUE	0.995272	4.58094	9.55919e-23	TRUE	TRUE	Up	3.93969e+18
P48147	P48147	PREP	PREP	Prolyl endopeptidase	64.6479	AFVEAQNK	_AFVEAQNK_.1	fully-tryptic	41	48	-3.63904	1.23393e-18	T5_vs_T6	TRUE	TRUE	0.995272	4.58094	9.55919e-23	TRUE	TRUE	Up	2.94914e+18
P48147	P48147	PREP	PREP	Prolyl endopeptidase	64.6479	AFVEAQNK	_AFVEAQNK_.1	fully-tryptic	41	48	-3.58321	1.71279e-18	T0_vs_T6	TRUE	TRUE	0.995272	4.58094	9.55919e-23	TRUE	TRUE	Up	2.09203e+18
P48147	P48147	PREP	PREP	Prolyl endopeptidase	64.6479	AFVEAQNK	_AFVEAQNK_.1	fully-tryptic	41	48	-3.77455	1.72474e-18	T2_vs_T6	TRUE	TRUE	0.995272	4.58094	9.55919e-23	TRUE	TRUE	Up	2.18847e+18
P48147	P48147	PREP	PREP	Prolyl endopeptidase	64.6479	AFVEAQNK	_AFVEAQNK_.1	fully-tryptic	41	48	-3.53909	2.22308e-18	T4_vs_T6	TRUE	TRUE	0.995272	4.58094	9.55919e-23	TRUE	TRUE	Up	1.59197e+18
P27797	P27797	CALR	CALR	Calreticulin	79.6163	VVQFTVK	_VVQFTVK_.2	semi-tryptic	92	98	-2.2751	2.04224e-17	T5_vs_T6	TRUE	TRUE	0.990087	4.91505	1.9581e-19	TRUE	TRUE	Up	1.11403e+17
P27797	P27797	CALR	CALR	Calreticulin	79.6163	VVQFTVK	_VVQFTVK_.2	semi-tryptic	92	98	-2.21364	2.48635e-17	T1_vs_T6	TRUE	TRUE	0.990087	4.91505	1.9581e-19	TRUE	TRUE	Up	8.90316e+16
P27797	P27797	CALR	CALR	Calreticulin	79.6163	VVQFTVK	_VVQFTVK_.2	semi-tryptic	92	98	-2.23031	3.1663e-17	T0_vs_T6	TRUE	TRUE	0.990087	4.91505	1.9581e-19	TRUE	TRUE	Up	7.0439e+16
P27797	P27797	CALR	CALR	Calreticulin	79.6163	VVQFTVK	_VVQFTVK_.2	semi-tryptic	92	98	-2.21378	3.72489e-17	T4_vs_T6	TRUE	TRUE	0.990087	4.91505	1.9581e-19	TRUE	TRUE	Up	5.94321e+16
P27797	P27797	CALR	CALR	Calreticulin	79.6163	VVQFTVK	_VVQFTVK_.2	semi-tryptic	92	98	-2.0711	1.60616e-16	T3_vs_T6	TRUE	TRUE	0.990087	4.91505	1.9581e-19	TRUE	TRUE	Up	1.28947e+16
P24539	P24539	ATP5PB	ATP5PB	ATP synthase F(0) complex subunit B1, mitochondrial	45.3125	KAQAQPVM	_KAQAQPVM_.1	fully-tryptic	249	256	-5.34094	6.48829e-16	T0_vs_T6	TRUE	TRUE	0.99621	1.12988	2.21823e-17	TRUE	TRUE	Up	8231659100015647
P27797	P27797	CALR	CALR	Calreticulin	79.6163	VVQFTVK	_VVQFTVK_.2	semi-tryptic	92	98	-2.02852	1.08884e-15	T2_vs_T6	TRUE	TRUE	0.990087	4.91505	1.9581e-19	TRUE	TRUE	Up	1.863e+15
P24539	P24539	ATP5PB	ATP5PB	ATP synthase F(0) complex subunit B1, mitochondrial	45.3125	KAQAQPVM	_KAQAQPVM_.1	fully-tryptic	249	256	-5.07111	5.21732e-15	T1_vs_T6	TRUE	TRUE	0.99621	1.12988	2.21823e-17	TRUE	TRUE	Up	9.71976e+14
P24539	P24539	ATP5PB	ATP5PB	ATP synthase F(0) complex subunit B1, mitochondrial	45.3125	KAQAQPVM	_KAQAQPVM_.1	fully-tryptic	249	256	-4.79712	5.52777e-15	T2_vs_T6	TRUE	TRUE	0.99621	1.12988	2.21823e-17	TRUE	TRUE	Up	8.67821e+14
P27448	P27448	MARK3	MARK3	MAP/microtubule affinity-regulating kinase 3	40.6375	NSIASCADEQPHIGNYR	_NSIASC[Carbamidomethyl (C)]ADEQPHIGNYR_.2	fully-tryptic	41	57	-5.32455	1.91253e-14	T1_vs_T6	TRUE	TRUE	0.988501	1.50417	1.47345e-17	TRUE	TRUE	Up	2.78403e+14
P24539	P24539	ATP5PB	ATP5PB	ATP synthase F(0) complex subunit B1, mitochondrial	45.3125	KAQAQPVM	_KAQAQPVM_.1	fully-tryptic	249	256	-4.27369	3.64074e-14	T0_vs_T5	TRUE	TRUE	0.99621	1.12988	2.21823e-17	TRUE	TRUE	Up	1.17385e+14
P27448	P27448	MARK3	MARK3	MAP/microtubule affinity-regulating kinase 3	40.6375	NSIASCADEQPHIGNYR	_NSIASC[Carbamidomethyl (C)]ADEQPHIGNYR_.2	fully-tryptic	41	57	-5.10003	5.38815e-14	T2_vs_T6	TRUE	TRUE	0.988501	1.50417	1.47345e-17	TRUE	TRUE	Up	9.46528e+13
P27448	P27448	MARK3	MARK3	MAP/microtubule affinity-regulating kinase 3	40.6375	NSIASCADEQPHIGNYR	_NSIASC[Carbamidomethyl (C)]ADEQPHIGNYR_.2	fully-tryptic	41	57	-5.42784	5.9062e-14	T0_vs_T6	TRUE	TRUE	0.988501	1.50417	1.47345e-17	TRUE	TRUE	Up	9.19008e+13
P24539	P24539	ATP5PB	ATP5PB	ATP synthase F(0) complex subunit B1, mitochondrial	45.3125	KAQAQPVM	_KAQAQPVM_.1	fully-tryptic	249	256	-4.00386	3.08509e-13	T1_vs_T5	TRUE	TRUE	0.99621	1.12988	2.21823e-17	TRUE	TRUE	Up	1.29781e+13
A0MZ66	A0MZ66	SHTN1	SHTN1	Shootin-1	48.8114	QQLELLEEDKK	_QQLELLEEDKK_.2	fully-tryptic	308	318	-1.57402	5.16305e-13	T2_vs_T6	TRUE	TRUE	0.980515	2.12846	3.00833e-13	TRUE	TRUE	Up	3.04862e+12
P24539	P24539	ATP5PB	ATP5PB	ATP synthase F(0) complex subunit B1, mitochondrial	45.3125	KAQAQPVM	_KAQAQPVM_.1	fully-tryptic	249	256	-3.72987	5.42555e-13	T2_vs_T5	TRUE	TRUE	0.99621	1.12988	2.21823e-17	TRUE	TRUE	Up	6.87463e+12
P11766	P11766	ADH5	ADH5	Alcohol dehydrogenase class-3	66.5775	GYGAAVNTAK	_GYGAAVNTAK_.1	semi-tryptic	179	188	-3.39893	7.29914e-13	T1_vs_T5	TRUE	TRUE	0.999184	1.44131	5.47002e-21	TRUE	TRUE	Up	4.65662e+12
P11766	P11766	ADH5	ADH5	Alcohol dehydrogenase class-3	66.5775	GYGAAVNTAK	_GYGAAVNTAK_.1	semi-tryptic	179	188	-3.4512	8.82117e-13	T0_vs_T5	TRUE	TRUE	0.999184	1.44131	5.47002e-21	TRUE	TRUE	Up	3.91241e+12
A0MZ66	A0MZ66	SHTN1	SHTN1	Shootin-1	48.8114	QQLELLEEDKK	_QQLELLEEDKK_.2	fully-tryptic	308	318	-1.52423	8.85078e-13	T1_vs_T6	TRUE	TRUE	0.980515	2.12846	3.00833e-13	TRUE	TRUE	Up	1.72214e+12
A0MZ66	A0MZ66	SHTN1	SHTN1	Shootin-1	48.8114	QQLELLEEDKK	_QQLELLEEDKK_.2	fully-tryptic	308	318	-1.53366	9.27121e-13	T0_vs_T6	TRUE	TRUE	0.980515	2.12846	3.00833e-13	TRUE	TRUE	Up	1.65422e+12
Q8WXF1	Q8WXF1	PSPC1	PSPC1	Paraspeckle component 1	40.5354	AVVVVDDR	_AVVVVDDR_.2	fully-tryptic	185	192	-1.3716	1.15377e-12	T2_vs_T6	TRUE	TRUE	0.983157	2.30632	7.54476e-12	TRUE	TRUE	Up	1.1888e+12
P11766	P11766	ADH5	ADH5	Alcohol dehydrogenase class-3	66.5775	GYGAAVNTAK	_GYGAAVNTAK_.1	semi-tryptic	179	188	-3.36616	1.24953e-12	T2_vs_T5	TRUE	TRUE	0.999184	1.44131	5.47002e-21	TRUE	TRUE	Up	2.69394e+12
P11766	P11766	ADH5	ADH5	Alcohol dehydrogenase class-3	66.5775	GYGAAVNTAK	_GYGAAVNTAK_.1	semi-tryptic	179	188	-3.38001	2.36628e-12	T3_vs_T5	TRUE	TRUE	0.999184	1.44131	5.47002e-21	TRUE	TRUE	Up	1.42841e+12
P68104	P68104	EEF1A1	EEF1A1	Elongation factor 1-alpha 1	81.1688	YAPVLDCHTAHIACK	_YAPVLDC[Carbamidomethyl (C)]HTAHIAC[Carbamidomethyl (C)]K_.3	semi-tryptic	357	371	-1.0285	2.40871e-12	T0_vs_T6	TRUE	TRUE	0.963416	73.9123	1.17184e-13	TRUE	TRUE	Up	4.26991e+11
P62942	P62942	FKBP1A	FKBP1A	Peptidyl-prolyl cis-trans isomerase FKBP1A	67.5926	LTISPDYAYGAT	_LTISPDYAYGAT_.2	semi-tryptic	75	86	-2.24327	2.40871e-12	T0_vs_T6	TRUE	TRUE	0.970466	7.5048	6.90628e-14	TRUE	TRUE	Up	9.31316e+11
P11766	P11766	ADH5	ADH5	Alcohol dehydrogenase class-3	66.5775	GYGAAVNTAK	_GYGAAVNTAK_.1	semi-tryptic	179	188	-3.36046	2.57501e-12	T4_vs_T5	TRUE	TRUE	0.999184	1.44131	5.47002e-21	TRUE	TRUE	Up	1.30503e+12
Q8WXF1	Q8WXF1	PSPC1	PSPC1	Paraspeckle component 1	40.5354	AVVVVDDR	_AVVVVDDR_.2	fully-tryptic	185	192	-1.35028	3.32683e-12	T4_vs_T6	TRUE	TRUE	0.983157	2.30632	7.54476e-12	TRUE	TRUE	Up	4.05875e+11
Q8WXF1	Q8WXF1	PSPC1	PSPC1	Paraspeckle component 1	40.5354	AVVVVDDR	_AVVVVDDR_.2	fully-tryptic	185	192	-1.28804	3.67985e-12	T0_vs_T6	TRUE	TRUE	0.983157	2.30632	7.54476e-12	TRUE	TRUE	Up	3.50026e+11
A0MZ66	A0MZ66	SHTN1	SHTN1	Shootin-1	48.8114	QQLELLEEDKK	_QQLELLEEDKK_.2	fully-tryptic	308	318	-1.46728	4.11332e-12	T3_vs_T6	TRUE	TRUE	0.980515	2.12846	3.00833e-13	TRUE	TRUE	Up	3.56714e+11
Q8WXF1	Q8WXF1	PSPC1	PSPC1	Paraspeckle component 1	40.5354	AVVVVDDR	_AVVVVDDR_.2	fully-tryptic	185	192	-1.30666	5.28513e-12	T3_vs_T6	TRUE	TRUE	0.983157	2.30632	7.54476e-12	TRUE	TRUE	Up	2.47233e+11
Q8WXF1	Q8WXF1	PSPC1	PSPC1	Paraspeckle component 1	40.5354	AVVVVDDR	_AVVVVDDR_.2	fully-tryptic	185	192	-1.27477	5.32018e-12	T1_vs_T6	TRUE	TRUE	0.983157	2.30632	7.54476e-12	TRUE	TRUE	Up	2.3961e+11
P62942	P62942	FKBP1A	FKBP1A	Peptidyl-prolyl cis-trans isomerase FKBP1A	67.5926	LTISPDYAYGAT	_LTISPDYAYGAT_.2	semi-tryptic	75	86	-2.13465	5.80803e-12	T1_vs_T6	TRUE	TRUE	0.970466	7.5048	6.90628e-14	TRUE	TRUE	Up	3.67535e+11
P62942	P62942	FKBP1A	FKBP1A	Peptidyl-prolyl cis-trans isomerase FKBP1A	67.5926	LTISPDYAYGAT	_LTISPDYAYGAT_.2	semi-tryptic	75	86	-2.34256	6.8019e-12	T5_vs_T6	TRUE	TRUE	0.970466	7.5048	6.90628e-14	TRUE	TRUE	Up	3.44399e+11
P62942	P62942	FKBP1A	FKBP1A	Peptidyl-prolyl cis-trans isomerase FKBP1A	67.5926	LTISPDYAYGAT	_LTISPDYAYGAT_.2	semi-tryptic	75	86	-2.16841	8.43238e-12	T4_vs_T6	TRUE	TRUE	0.970466	7.5048	6.90628e-14	TRUE	TRUE	Up	2.57153e+11
P27448	P27448	MARK3	MARK3	MAP/microtubule affinity-regulating kinase 3	40.6375	NSIASCADEQPHIGNYR	_NSIASC[Carbamidomethyl (C)]ADEQPHIGNYR_.2	fully-tryptic	41	57	-3.86979	1.00242e-11	T1_vs_T5	TRUE	TRUE	0.988501	1.50417	1.47345e-17	TRUE	TRUE	Up	3.86046e+11
P62942	P62942	FKBP1A	FKBP1A	Peptidyl-prolyl cis-trans isomerase FKBP1A	67.5926	LTISPDYAYGAT	_LTISPDYAYGAT_.2	semi-tryptic	75	86	-2.0881	1.45413e-11	T3_vs_T6	TRUE	TRUE	0.970466	7.5048	6.90628e-14	TRUE	TRUE	Up	1.43597e+11
Q8N1B4	Q8N1B4	VPS52	VPS52	Vacuolar protein sorting-associated protein 52 homolog	21.1618	VLSQPQLR	_VLSQPQLR_.2	fully-tryptic	691	698	-1.1539	1.56877e-11	T0_vs_T6	TRUE	TRUE	0.989044	49.8012	2.38137e-13	TRUE	TRUE	Up	7.35544e+10
P62942	P62942	FKBP1A	FKBP1A	Peptidyl-prolyl cis-trans isomerase FKBP1A	67.5926	LTISPDYAYGAT	_LTISPDYAYGAT_.2	semi-tryptic	75	86	-2.00188	2.43846e-11	T2_vs_T6	TRUE	TRUE	0.970466	7.5048	6.90628e-14	TRUE	TRUE	Up	8.20959e+10
P24539	P24539	ATP5PB	ATP5PB	ATP synthase F(0) complex subunit B1, mitochondrial	45.3125	KAQAQPVM	_KAQAQPVM_.1	fully-tryptic	249	256	-3.22863	2.60476e-11	T3_vs_T6	TRUE	TRUE	0.99621	1.12988	2.21823e-17	TRUE	TRUE	Up	1.23951e+11
P27448	P27448	MARK3	MARK3	MAP/microtubule affinity-regulating kinase 3	40.6375	NSIASCADEQPHIGNYR	_NSIASC[Carbamidomethyl (C)]ADEQPHIGNYR_.2	fully-tryptic	41	57	-3.97308	2.8514e-11	T0_vs_T5	TRUE	TRUE	0.988501	1.50417	1.47345e-17	TRUE	TRUE	Up	1.39338e+11
P24539	P24539	ATP5PB	ATP5PB	ATP synthase F(0) complex subunit B1, mitochondrial	45.3125	KAQAQPVM	_KAQAQPVM_.1	fully-tryptic	249	256	-3.276	3.23837e-11	T0_vs_T4	TRUE	TRUE	0.99621	1.12988	2.21823e-17	TRUE	TRUE	Up	1.01162e+11
P27448	P27448	MARK3	MARK3	MAP/microtubule affinity-regulating kinase 3	40.6375	NSIASCADEQPHIGNYR	_NSIASC[Carbamidomethyl (C)]ADEQPHIGNYR_.2	fully-tryptic	41	57	-3.64527	4.06365e-11	T2_vs_T5	TRUE	TRUE	0.988501	1.50417	1.47345e-17	TRUE	TRUE	Up	8.97043e+10
P68104	P68104	EEF1A1	EEF1A1	Elongation factor 1-alpha 1	81.1688	YAPVLDCHTAHIACK	_YAPVLDC[Carbamidomethyl (C)]HTAHIAC[Carbamidomethyl (C)]K_.3	semi-tryptic	357	371	-0.811663	6.55441e-11	T2_vs_T6	TRUE	TRUE	0.963416	73.9123	1.17184e-13	TRUE	TRUE	Up	1.23835e+10
P68104	P68104	EEF1A1	EEF1A1	Elongation factor 1-alpha 1	81.1688	YAPVLDCHTAHIACK	_YAPVLDC[Carbamidomethyl (C)]HTAHIAC[Carbamidomethyl (C)]K_.3	semi-tryptic	357	371	-0.803202	6.87542e-11	T1_vs_T6	TRUE	TRUE	0.963416	73.9123	1.17184e-13	TRUE	TRUE	Up	1.16822e+10
Q8N1B4	Q8N1B4	VPS52	VPS52	Vacuolar protein sorting-associated protein 52 homolog	21.1618	VLSQPQLR	_VLSQPQLR_.2	fully-tryptic	691	698	-1.15247	6.87542e-11	T1_vs_T6	TRUE	TRUE	0.989044	49.8012	2.38137e-13	TRUE	TRUE	Up	1.67621e+10
O15031	O15031	PLXNB2	PLXNB2	Plexin-B2	41.1861	GPVDAVQK	_GPVDAVQK_.1	fully-tryptic	1435	1442	-3.37656	8.6554e-11	T0_vs_T6	TRUE	TRUE	0.9906	4.18563	2.25158e-13	TRUE	TRUE	Up	3.9011e+10
O15031	O15031	PLXNB2	PLXNB2	Plexin-B2	41.1861	GPVDAVQK	_GPVDAVQK_.1	fully-tryptic	1435	1442	-3.3359	9.53295e-11	T1_vs_T6	TRUE	TRUE	0.9906	4.18563	2.25158e-13	TRUE	TRUE	Up	3.49934e+10
Q8N1B4	Q8N1B4	VPS52	VPS52	Vacuolar protein sorting-associated protein 52 homolog	21.1618	VLSQPQLR	_VLSQPQLR_.2	fully-tryptic	691	698	-1.13558	1.02235e-10	T2_vs_T6	TRUE	TRUE	0.989044	49.8012	2.38137e-13	TRUE	TRUE	Up	1.11076e+10
O15031	O15031	PLXNB2	PLXNB2	Plexin-B2	41.1861	GPVDAVQK	_GPVDAVQK_.1	fully-tryptic	1435	1442	-3.26593	1.46151e-10	T2_vs_T6	TRUE	TRUE	0.9906	4.18563	2.25158e-13	TRUE	TRUE	Up	2.23463e+10
Q8N1B4	Q8N1B4	VPS52	VPS52	Vacuolar protein sorting-associated protein 52 homolog	21.1618	VLSQPQLR	_VLSQPQLR_.2	fully-tryptic	691	698	-1.03839	1.69281e-10	T3_vs_T6	TRUE	TRUE	0.989044	49.8012	2.38137e-13	TRUE	TRUE	Up	6.13413e+09
P24539	P24539	ATP5PB	ATP5PB	ATP synthase F(0) complex subunit B1, mitochondrial	45.3125	KAQAQPVM	_KAQAQPVM_.1	fully-tryptic	249	256	-3.00617	3.17242e-10	T1_vs_T4	TRUE	TRUE	0.99621	1.12988	2.21823e-17	TRUE	TRUE	Up	9.47595e+09
Q03252	Q03252	LMNB2	LMNB2	Lamin-B2	52.9032	DQSLGNWR	_DQSLGNWR_.1	fully-tryptic	495	502	-1.32193	4.21016e-10	T1_vs_T6	TRUE	TRUE	0.971627	54.2047	1.61042e-09	TRUE	TRUE	Up	3.13986e+09
Q8WXF1	Q8WXF1	PSPC1	PSPC1	Paraspeckle component 1	40.5354	AVVVVDDR	_AVVVVDDR_.2	fully-tryptic	185	192	-1.04233	8.60622e-10	T5_vs_T6	TRUE	TRUE	0.983157	2.30632	7.54476e-12	TRUE	TRUE	Up	1.21114e+09
Q03252	Q03252	LMNB2	LMNB2	Lamin-B2	52.9032	DQSLGNWR	_DQSLGNWR_.1	fully-tryptic	495	502	-1.27988	9.09241e-10	T2_vs_T6	TRUE	TRUE	0.971627	54.2047	1.61042e-09	TRUE	TRUE	Up	1.40764e+09
Q9Y2J2	Q9Y2J2	EPB41L3	EPB41L3	Band 4.1-like protein 3	41.5823	AQPAFTGIK	_AQPAFTGIK_.2	semi-tryptic	882	890	1.35933	9.78876e-10	T1_vs_T5	TRUE	TRUE	0.990898	1.38862	1.85953e-12	TRUE	TRUE	Down	1.38867e+09
P24539	P24539	ATP5PB	ATP5PB	ATP synthase F(0) complex subunit B1, mitochondrial	45.3125	KAQAQPVM	_KAQAQPVM_.1	fully-tryptic	249	256	-2.73218	1.10103e-09	T2_vs_T4	TRUE	TRUE	0.99621	1.12988	2.21823e-17	TRUE	TRUE	Up	2.48147e+09
Q8WXH0	Q8WXH0	SYNE2	SYNE2	Nesprin-2	40.0436	NNVTEDIK	_NNVTEDIK_.1	fully-tryptic	905	912	-1.33959	1.2296e-09	T2_vs_T6	TRUE	TRUE	0.951121	55.4905	1.8797e-09	TRUE	TRUE	Up	1.08946e+09
Q9Y4D8	Q9Y4D8	HECTD4	HECTD4	Probable E3 ubiquitin-protein ligase HECTD4	17.5926	GALQLGMVDIAR	_GALQLGMVDIAR_.2	fully-tryptic	2284	2295	-1.16974	1.30945e-09	T0_vs_T6	TRUE	TRUE	0.974745	2.79388	7.89123e-11	TRUE	TRUE	Up	8.93307e+08
Q9UGN5	Q9UGN5	PARP2	PARP2	Poly [ADP-ribose] polymerase 2	7.54717	SPLKPESQLDLR	_SPLKPESQLDLR_.2	fully-tryptic	226	237	-0.985091	1.57092e-09	T0_vs_T6	TRUE	TRUE	0.973299	2.57735	4.57672e-10	TRUE	TRUE	Up	6.27081e+08
Q9Y2J2	Q9Y2J2	EPB41L3	EPB41L3	Band 4.1-like protein 3	41.5823	AQPAFTGIK	_AQPAFTGIK_.2	semi-tryptic	882	890	1.32015	1.99652e-09	T0_vs_T5	TRUE	TRUE	0.990898	1.38862	1.85953e-12	TRUE	TRUE	Down	6.61228e+08
P27448	P27448	MARK3	MARK3	MAP/microtubule affinity-regulating kinase 3	40.6375	NSIASCADEQPHIGNYR	_NSIASC[Carbamidomethyl (C)]ADEQPHIGNYR_.2	fully-tryptic	41	57	-2.9612	2.05766e-09	T3_vs_T6	TRUE	TRUE	0.988501	1.50417	1.47345e-17	TRUE	TRUE	Up	1.43911e+09
O15031	O15031	PLXNB2	PLXNB2	Plexin-B2	41.1861	GPVDAVQK	_GPVDAVQK_.1	fully-tryptic	1435	1442	-2.59161	2.05766e-09	T3_vs_T6	TRUE	TRUE	0.9906	4.18563	2.25158e-13	TRUE	TRUE	Up	1.25949e+09
Q9Y4D8	Q9Y4D8	HECTD4	HECTD4	Probable E3 ubiquitin-protein ligase HECTD4	17.5926	GALQLGMVDIAR	_GALQLGMVDIAR_.2	fully-tryptic	2284	2295	-1.04185	2.37252e-09	T1_vs_T6	TRUE	TRUE	0.974745	2.79388	7.89123e-11	TRUE	TRUE	Up	4.39131e+08
Q8N1B4	Q8N1B4	VPS52	VPS52	Vacuolar protein sorting-associated protein 52 homolog	21.1618	VLSQPQLR	_VLSQPQLR_.2	fully-tryptic	691	698	-0.914252	2.50146e-09	T4_vs_T6	TRUE	TRUE	0.989044	49.8012	2.38137e-13	TRUE	TRUE	Up	3.65487e+08
Q9Y4D8	Q9Y4D8	HECTD4	HECTD4	Probable E3 ubiquitin-protein ligase HECTD4	17.5926	GALQLGMVDIAR	_GALQLGMVDIAR_.2	fully-tryptic	2284	2295	-1.04634	2.572e-09	T3_vs_T6	TRUE	TRUE	0.974745	2.79388	7.89123e-11	TRUE	TRUE	Up	4.06818e+08
Q9UBE0	Q9UBE0	SAE1	SAE1	SUMO-activating enzyme subunit 1	74.8555	AEASLER	_AEASLER_.1	fully-tryptic	92	98	-3.79014	3.92248e-09	T1_vs_T6	TRUE	TRUE	0.967443	31.8179	1.70693e-08	TRUE	TRUE	Up	9.66262e+08
Q8WXH0	Q8WXH0	SYNE2	SYNE2	Nesprin-2	40.0436	NNVTEDIK	_NNVTEDIK_.1	fully-tryptic	905	912	-1.25075	4.19003e-09	T1_vs_T6	TRUE	TRUE	0.951121	55.4905	1.8797e-09	TRUE	TRUE	Up	2.98505e+08
Q03252	Q03252	LMNB2	LMNB2	Lamin-B2	52.9032	DQSLGNWR	_DQSLGNWR_.1	fully-tryptic	495	502	-1.27342	4.3761e-09	T0_vs_T6	TRUE	TRUE	0.971627	54.2047	1.61042e-09	TRUE	TRUE	Up	2.90994e+08
O95071	O95071	UBR5	UBR5	E3 ubiquitin-protein ligase UBR5	12.1829	VPDCFQR	_VPDC[Carbamidomethyl (C)]FQR_.2	fully-tryptic	727	733	-1.72307	5.25104e-09	T1_vs_T6	TRUE	TRUE	0.952135	43.1611	4.53528e-08	TRUE	TRUE	Up	3.28138e+08
P55735	P55735	SEC13	SEC13	Protein SEC13 homolog	70.1863	RFASGGCDNLIK	_RFASGGC[Carbamidomethyl (C)]DNLIK_.2	fully-tryptic	181	192	-5.49139	5.57281e-09	T2_vs_T6	TRUE	TRUE	0.964148	53.8904	2.76622e-11	TRUE	TRUE	Up	9.85391e+08
P27448	P27448	MARK3	MARK3	MAP/microtubule affinity-regulating kinase 3	40.6375	NSIASCADEQPHIGNYR	_NSIASC[Carbamidomethyl (C)]ADEQPHIGNYR_.2	fully-tryptic	41	57	-2.78553	5.8723e-09	T1_vs_T4	TRUE	TRUE	0.988501	1.50417	1.47345e-17	TRUE	TRUE	Up	4.74351e+08
Q9UGN5	Q9UGN5	PARP2	PARP2	Poly [ADP-ribose] polymerase 2	7.54717	SPLKPESQLDLR	_SPLKPESQLDLR_.2	fully-tryptic	226	237	-0.919495	6.34866e-09	T3_vs_T6	TRUE	TRUE	0.973299	2.57735	4.57672e-10	TRUE	TRUE	Up	1.44833e+08
Q9Y2J2	Q9Y2J2	EPB41L3	EPB41L3	Band 4.1-like protein 3	41.5823	AQPAFTGIK	_AQPAFTGIK_.2	semi-tryptic	882	890	1.3683	6.6649e-09	T3_vs_T5	TRUE	TRUE	0.990898	1.38862	1.85953e-12	TRUE	TRUE	Down	2.053e+08
Q8WXH0	Q8WXH0	SYNE2	SYNE2	Nesprin-2	40.0436	NNVTEDIK	_NNVTEDIK_.1	fully-tryptic	905	912	-1.22944	6.88492e-09	T3_vs_T6	TRUE	TRUE	0.951121	55.4905	1.8797e-09	TRUE	TRUE	Up	1.78569e+08
O15355	O15355	PPM1G	PPM1G	Protein phosphatase 1G	46.337	EEPGSDSGTTAVVALIR	_EEPGSDSGTTAVVALIR_.2	fully-tryptic	321	337	-2.39485	6.88492e-09	T3_vs_T6	TRUE	TRUE	0.954286	1.63527	7.0813e-09	TRUE	TRUE	Up	3.4784e+08
Q03252	Q03252	LMNB2	LMNB2	Lamin-B2	52.9032	DQSLGNWR	_DQSLGNWR_.1	fully-tryptic	495	502	-1.14437	7.03295e-09	T3_vs_T6	TRUE	TRUE	0.971627	54.2047	1.61042e-09	TRUE	TRUE	Up	1.62716e+08
P55735	P55735	SEC13	SEC13	Protein SEC13 homolog	70.1863	RFASGGCDNLIK	_RFASGGC[Carbamidomethyl (C)]DNLIK_.2	fully-tryptic	181	192	-5.69259	7.73986e-09	T0_vs_T6	TRUE	TRUE	0.964148	53.8904	2.76622e-11	TRUE	TRUE	Up	7.3549e+08
Q07666	Q07666	KHDRBS1	KHDRBS1	KH domain-containing, RNA-binding, signal transduction-associated protein 1	48.307	GAYREHPYGR	_GAYREHPYGR_.3	fully-tryptic	433	442	-2.12384	7.73986e-09	T0_vs_T6	TRUE	TRUE	0.971088	1.7281	3.53958e-10	TRUE	TRUE	Up	2.74403e+08
P60891	P60891	PRPS1	PRPS1	Ribose-phosphate pyrophosphokinase 1	36.478	NCTIVSPDAGGAK	_NC[Carbamidomethyl (C)]TIVSPDAGGAK_.2	fully-tryptic	164	176	1.34737	7.85264e-09	T1_vs_T4	TRUE	TRUE	0.993987	0.734157	3.4954e-10	TRUE	TRUE	Down	1.71582e+08
Q9UGN5	Q9UGN5	PARP2	PARP2	Poly [ADP-ribose] polymerase 2	7.54717	SPLKPESQLDLR	_SPLKPESQLDLR_.2	fully-tryptic	226	237	-0.964806	8.04431e-09	T1_vs_T6	TRUE	TRUE	0.973299	2.57735	4.57672e-10	TRUE	TRUE	Up	1.19936e+08
Q9NSD9	Q9NSD9	FARSB	FARSB	Phenylalanine--tRNA ligase beta subunit	59.9321	SEGPAFFPGR	_SEGPAFFPGR_.2	semi-tryptic	538	547	-1.83333	8.64526e-09	T2_vs_T6	TRUE	TRUE	0.955898	56.2418	5.25206e-10	TRUE	TRUE	Up	2.12062e+08
Q9UBE0	Q9UBE0	SAE1	SAE1	SUMO-activating enzyme subunit 1	74.8555	AEASLER	_AEASLER_.1	fully-tryptic	92	98	-3.60842	8.64526e-09	T2_vs_T6	TRUE	TRUE	0.967443	31.8179	1.70693e-08	TRUE	TRUE	Up	4.17387e+08
Q9NSD9	Q9NSD9	FARSB	FARSB	Phenylalanine--tRNA ligase beta subunit	59.9321	SEGPAFFPGR	_SEGPAFFPGR_.2	semi-tryptic	538	547	-1.8319	8.89867e-09	T0_vs_T6	TRUE	TRUE	0.955898	56.2418	5.25206e-10	TRUE	TRUE	Up	2.05862e+08
Q9UGN5	Q9UGN5	PARP2	PARP2	Poly [ADP-ribose] polymerase 2	7.54717	SPLKPESQLDLR	_SPLKPESQLDLR_.2	fully-tryptic	226	237	-0.880624	9.82422e-09	T2_vs_T6	TRUE	TRUE	0.973299	2.57735	4.57672e-10	TRUE	TRUE	Up	8.96381e+07
P60891	P60891	PRPS1	PRPS1	Ribose-phosphate pyrophosphokinase 1	36.478	NCTIVSPDAGGAK	_NC[Carbamidomethyl (C)]TIVSPDAGGAK_.2	fully-tryptic	164	176	1.35616	1.02131e-08	T0_vs_T4	TRUE	TRUE	0.993987	0.734157	3.4954e-10	TRUE	TRUE	Down	1.32786e+08
P27448	P27448	MARK3	MARK3	MAP/microtubule affinity-regulating kinase 3	40.6375	NSIASCADEQPHIGNYR	_NSIASC[Carbamidomethyl (C)]ADEQPHIGNYR_.2	fully-tryptic	41	57	-2.88883	1.02131e-08	T0_vs_T4	TRUE	TRUE	0.988501	1.50417	1.47345e-17	TRUE	TRUE	Up	2.82855e+08
Q9NWS8	Q9NWS8	RMND1	RMND1	Required for meiotic nuclear division protein 1 homolog	11.3586	EGAAVFWNVK	_EGAAVFWNVK_.2	fully-tryptic	231	240	-1.21025	1.25987e-08	T3_vs_T6	TRUE	TRUE	0.957889	4.28848	4.74536e-10	TRUE	TRUE	Up	9.60612e+07
P55735	P55735	SEC13	SEC13	Protein SEC13 homolog	70.1863	RFASGGCDNLIK	_RFASGGC[Carbamidomethyl (C)]DNLIK_.2	fully-tryptic	181	192	-5.1769	1.34348e-08	T1_vs_T6	TRUE	TRUE	0.964148	53.8904	2.76622e-11	TRUE	TRUE	Up	3.85335e+08
Q07666	Q07666	KHDRBS1	KHDRBS1	KH domain-containing, RNA-binding, signal transduction-associated protein 1	48.307	GAYREHPYGR	_GAYREHPYGR_.3	fully-tryptic	433	442	-2.17643	1.34348e-08	T1_vs_T6	TRUE	TRUE	0.971088	1.7281	3.53958e-10	TRUE	TRUE	Up	1.62e+08
Q9UBE0	Q9UBE0	SAE1	SAE1	SUMO-activating enzyme subunit 1	74.8555	AEASLER	_AEASLER_.1	fully-tryptic	92	98	-3.77147	1.36748e-08	T0_vs_T6	TRUE	TRUE	0.967443	31.8179	1.70693e-08	TRUE	TRUE	Up	2.75796e+08
Q13526	Q13526	PIN1	PIN1	Peptidyl-prolyl cis-trans isomerase NIMA-interacting 1	84.0491	SGEEDFESLASQF	_SGEEDFESLASQF_.2	semi-tryptic	98	110	-1.10057	1.41992e-08	T1_vs_T6	TRUE	TRUE	0.967728	49.1001	2.01662e-08	TRUE	TRUE	Up	7.75096e+07
O75165	O75165	DNAJC13	DNAJC13	DnaJ homolog subfamily C member 13	21.9795	IAAHLADFTPR	_IAAHLADFTPR_.3	fully-tryptic	1215	1225	1.11465	1.41992e-08	T1_vs_T6	TRUE	TRUE	0.962128	2.39745	3.97134e-08	TRUE	TRUE	Down	7.85007e+07
O95347	O95347	SMC2	SMC2	Structural maintenance of chromosomes protein 2	52.7987	TIEESEETLK	_TIEESEETLK_.2	fully-tryptic	751	760	0.882402	1.41992e-08	T1_vs_T6	TRUE	TRUE	0.971435	1.10808	3.53958e-10	TRUE	TRUE	Down	6.21445e+07
Q9NWS8	Q9NWS8	RMND1	RMND1	Required for meiotic nuclear division protein 1 homolog	11.3586	EGAAVFWNVK	_EGAAVFWNVK_.2	fully-tryptic	231	240	-1.25703	1.42061e-08	T4_vs_T6	TRUE	TRUE	0.957889	4.28848	4.74536e-10	TRUE	TRUE	Up	8.84849e+07
Q13526	Q13526	PIN1	PIN1	Peptidyl-prolyl cis-trans isomerase NIMA-interacting 1	84.0491	SGEEDFESLASQF	_SGEEDFESLASQF_.2	semi-tryptic	98	110	-1.10249	1.46189e-08	T0_vs_T6	TRUE	TRUE	0.967728	49.1001	2.01662e-08	TRUE	TRUE	Up	7.54151e+07
Q8WXH0	Q8WXH0	SYNE2	SYNE2	Nesprin-2	40.0436	NNVTEDIK	_NNVTEDIK_.1	fully-tryptic	905	912	-1.16429	1.46189e-08	T0_vs_T6	TRUE	TRUE	0.951121	55.4905	1.8797e-09	TRUE	TRUE	Up	7.96425e+07
Q07666	Q07666	KHDRBS1	KHDRBS1	KH domain-containing, RNA-binding, signal transduction-associated protein 1	48.307	GAYREHPYGR	_GAYREHPYGR_.3	fully-tryptic	433	442	-2.14785	1.62209e-08	T2_vs_T6	TRUE	TRUE	0.971088	1.7281	3.53958e-10	TRUE	TRUE	Up	1.32413e+08
Q9NSD9	Q9NSD9	FARSB	FARSB	Phenylalanine--tRNA ligase beta subunit	59.9321	SEGPAFFPGR	_SEGPAFFPGR_.2	semi-tryptic	538	547	-1.74253	1.67759e-08	T1_vs_T6	TRUE	TRUE	0.955898	56.2418	5.25206e-10	TRUE	TRUE	Up	1.03871e+08
Q9Y4D8	Q9Y4D8	HECTD4	HECTD4	Probable E3 ubiquitin-protein ligase HECTD4	17.5926	GALQLGMVDIAR	_GALQLGMVDIAR_.2	fully-tryptic	2284	2295	-0.988984	1.73756e-08	T2_vs_T6	TRUE	TRUE	0.974745	2.79388	7.89123e-11	TRUE	TRUE	Up	5.69178e+07
Q9NVA2	Q14141;Q9NVA2;Q92599	SEPTIN11	SEPTIN11	Septin-11	67.5991	SLQETYEAK	_SLQETYEAK_.1	semi-tryptic	318	326	-1.04802	1.73756e-08	T2_vs_T6	TRUE	FALSE	0.907131	2.01962	3.41372e-09	TRUE	TRUE	Up	6.03152e+07
Q9Y2J2	Q9Y2J2	EPB41L3	EPB41L3	Band 4.1-like protein 3	41.5823	AQPAFTGIK	_AQPAFTGIK_.2	semi-tryptic	882	890	1.23426	1.83234e-08	T2_vs_T5	TRUE	TRUE	0.990898	1.38862	1.85953e-12	TRUE	TRUE	Down	6.73596e+07
O95071	O95071	UBR5	UBR5	E3 ubiquitin-protein ligase UBR5	12.1829	VPDCFQR	_VPDC[Carbamidomethyl (C)]FQR_.2	fully-tryptic	727	733	-1.59872	1.88333e-08	T0_vs_T6	TRUE	TRUE	0.952135	43.1611	4.53528e-08	TRUE	TRUE	Up	8.48882e+07
P61221	P61221	ABCE1	ABCE1	ATP-binding cassette sub-family E member 1	57.9299	YCANAFK	_YC[Carbamidomethyl (C)]ANAFK_.2	fully-tryptic	87	93	-1.18847	1.99506e-08	T2_vs_T6	TRUE	TRUE	0.909067	34.2607	9.23895e-07	TRUE	TRUE	Up	5.95707e+07
Q9Y2J2	Q9Y2J2	EPB41L3	EPB41L3	Band 4.1-like protein 3	41.5823	AQPAFTGIK	_AQPAFTGIK_.2	semi-tryptic	882	890	1.27316	2.20789e-08	T4_vs_T5	TRUE	TRUE	0.990898	1.38862	1.85953e-12	TRUE	TRUE	Down	5.76641e+07
Q9NWS8	Q9NWS8	RMND1	RMND1	Required for meiotic nuclear division protein 1 homolog	11.3586	EGAAVFWNVK	_EGAAVFWNVK_.2	fully-tryptic	231	240	-1.33545	2.23605e-08	T5_vs_T6	TRUE	TRUE	0.957889	4.28848	4.74536e-10	TRUE	TRUE	Up	5.97235e+07
Q9NWS8	Q9NWS8	RMND1	RMND1	Required for meiotic nuclear division protein 1 homolog	11.3586	EGAAVFWNVK	_EGAAVFWNVK_.2	fully-tryptic	231	240	-1.23218	2.38114e-08	T0_vs_T6	TRUE	TRUE	0.957889	4.28848	4.74536e-10	TRUE	TRUE	Up	5.17476e+07
A0MZ66	A0MZ66	SHTN1	SHTN1	Shootin-1	48.8114	QQLELLEEDKK	_QQLELLEEDKK_.2	fully-tryptic	308	318	-0.930444	2.74229e-08	T4_vs_T6	TRUE	TRUE	0.980515	2.12846	3.00833e-13	TRUE	TRUE	Up	3.39294e+07
P24539	P24539	ATP5PB	ATP5PB	ATP synthase F(0) complex subunit B1, mitochondrial	45.3125	KAQAQPVM	_KAQAQPVM_.1	fully-tryptic	249	256	-2.16138	3.19399e-08	T3_vs_T5	TRUE	TRUE	0.99621	1.12988	2.21823e-17	TRUE	TRUE	Up	6.76701e+07
O75165	O75165	DNAJC13	DNAJC13	DnaJ homolog subfamily C member 13	21.9795	IAAHLADFTPR	_IAAHLADFTPR_.3	fully-tryptic	1215	1225	1.06477	3.22378e-08	T2_vs_T6	TRUE	TRUE	0.962128	2.39745	3.97134e-08	TRUE	TRUE	Down	3.30288e+07
P27448	P27448	MARK3	MARK3	MAP/microtubule affinity-regulating kinase 3	40.6375	NSIASCADEQPHIGNYR	_NSIASC[Carbamidomethyl (C)]ADEQPHIGNYR_.2	fully-tryptic	41	57	-2.53901	3.43226e-08	T4_vs_T6	TRUE	TRUE	0.988501	1.50417	1.47345e-17	TRUE	TRUE	Up	7.39749e+07
Q9UGN5	Q9UGN5	PARP2	PARP2	Poly [ADP-ribose] polymerase 2	7.54717	SPLKPESQLDLR	_SPLKPESQLDLR_.2	fully-tryptic	226	237	-0.919012	3.61175e-08	T4_vs_T6	TRUE	TRUE	0.973299	2.57735	4.57672e-10	TRUE	TRUE	Up	2.54451e+07
Q9Y4D8	Q9Y4D8	HECTD4	HECTD4	Probable E3 ubiquitin-protein ligase HECTD4	17.5926	GALQLGMVDIAR	_GALQLGMVDIAR_.2	fully-tryptic	2284	2295	-0.911716	3.74321e-08	T4_vs_T6	TRUE	TRUE	0.974745	2.79388	7.89123e-11	TRUE	TRUE	Up	2.43565e+07
P27448	P27448	MARK3	MARK3	MAP/microtubule affinity-regulating kinase 3	40.6375	NSIASCADEQPHIGNYR	_NSIASC[Carbamidomethyl (C)]ADEQPHIGNYR_.2	fully-tryptic	41	57	-2.56102	4.02011e-08	T2_vs_T4	TRUE	TRUE	0.988501	1.50417	1.47345e-17	TRUE	TRUE	Up	6.37051e+07
Q12756	Q12756	KIF1A	KIF1A	Kinesin-like protein KIF1A	33.6095	TIVAVEVQDQK	_TIVAVEVQDQK_.2	fully-tryptic	783	793	1.27648	4.21576e-08	T0_vs_T6	TRUE	TRUE	0.964098	2.99295	3.66296e-10	TRUE	TRUE	Down	3.02788e+07
P60891	P60891	PRPS1	PRPS1	Ribose-phosphate pyrophosphokinase 1	36.478	NCTIVSPDAGGAK	_NC[Carbamidomethyl (C)]TIVSPDAGGAK_.2	fully-tryptic	164	176	1.30497	4.89732e-08	T2_vs_T4	TRUE	TRUE	0.993987	0.734157	3.4954e-10	TRUE	TRUE	Down	2.66465e+07
O75165	O75165	DNAJC13	DNAJC13	DnaJ homolog subfamily C member 13	21.9795	IAAHLADFTPR	_IAAHLADFTPR_.3	fully-tryptic	1215	1225	1.0533	5.37522e-08	T3_vs_T6	TRUE	TRUE	0.962128	2.39745	3.97134e-08	TRUE	TRUE	Down	1.95954e+07
P12956	P12956	XRCC6	XRCC6	X-ray repair cross-complementing protein 6	69.1297	LVPQEEELDDQK	_LVPQEEELDDQK_.2	semi-tryptic	413	424	-0.771944	5.45373e-08	T0_vs_T6	TRUE	TRUE	0.859543	7.40979	3.44726e-09	TRUE	TRUE	Up	1.41544e+07
Q9NWS8	Q9NWS8	RMND1	RMND1	Required for meiotic nuclear division protein 1 homolog	11.3586	EGAAVFWNVK	_EGAAVFWNVK_.2	fully-tryptic	231	240	-1.16507	5.47343e-08	T1_vs_T6	TRUE	TRUE	0.957889	4.28848	4.74536e-10	TRUE	TRUE	Up	2.12859e+07
O15355	O15355	PPM1G	PPM1G	Protein phosphatase 1G	46.337	EEPGSDSGTTAVVALIR	_EEPGSDSGTTAVVALIR_.2	fully-tryptic	321	337	-2.05911	5.47343e-08	T1_vs_T6	TRUE	TRUE	0.954286	1.63527	7.0813e-09	TRUE	TRUE	Up	3.76201e+07
Q08209	Q08209	PPP3CA	PPP3CA	Serine/threonine-protein phosphatase 2B catalytic subunit alpha isoform	27.6392	ITSFEEAK	_ITSFEEAK_.2	fully-tryptic	467	474	-1.95472	6.29041e-08	T0_vs_T6	TRUE	TRUE	0.976109	22.6584	1.91354e-09	TRUE	TRUE	Up	3.10746e+07
Q13126	Q13126	MTAP	MTAP	S-methyl-5'-thioadenosine phosphorylase	74.2049	VNYQANIWALK	_VNYQANIWALK_.2	fully-tryptic	72	82	1.32131	6.36093e-08	T2_vs_T6	TRUE	TRUE	0.960546	2.73866	2.07175e-08	TRUE	TRUE	Down	2.07722e+07
O95071	O95071	UBR5	UBR5	E3 ubiquitin-protein ligase UBR5	12.1829	VPDCFQR	_VPDC[Carbamidomethyl (C)]FQR_.2	fully-tryptic	727	733	-1.59958	6.36093e-08	T2_vs_T6	TRUE	TRUE	0.952135	43.1611	4.53528e-08	TRUE	TRUE	Up	2.5147e+07
Q07954	Q07954	LRP1	LRP1	Prolow-density lipoprotein receptor-related protein 1	28.169	GIPLDPNDK	_GIPLDPNDK_.1	fully-tryptic	1903	1911	-1.47077	6.36093e-08	T2_vs_T6	TRUE	TRUE	0.918983	7.30253	6.7025e-08	TRUE	TRUE	Up	2.3122e+07
P24539	P24539	ATP5PB	ATP5PB	ATP synthase F(0) complex subunit B1, mitochondrial	45.3125	KAQAQPVM	_KAQAQPVM_.1	fully-tryptic	249	256	-2.06494	6.38395e-08	T4_vs_T6	TRUE	TRUE	0.99621	1.12988	2.21823e-17	TRUE	TRUE	Up	3.23457e+07
Q13126	Q13126	MTAP	MTAP	S-methyl-5'-thioadenosine phosphorylase	74.2049	VNYQANIWALK	_VNYQANIWALK_.2	fully-tryptic	72	82	1.30707	7.1708e-08	T1_vs_T6	TRUE	TRUE	0.960546	2.73866	2.07175e-08	TRUE	TRUE	Down	1.82277e+07
Q13526	Q13526	PIN1	PIN1	Peptidyl-prolyl cis-trans isomerase NIMA-interacting 1	84.0491	SGEEDFESLASQF	_SGEEDFESLASQF_.2	semi-tryptic	98	110	-1.07564	7.24504e-08	T2_vs_T6	TRUE	TRUE	0.967728	49.1001	2.01662e-08	TRUE	TRUE	Up	1.48466e+07
Q92878	Q92878	RAD50	RAD50	DNA repair protein RAD50	38.186	WLQDNLTLR	_WLQDNLTLR_.2	fully-tryptic	1017	1025	-1.26579	7.28765e-08	T1_vs_T6	TRUE	TRUE	0.963029	2.13448	1.38862e-09	TRUE	TRUE	Up	1.7369e+07
O76021	O76021	RSL1D1	RSL1D1	Ribosomal L1 domain-containing protein 1	34.4898	ALPASETPK	_ALPASETPK_.2	fully-tryptic	409	417	-1.57561	7.28765e-08	T1_vs_T6	TRUE	TRUE	0.936225	31.1602	5.30868e-08	TRUE	TRUE	Up	2.16203e+07
O15355	O15355	PPM1G	PPM1G	Protein phosphatase 1G	46.337	QLIVANAGDSR	_QLIVANAGDSR_.2	fully-tryptic	340	350	-1.30046	7.43342e-08	T2_vs_T6	TRUE	TRUE	0.950816	1.25038	7.20716e-09	TRUE	TRUE	Up	1.74947e+07
O95347	O95347	SMC2	SMC2	Structural maintenance of chromosomes protein 2	52.7987	TIEESEETLK	_TIEESEETLK_.2	fully-tryptic	751	760	0.796885	7.43342e-08	T2_vs_T6	TRUE	TRUE	0.971435	1.10808	3.53958e-10	TRUE	TRUE	Down	1.07203e+07
Q9NWS8	Q9NWS8	RMND1	RMND1	Required for meiotic nuclear division protein 1 homolog	11.3586	EGAAVFWNVK	_EGAAVFWNVK_.2	fully-tryptic	231	240	-1.05892	7.43342e-08	T2_vs_T6	TRUE	TRUE	0.957889	4.28848	4.74536e-10	TRUE	TRUE	Up	1.42454e+07
P52272	P52272	HNRNPM	HNRNPM	Heterogeneous nuclear ribonucleoprotein M	74.7945	LGGAGMER	_LGGAGMER_.2	fully-tryptic	411	418	-1.30761	7.43342e-08	T2_vs_T6	TRUE	TRUE	0.916319	1.99129	1.31502e-07	TRUE	TRUE	Up	1.7591e+07
Q12756	Q12756	KIF1A	KIF1A	Kinesin-like protein KIF1A	33.6095	TIVAVEVQDQK	_TIVAVEVQDQK_.2	fully-tryptic	783	793	1.20698	7.99546e-08	T1_vs_T6	TRUE	TRUE	0.964098	2.99295	3.66296e-10	TRUE	TRUE	Down	1.50958e+07
O15355	O15355	PPM1G	PPM1G	Protein phosphatase 1G	46.337	EEPGSDSGTTAVVALIR	_EEPGSDSGTTAVVALIR_.2	fully-tryptic	321	337	-2.01194	8.56165e-08	T0_vs_T6	TRUE	TRUE	0.954286	1.63527	7.0813e-09	TRUE	TRUE	Up	2.34994e+07
O76021	O76021	RSL1D1	RSL1D1	Ribosomal L1 domain-containing protein 1	34.4898	ALPASETPK	_ALPASETPK_.2	fully-tryptic	409	417	-1.55334	8.68351e-08	T2_vs_T6	TRUE	TRUE	0.936225	31.1602	5.30868e-08	TRUE	TRUE	Up	1.78883e+07
Q92878	Q92878	RAD50	RAD50	DNA repair protein RAD50	38.186	WLQDNLTLR	_WLQDNLTLR_.2	fully-tryptic	1017	1025	-1.26222	8.84727e-08	T0_vs_T6	TRUE	TRUE	0.963029	2.13448	1.38862e-09	TRUE	TRUE	Up	1.42667e+07
Q86UP2	Q86UP2	KTN1	KTN1	Kinectin	42.0044	QQQVEAVELEAK	_QQQVEAVELEAK_.2	fully-tryptic	1062	1073	-1.89442	1.01392e-07	T0_vs_T6	TRUE	TRUE	0.974483	4.4211	2.62093e-09	TRUE	TRUE	Up	1.86842e+07
P04406	P04406	GAPDH	GAPDH	Glyceraldehyde-3-phosphate dehydrogenase	89.2537	RVIISAPSADAPMFVMGVNHEK	_RVIISAPSADAPMFVMGVNHEK_.4	fully-tryptic	118	139	1.0408	1.05169e-07	T1_vs_T6	TRUE	TRUE	0.905903	3.33234	2.09422e-06	TRUE	TRUE	Down	9.89647e+06
Q92945	Q92945	KHSRP	KHSRP	Far upstream element-binding protein 2	64.6976	LGPIHPPPR	_LGPIHPPPR_.2	semi-tryptic	134	142	1.48204	1.06735e-07	T2_vs_T6	TRUE	TRUE	0.915935	2.40493	9.59947e-07	TRUE	TRUE	Down	1.38853e+07
P48681	P48681	NES	NES	Nestin	58.7909	SRDPWEPPR	_SRDPWEPPR_.3	fully-tryptic	1161	1169	1.13327	1.10002e-07	T1_vs_T6	TRUE	TRUE	0.963378	2.92338	4.67076e-09	TRUE	TRUE	Down	1.03022e+07
Q13813	Q13813	SPTAN1	SPTAN1	Spectrin alpha chain, non-erythrocytic 1	72.6942	AINVQEEK	_AINVQEEK_.2	fully-tryptic	1493	1500	0.895949	1.10002e-07	T1_vs_T6	TRUE	TRUE	0.955446	2.28863	6.54608e-09	TRUE	TRUE	Down	8.14484e+06
O00629	O00505;O00629	KPNA4	KPNA4	Importin subunit alpha-3	58.1574	LLSSDRNPPIDDLIK	_LLSSDRNPPIDDLIK_.2	fully-tryptic	98	112	1.15039	1.17232e-07	T1_vs_T6	TRUE	FALSE	0.931682	2.81439	1.93038e-08	TRUE	TRUE	Down	9.8129e+06
P11137	P11137	MAP2	MAP2	Microtubule-associated protein 2	71.5928	ESKPPKPADEEIGIIQ	_ESKPPKPADEEIGIIQ_.3	semi-tryptic	459	474	1.14236	1.20791e-07	T1_vs_T6	TRUE	TRUE	0.952641	2.80816	6.70098e-08	TRUE	TRUE	Down	9.45732e+06
Q1KMD3	Q1KMD3	HNRNPUL2	HNRNPUL2	Heterogeneous nuclear ribonucleoprotein U-like protein 2	55.1539	NYYGYQGYR	_NYYGYQGYR_.2	fully-tryptic	739	747	-1.52725	1.2628e-07	T2_vs_T6	TRUE	TRUE	0.885411	0.99681	2.8439e-06	TRUE	TRUE	Up	1.20941e+07
O00629	O00505;O00629	KPNA4	KPNA4	Importin subunit alpha-3	58.1574	LLSSDRNPPIDDLIK	_LLSSDRNPPIDDLIK_.2	fully-tryptic	98	112	1.0678	1.2628e-07	T2_vs_T6	TRUE	FALSE	0.931682	2.81439	1.93038e-08	TRUE	TRUE	Down	8.45575e+06
P56192	P56192	MARS1	MARS1	Methionine--tRNA ligase, cytoplasmic	52.6667	NEVAAEVAK	_NEVAAEVAK_.1	fully-tryptic	867	875	-1.93767	1.2628e-07	T2_vs_T6	TRUE	TRUE	0.932475	3.05827	1.56664e-07	TRUE	TRUE	Up	1.53441e+07
P11137	P11137	MAP2	MAP2	Microtubule-associated protein 2	71.5928	ESKPPKPADEEIGIIQ	_ESKPPKPADEEIGIIQ_.3	semi-tryptic	459	474	1.13287	1.2628e-07	T2_vs_T6	TRUE	TRUE	0.952641	2.80816	6.70098e-08	TRUE	TRUE	Down	8.97108e+06
O95347	O95347	SMC2	SMC2	Structural maintenance of chromosomes protein 2	52.7987	TIEESEETLK	_TIEESEETLK_.2	fully-tryptic	751	760	0.844081	1.26844e-07	T1_vs_T5	TRUE	TRUE	0.971435	1.10808	3.53958e-10	TRUE	TRUE	Down	6.65448e+06
Q12756	Q12756	KIF1A	KIF1A	Kinesin-like protein KIF1A	33.6095	TIVAVEVQDQK	_TIVAVEVQDQK_.2	fully-tryptic	783	793	1.20314	1.29208e-07	T3_vs_T6	TRUE	TRUE	0.964098	2.99295	3.66296e-10	TRUE	TRUE	Down	9.31165e+06
Q13126	Q13126	MTAP	MTAP	S-methyl-5'-thioadenosine phosphorylase	74.2049	VNYQANIWALK	_VNYQANIWALK_.2	fully-tryptic	72	82	1.2832	1.29208e-07	T3_vs_T6	TRUE	TRUE	0.960546	2.73866	2.07175e-08	TRUE	TRUE	Down	9.93127e+06
Q92878	Q92878	RAD50	RAD50	DNA repair protein RAD50	38.186	WLQDNLTLR	_WLQDNLTLR_.2	fully-tryptic	1017	1025	-1.24573	1.29208e-07	T3_vs_T6	TRUE	TRUE	0.963029	2.13448	1.38862e-09	TRUE	TRUE	Up	9.64121e+06
P48681	P48681	NES	NES	Nestin	58.7909	SRDPWEPPR	_SRDPWEPPR_.3	fully-tryptic	1161	1169	1.14625	1.29208e-07	T3_vs_T6	TRUE	TRUE	0.963378	2.92338	4.67076e-09	TRUE	TRUE	Down	8.87131e+06
P48681	P48681	NES	NES	Nestin	58.7909	SRDPWEPPR	_SRDPWEPPR_.3	fully-tryptic	1161	1169	1.13038	1.36992e-07	T0_vs_T6	TRUE	TRUE	0.963378	2.92338	4.67076e-09	TRUE	TRUE	Down	8.25145e+06
Q08209	Q08209	PPP3CA	PPP3CA	Serine/threonine-protein phosphatase 2B catalytic subunit alpha isoform	27.6392	ITSFEEAK	_ITSFEEAK_.2	fully-tryptic	467	474	-1.79591	1.41723e-07	T2_vs_T6	TRUE	TRUE	0.976109	22.6584	1.91354e-09	TRUE	TRUE	Up	1.26719e+07
Q9NSD9	Q9NSD9	FARSB	FARSB	Phenylalanine--tRNA ligase beta subunit	59.9321	GGYVIK	_GGYVIK_.1	fully-tryptic	531	536	-1.07539	1.41723e-07	T2_vs_T6	TRUE	TRUE	0.925443	4.56907	3.50014e-08	TRUE	TRUE	Up	7.58795e+06
P24539	P24539	ATP5PB	ATP5PB	ATP synthase F(0) complex subunit B1, mitochondrial	45.3125	KAQAQPVM	_KAQAQPVM_.1	fully-tryptic	249	256	-2.11231	1.47634e-07	T0_vs_T3	TRUE	TRUE	0.99621	1.12988	2.21823e-17	TRUE	TRUE	Up	1.43078e+07
Q9NSD9	Q9NSD9	FARSB	FARSB	Phenylalanine--tRNA ligase beta subunit	59.9321	SEGPAFFPGR	_SEGPAFFPGR_.2	semi-tryptic	538	547	-1.55133	1.5626e-07	T3_vs_T6	TRUE	TRUE	0.955898	56.2418	5.25206e-10	TRUE	TRUE	Up	9.92787e+06
P0DMV8	P0DMV8;P0DMV9	HSPA1A	HSPA1A;HSPA1B	Heat shock 70 kDa protein 1A	78.7832	ELEQVCNPIIS	_ELEQVC[Carbamidomethyl (C)]NPIIS_.2	semi-tryptic	598	608	-1.07556	1.57436e-07	T0_vs_T6	TRUE	FALSE	0.932666	9.57605	1.57867e-06	TRUE	TRUE	Up	6.83172e+06
P20336	P20336	RAB3A	RAB3A	Ras-related protein Rab-3A	29.5455	ESSDQNFDYMFK	_ESSDQNFDYMFK_.2	fully-tryptic	13	24	1.29207	1.57436e-07	T0_vs_T6	TRUE	TRUE	0.938805	3.17799	6.33801e-07	TRUE	TRUE	Down	8.20694e+06
Q5JVF3	Q5JVF3	PCID2	PCID2	PCI domain-containing protein 2	39.0977	DGASCAELVSFK	_DGASC[Carbamidomethyl (C)]AELVSFK_.2	fully-tryptic	21	32	-1.37644	1.5996e-07	T2_vs_T6	TRUE	TRUE	0.93972	50.6873	2.64695e-06	TRUE	TRUE	Up	8.60492e+06
Q86UP2	Q86UP2	KTN1	KTN1	Kinectin	42.0044	QQQVEAVELEAK	_QQQVEAVELEAK_.2	fully-tryptic	1062	1073	-1.90163	1.61585e-07	T1_vs_T6	TRUE	TRUE	0.974483	4.4211	2.62093e-09	TRUE	TRUE	Up	1.17686e+07
P20336	P20336	RAB3A	RAB3A	Ras-related protein Rab-3A	29.5455	ESSDQNFDYMFK	_ESSDQNFDYMFK_.2	fully-tryptic	13	24	1.26571	1.6544e-07	T2_vs_T6	TRUE	TRUE	0.938805	3.17799	6.33801e-07	TRUE	TRUE	Down	7.65058e+06
P27448	P27448	MARK3	MARK3	MAP/microtubule affinity-regulating kinase 3	40.6375	NSIASCADEQPHIGNYR	_NSIASC[Carbamidomethyl (C)]ADEQPHIGNYR_.2	fully-tryptic	41	57	-2.36335	1.7044e-07	T1_vs_T3	TRUE	TRUE	0.988501	1.50417	1.47345e-17	TRUE	TRUE	Up	1.38661e+07
Q13813	Q13813	SPTAN1	SPTAN1	Spectrin alpha chain, non-erythrocytic 1	72.6942	AINVQEEK	_AINVQEEK_.2	fully-tryptic	1493	1500	0.876078	1.7297e-07	T0_vs_T6	TRUE	TRUE	0.955446	2.28863	6.54608e-09	TRUE	TRUE	Down	5.06492e+06
Q13126	Q13126	MTAP	MTAP	S-methyl-5'-thioadenosine phosphorylase	74.2049	VNYQANIWALK	_VNYQANIWALK_.2	fully-tryptic	72	82	1.23619	1.7297e-07	T0_vs_T6	TRUE	TRUE	0.960546	2.73866	2.07175e-08	TRUE	TRUE	Down	7.14689e+06
P61221	P61221	ABCE1	ABCE1	ATP-binding cassette sub-family E member 1	57.9299	YCANAFK	_YC[Carbamidomethyl (C)]ANAFK_.2	fully-tryptic	87	93	-1.04264	1.81257e-07	T1_vs_T6	TRUE	TRUE	0.909067	34.2607	9.23895e-07	TRUE	TRUE	Up	5.75226e+06
O75165	O75165	DNAJC13	DNAJC13	DnaJ homolog subfamily C member 13	21.9795	IAAHLADFTPR	_IAAHLADFTPR_.3	fully-tryptic	1215	1225	1.03673	1.82988e-07	T0_vs_T6	TRUE	TRUE	0.962128	2.39745	3.97134e-08	TRUE	TRUE	Down	5.66556e+06
P07900	P07900	HSP90AA1	HSP90AA1	Heat shock protein HSP 90-alpha	51.0929	LGLGIDEDDPTADDT	_LGLGIDEDDPTADDT_.2	semi-tryptic	694	708	1.46417	1.91647e-07	T3_vs_T6	TRUE	TRUE	0.859706	2.03981	8.4621e-07	TRUE	TRUE	Down	7.63995e+06
Q9UBE0	Q9UBE0	SAE1	SAE1	SUMO-activating enzyme subunit 1	74.8555	AEASLER	_AEASLER_.1	fully-tryptic	92	98	-3.01673	1.91736e-07	T3_vs_T6	TRUE	TRUE	0.967443	31.8179	1.70693e-08	TRUE	TRUE	Up	1.57338e+07
A0MZ66	A0MZ66	SHTN1	SHTN1	Shootin-1	48.8114	QQLELLEEDKK	_QQLELLEEDKK_.2	fully-tryptic	308	318	-0.934519	1.94935e-07	T2_vs_T5	TRUE	TRUE	0.980515	2.12846	3.00833e-13	TRUE	TRUE	Up	4.79401e+06
O60884	O60884	DNAJA2	DNAJA2	DnaJ homolog subfamily A member 2	50.9709	NPFEK	_NPFEK_.1	fully-tryptic	322	326	-0.814418	1.96807e-07	T2_vs_T6	TRUE	TRUE	0.888153	66.9413	6.75194e-07	TRUE	TRUE	Up	4.13815e+06
Q9NTZ6	Q9NTZ6	RBM12	RBM12	RNA-binding protein 12	24.4635	RYVEVSPATER	_RYVEVSPATER_.3	semi-tryptic	370	380	-1.54707	1.9948e-07	T1_vs_T6	TRUE	TRUE	0.938846	43.0402	1.5618e-08	TRUE	TRUE	Up	7.75549e+06
P0DMV8	P0DMV8;P0DMV9	HSPA1A	HSPA1A;HSPA1B	Heat shock 70 kDa protein 1A	78.7832	ELEQVCNPIIS	_ELEQVC[Carbamidomethyl (C)]NPIIS_.2	semi-tryptic	598	608	-1.04632	1.9948e-07	T1_vs_T6	TRUE	FALSE	0.932666	9.57605	1.57867e-06	TRUE	TRUE	Up	5.24524e+06
O76021	O76021	RSL1D1	RSL1D1	Ribosomal L1 domain-containing protein 1	34.4898	ALPASETPK	_ALPASETPK_.2	fully-tryptic	409	417	-1.60628	2.02265e-07	T3_vs_T6	TRUE	TRUE	0.936225	31.1602	5.30868e-08	TRUE	TRUE	Up	7.94147e+06
Q13576	Q13576	IQGAP2	IQGAP2	Ras GTPase-activating-like protein IQGAP2	41.7778	IVGNLLYYR	_IVGNLLYYR_.2	fully-tryptic	1099	1107	-1.14157	2.05976e-07	T0_vs_T6	TRUE	TRUE	0.921712	5.2098	2.01441e-06	TRUE	TRUE	Up	5.54225e+06
Q92878	Q92878	RAD50	RAD50	DNA repair protein RAD50	38.186	WLQDNLTLR	_WLQDNLTLR_.2	fully-tryptic	1017	1025	-1.16386	2.14069e-07	T2_vs_T6	TRUE	TRUE	0.963029	2.13448	1.38862e-09	TRUE	TRUE	Up	5.43685e+06
O00629	O00505;O00629	KPNA4	KPNA4	Importin subunit alpha-3	58.1574	LLSSDRNPPIDDLIK	_LLSSDRNPPIDDLIK_.2	fully-tryptic	98	112	1.09688	2.20649e-07	T4_vs_T6	TRUE	FALSE	0.931682	2.81439	1.93038e-08	TRUE	TRUE	Down	4.97115e+06
O75165	O75165	DNAJC13	DNAJC13	DnaJ homolog subfamily C member 13	21.9795	IAAHLADFTPR	_IAAHLADFTPR_.3	fully-tryptic	1215	1225	0.993435	2.24355e-07	T4_vs_T6	TRUE	TRUE	0.962128	2.39745	3.97134e-08	TRUE	TRUE	Down	4.42797e+06
P20336	P20336	RAB3A	RAB3A	Ras-related protein Rab-3A	29.5455	ESSDQNFDYMFK	_ESSDQNFDYMFK_.2	fully-tryptic	13	24	1.27156	2.38349e-07	T3_vs_T6	TRUE	TRUE	0.938805	3.17799	6.33801e-07	TRUE	TRUE	Down	5.33485e+06
Q9NVA2	Q14141;Q9NVA2;Q92599	SEPTIN11	SEPTIN11	Septin-11	67.5991	SLQETYEAK	_SLQETYEAK_.1	semi-tryptic	318	326	-0.965698	2.39753e-07	T3_vs_T6	TRUE	FALSE	0.907131	2.01962	3.41372e-09	TRUE	TRUE	Up	4.02789e+06
Q13813	Q13813	SPTAN1	SPTAN1	Spectrin alpha chain, non-erythrocytic 1	72.6942	AINVQEEK	_AINVQEEK_.2	fully-tryptic	1493	1500	0.863949	2.44854e-07	T3_vs_T6	TRUE	TRUE	0.955446	2.28863	6.54608e-09	TRUE	TRUE	Down	3.52843e+06
Q13435	Q13435	SF3B2	SF3B2	Splicing factor 3B subunit 2	46.5922	LHDAFFK	_LHDAFFK_.2	fully-tryptic	571	577	-3.71234	2.49653e-07	T0_vs_T6	TRUE	TRUE	0.970449	1.1224	5.86359e-08	TRUE	TRUE	Up	1.487e+07
O95347	O95347	SMC2	SMC2	Structural maintenance of chromosomes protein 2	52.7987	TIEESEETLK	_TIEESEETLK_.2	fully-tryptic	751	760	0.806216	2.58053e-07	T3_vs_T6	TRUE	TRUE	0.971435	1.10808	3.53958e-10	TRUE	TRUE	Down	3.12423e+06
P27448	P27448	MARK3	MARK3	MAP/microtubule affinity-regulating kinase 3	40.6375	NSIASCADEQPHIGNYR	_NSIASC[Carbamidomethyl (C)]ADEQPHIGNYR_.2	fully-tryptic	41	57	-2.46665	2.61538e-07	T0_vs_T3	TRUE	TRUE	0.988501	1.50417	1.47345e-17	TRUE	TRUE	Up	9.43131e+06
P11137	P11137	MAP2	MAP2	Microtubule-associated protein 2	71.5928	ESKPPKPADEEIGIIQ	_ESKPPKPADEEIGIIQ_.3	semi-tryptic	459	474	1.09393	2.93832e-07	T3_vs_T6	TRUE	TRUE	0.952641	2.80816	6.70098e-08	TRUE	TRUE	Down	3.72299e+06
O76021	O76021	RSL1D1	RSL1D1	Ribosomal L1 domain-containing protein 1	34.4898	ALPASETPK	_ALPASETPK_.2	fully-tryptic	409	417	-1.44138	3.10378e-07	T0_vs_T6	TRUE	TRUE	0.936225	31.1602	5.30868e-08	TRUE	TRUE	Up	4.64396e+06
Q92945	Q92945	KHSRP	KHSRP	Far upstream element-binding protein 2	64.6976	LGPIHPPPR	_LGPIHPPPR_.2	semi-tryptic	134	142	1.51704	3.17796e-07	T3_vs_T6	TRUE	TRUE	0.915935	2.40493	9.59947e-07	TRUE	TRUE	Down	4.77364e+06
O15355	O15355	PPM1G	PPM1G	Protein phosphatase 1G	46.337	QLIVANAGDSR	_QLIVANAGDSR_.2	fully-tryptic	340	350	-1.10347	3.17796e-07	T3_vs_T6	TRUE	TRUE	0.950816	1.25038	7.20716e-09	TRUE	TRUE	Up	3.47226e+06
Q12756	Q12756	KIF1A	KIF1A	Kinesin-like protein KIF1A	33.6095	TIVAVEVQDQK	_TIVAVEVQDQK_.2	fully-tryptic	783	793	1.22114	3.32277e-07	T4_vs_T6	TRUE	TRUE	0.964098	2.99295	3.66296e-10	TRUE	TRUE	Down	3.67506e+06
Q9NSD9	Q9NSD9	FARSB	FARSB	Phenylalanine--tRNA ligase beta subunit	59.9321	SEGPAFFPGR	_SEGPAFFPGR_.2	semi-tryptic	538	547	-1.52087	3.32277e-07	T4_vs_T6	TRUE	TRUE	0.955898	56.2418	5.25206e-10	TRUE	TRUE	Up	4.57711e+06
O95071	O95071	UBR5	UBR5	E3 ubiquitin-protein ligase UBR5	12.1829	VPDCFQR	_VPDC[Carbamidomethyl (C)]FQR_.2	fully-tryptic	727	733	-1.39168	3.32277e-07	T4_vs_T6	TRUE	TRUE	0.952135	43.1611	4.53528e-08	TRUE	TRUE	Up	4.18832e+06
P48681	P48681	NES	NES	Nestin	58.7909	SRDPWEPPR	_SRDPWEPPR_.3	fully-tryptic	1161	1169	1.17566	3.32385e-07	T4_vs_T6	TRUE	TRUE	0.963378	2.92338	4.67076e-09	TRUE	TRUE	Down	3.53705e+06
Q03252	Q03252	LMNB2	LMNB2	Lamin-B2	52.9032	DQSLGNWR	_DQSLGNWR_.1	fully-tryptic	495	502	-0.935308	3.32385e-07	T4_vs_T6	TRUE	TRUE	0.971627	54.2047	1.61042e-09	TRUE	TRUE	Up	2.81393e+06
P20336	P20336	RAB3A	RAB3A	Ras-related protein Rab-3A	29.5455	ESSDQNFDYMFK	_ESSDQNFDYMFK_.2	fully-tryptic	13	24	1.27189	3.32628e-07	T4_vs_T6	TRUE	TRUE	0.938805	3.17799	6.33801e-07	TRUE	TRUE	Down	3.82376e+06
Q9NSD9	Q9NSD9	FARSB	FARSB	Phenylalanine--tRNA ligase beta subunit	59.9321	GGYVIK	_GGYVIK_.1	fully-tryptic	531	536	-1.02616	3.46839e-07	T1_vs_T6	TRUE	TRUE	0.925443	4.56907	3.50014e-08	TRUE	TRUE	Up	2.9586e+06
Q13576	Q13576	IQGAP2	IQGAP2	Ras GTPase-activating-like protein IQGAP2	41.7778	IVGNLLYYR	_IVGNLLYYR_.2	fully-tryptic	1099	1107	-1.09342	3.56692e-07	T2_vs_T6	TRUE	TRUE	0.921712	5.2098	2.01441e-06	TRUE	TRUE	Up	3.06544e+06
P78371	P78371	CCT2	CCT2	T-complex protein 1 subunit beta	84.8598	QDLMNIAGTTLSSK	_QDLMNIAGTTLSSK_.2	fully-tryptic	157	170	-1.06448	3.60954e-07	T3_vs_T6	TRUE	TRUE	0.954477	1.56882	2.45377e-08	TRUE	TRUE	Up	2.94906e+06
P52272	P52272	HNRNPM	HNRNPM	Heterogeneous nuclear ribonucleoprotein M	74.7945	MGLVMDR	_MGLVMDR_.2	fully-tryptic	437	443	-0.898344	3.72125e-07	T2_vs_T6	TRUE	TRUE	0.951337	1.48552	1.22088e-08	TRUE	TRUE	Up	2.41409e+06
O94925	O94925	GLS	GLS	Glutaminase kidney isoform, mitochondrial	23.0194	VLSPEAVR	_VLSPEAVR_.2	fully-tryptic	447	454	-0.86953	3.80438e-07	T3_vs_T6	TRUE	TRUE	0.954709	7.15565	1.5944e-07	TRUE	TRUE	Up	2.2856e+06
Q07666	Q07666	KHDRBS1	KHDRBS1	KH domain-containing, RNA-binding, signal transduction-associated protein 1	48.307	GAYREHPYGR	_GAYREHPYGR_.3	fully-tryptic	433	442	-1.73974	3.80438e-07	T3_vs_T6	TRUE	TRUE	0.971088	1.7281	3.53958e-10	TRUE	TRUE	Up	4.573e+06
O60884	O60884	DNAJA2	DNAJA2	DnaJ homolog subfamily A member 2	50.9709	NPFEK	_NPFEK_.1	fully-tryptic	322	326	-0.792304	3.80438e-07	T3_vs_T6	TRUE	TRUE	0.888153	66.9413	6.75194e-07	TRUE	TRUE	Up	2.08261e+06
Q12756	Q12756	KIF1A	KIF1A	Kinesin-like protein KIF1A	33.6095	TIVAVEVQDQK	_TIVAVEVQDQK_.2	fully-tryptic	783	793	1.12765	3.88718e-07	T2_vs_T6	TRUE	TRUE	0.964098	2.99295	3.66296e-10	TRUE	TRUE	Down	2.90096e+06
P78371	P78371	CCT2	CCT2	T-complex protein 1 subunit beta	84.8598	QDLMNIAGTTLSSK	_QDLMNIAGTTLSSK_.2	fully-tryptic	157	170	-1.12519	4.01952e-07	T0_vs_T6	TRUE	TRUE	0.954477	1.56882	2.45377e-08	TRUE	TRUE	Up	2.79931e+06
Q08209	Q08209	PPP3CA	PPP3CA	Serine/threonine-protein phosphatase 2B catalytic subunit alpha isoform	27.6392	ITSFEEAK	_ITSFEEAK_.2	fully-tryptic	467	474	-1.79454	4.08155e-07	T1_vs_T6	TRUE	TRUE	0.976109	22.6584	1.91354e-09	TRUE	TRUE	Up	4.3967e+06
A0MZ66	A0MZ66	SHTN1	SHTN1	Shootin-1	48.8114	QQLELLEEDKK	_QQLELLEEDKK_.2	fully-tryptic	308	318	-0.884732	4.20922e-07	T1_vs_T5	TRUE	TRUE	0.980515	2.12846	3.00833e-13	TRUE	TRUE	Up	2.10189e+06
Q13435	Q13435	SF3B2	SF3B2	Splicing factor 3B subunit 2	46.5922	LHDAFFK	_LHDAFFK_.2	fully-tryptic	571	577	-3.56391	4.34406e-07	T1_vs_T6	TRUE	TRUE	0.970449	1.1224	5.86359e-08	TRUE	TRUE	Up	8.20411e+06
Q92878	Q92878	RAD50	RAD50	DNA repair protein RAD50	38.186	WLQDNLTLR	_WLQDNLTLR_.2	fully-tryptic	1017	1025	-1.2323	4.35528e-07	T4_vs_T6	TRUE	TRUE	0.963029	2.13448	1.38862e-09	TRUE	TRUE	Up	2.82945e+06
P62879	P62879;Q9HAV0;P62873	GNB2	GNB2	Guanine nucleotide-binding protein G(I)/G(S)/G(T) subunit beta-2	65.5882	LIIWDSYTTNK	_LIIWDSYTTNK_.2	fully-tryptic	79	89	0.785565	4.4312e-07	T2_vs_T6	TRUE	FALSE	0.910292	0.949518	6.45224e-08	TRUE	TRUE	Down	1.77281e+06
P07900	P07900	HSP90AA1	HSP90AA1	Heat shock protein HSP 90-alpha	51.0929	LGLGIDEDDPTADDT	_LGLGIDEDDPTADDT_.2	semi-tryptic	694	708	1.342	4.62274e-07	T2_vs_T6	TRUE	TRUE	0.859706	2.03981	8.4621e-07	TRUE	TRUE	Down	2.90305e+06
P78344	P78344	EIF4G2	EIF4G2	Eukaryotic translation initiation factor 4 gamma 2	48.9526	AFLDNGPK	_AFLDNGPK_.1	fully-tryptic	314	321	-1.05784	4.63355e-07	T2_vs_T6	TRUE	TRUE	0.909586	41.7569	7.69548e-07	TRUE	TRUE	Up	2.283e+06
Q13813	Q13813	SPTAN1	SPTAN1	Spectrin alpha chain, non-erythrocytic 1	72.6942	LDETGNLMISEGHFASETIR	_LDETGNLMISEGHFASETIR_.3	fully-tryptic	102	121	0.959253	4.73926e-07	T2_vs_T6	TRUE	TRUE	0.933549	2.52894	3.79469e-07	TRUE	TRUE	Down	2.02406e+06
A0MZ66	A0MZ66	SHTN1	SHTN1	Shootin-1	48.8114	QQLELLEEDKK	_QQLELLEEDKK_.2	fully-tryptic	308	318	-0.894164	4.77394e-07	T0_vs_T5	TRUE	TRUE	0.980515	2.12846	3.00833e-13	TRUE	TRUE	Up	1.87301e+06
Q13526	Q13526	PIN1	PIN1	Peptidyl-prolyl cis-trans isomerase NIMA-interacting 1	84.0491	SGEEDFESLASQF	_SGEEDFESLASQF_.2	semi-tryptic	98	110	-0.955642	4.78201e-07	T3_vs_T6	TRUE	TRUE	0.967728	49.1001	2.01662e-08	TRUE	TRUE	Up	1.99841e+06
O15031	O15031	PLXNB2	PLXNB2	Plexin-B2	41.1861	GPVDAVQK	_GPVDAVQK_.1	fully-tryptic	1435	1442	-1.84728	4.82953e-07	T4_vs_T6	TRUE	TRUE	0.9906	4.18563	2.25158e-13	TRUE	TRUE	Up	3.82498e+06
Q92688	Q92688	ANP32B	ANP32B	Acidic leucine-rich nuclear phosphoprotein 32 family member B	37.0518	SNDGKIEGL	_SNDGKIEGL_.1	semi-tryptic	29	37	0.886096	5.13066e-07	T3_vs_T6	TRUE	TRUE	0.930753	2.36839	3.57746e-06	TRUE	TRUE	Down	1.72706e+06
Q13576	Q13576	IQGAP2	IQGAP2	Ras GTPase-activating-like protein IQGAP2	41.7778	IVGNLLYYR	_IVGNLLYYR_.2	fully-tryptic	1099	1107	-1.11167	5.49236e-07	T4_vs_T6	TRUE	TRUE	0.921712	5.2098	2.01441e-06	TRUE	TRUE	Up	2.02403e+06
O15355	O15355	PPM1G	PPM1G	Protein phosphatase 1G	46.337	QLIVANAGDSR	_QLIVANAGDSR_.2	fully-tryptic	340	350	-1.13629	5.65938e-07	T1_vs_T6	TRUE	TRUE	0.950816	1.25038	7.20716e-09	TRUE	TRUE	Up	2.00781e+06
Q92945	Q92945	KHSRP	KHSRP	Far upstream element-binding protein 2	64.6976	LGPIHPPPR	_LGPIHPPPR_.2	semi-tryptic	134	142	1.33951	5.65938e-07	T1_vs_T6	TRUE	TRUE	0.915935	2.40493	9.59947e-07	TRUE	TRUE	Down	2.36689e+06
P10809	P10809	HSPD1	HSPD1	60 kDa heat shock protein, mitochondrial	78.8831	VTDALNAT	_VTDALNAT_.1	semi-tryptic	421	428	-3.95201	5.79984e-07	T1_vs_T5	TRUE	TRUE	0.967578	1.01465	2.48761e-08	TRUE	TRUE	Up	6.814e+06
P53041	P53041	PPP5C	PPP5C	Serine/threonine-protein phosphatase 5	50.501	LRDYETVVK	_LRDYETVVK_.3	semi-tryptic	116	124	-0.91111	5.8592e-07	T0_vs_T6	TRUE	TRUE	0.870507	5.90886	5.27443e-06	TRUE	TRUE	Up	1.55501e+06
P48681	P48681	NES	NES	Nestin	58.7909	SRDPWEPPR	_SRDPWEPPR_.3	fully-tryptic	1161	1169	1.0674	5.97866e-07	T2_vs_T6	TRUE	TRUE	0.963378	2.92338	4.67076e-09	TRUE	TRUE	Down	1.78535e+06
O60462	O60462	NRP2	NRP2	Neuropilin-2	26.3158	WTPQQSR	_WTPQQSR_.2	fully-tryptic	304	310	1.91562	6.1094e-07	T0_vs_T5	TRUE	TRUE	0.880542	0.00675883	5.1854e-08	TRUE	TRUE	Down	3.13553e+06
O95071	O95071	UBR5	UBR5	E3 ubiquitin-protein ligase UBR5	12.1829	VPDCFQR	_VPDC[Carbamidomethyl (C)]FQR_.2	fully-tryptic	727	733	-1.28071	6.18971e-07	T3_vs_T6	TRUE	TRUE	0.952135	43.1611	4.53528e-08	TRUE	TRUE	Up	2.06909e+06
P26358	P26358	DNMT1	DNMT1	DNA (cytosine-5)-methyltransferase 1	34.7772	VLYYSATK	_VLYYSATK_.2	fully-tryptic	921	928	-1.37549	6.49709e-07	T1_vs_T6	TRUE	TRUE	0.92941	19.7739	7.02656e-07	TRUE	TRUE	Up	2.11709e+06
P0DMV8	P0DMV8;P0DMV9	HSPA1A	HSPA1A;HSPA1B	Heat shock 70 kDa protein 1A	78.7832	ELEQVCNPIIS	_ELEQVC[Carbamidomethyl (C)]NPIIS_.2	semi-tryptic	598	608	-1.01072	6.65956e-07	T4_vs_T6	TRUE	FALSE	0.932666	9.57605	1.57867e-06	TRUE	TRUE	Up	1.51769e+06
O94925	O94925	GLS	GLS	Glutaminase kidney isoform, mitochondrial	23.0194	VLSPEAVR	_VLSPEAVR_.2	fully-tryptic	447	454	-0.838898	6.66526e-07	T0_vs_T6	TRUE	TRUE	0.954709	7.15565	1.5944e-07	TRUE	TRUE	Up	1.25861e+06
P28331	P28331	NDUFS1	NDUFS1	NADH-ubiquinone oxidoreductase 75 kDa subunit, mitochondrial	60.2476	LSVAGNCR	_LSVAGNC[Carbamidomethyl (C)]R_.2	fully-tryptic	69	76	2.97453	6.74728e-07	T2_vs_T6	TRUE	TRUE	0.932412	2.99663	4.61037e-06	TRUE	TRUE	Down	4.40849e+06
P28331	P28331	NDUFS1	NDUFS1	NADH-ubiquinone oxidoreductase 75 kDa subunit, mitochondrial	60.2476	LSVAGNCR	_LSVAGNC[Carbamidomethyl (C)]R_.2	fully-tryptic	69	76	3.01673	7.08686e-07	T0_vs_T6	TRUE	TRUE	0.932412	2.99663	4.61037e-06	TRUE	TRUE	Down	4.25679e+06
P78371	P78371	CCT2	CCT2	T-complex protein 1 subunit beta	84.8598	QDLMNIAGTTLSSK	_QDLMNIAGTTLSSK_.2	fully-tryptic	157	170	-1.07698	7.15853e-07	T1_vs_T6	TRUE	TRUE	0.954477	1.56882	2.45377e-08	TRUE	TRUE	Up	1.50447e+06
Q99798	Q99798	ACO2	ACO2	Aconitate hydratase, mitochondrial	66.1538	FRLEAPDADELPKGEFDPGQDTYQHPPK	_FRLEAPDADELPKGEFDPGQDTYQHPPK_.3	fully-tryptic	522	549	-1.67698	7.19969e-07	T0_vs_T6	TRUE	TRUE	0.920119	58.4384	9.65396e-06	TRUE	TRUE	Up	2.32924e+06
P0DMV8	P0DMV8;P0DMV9	HSPA1A	HSPA1A;HSPA1B	Heat shock 70 kDa protein 1A	78.7832	ELEQVCNPIIS	_ELEQVC[Carbamidomethyl (C)]NPIIS_.2	semi-tryptic	598	608	-0.974809	7.25721e-07	T3_vs_T6	TRUE	FALSE	0.932666	9.57605	1.57867e-06	TRUE	TRUE	Up	1.34323e+06
Q5JVF3	Q5JVF3	PCID2	PCID2	PCI domain-containing protein 2	39.0977	DGASCAELVSFK	_DGASC[Carbamidomethyl (C)]AELVSFK_.2	fully-tryptic	21	32	-1.26641	7.26607e-07	T0_vs_T6	TRUE	TRUE	0.93972	50.6873	2.64695e-06	TRUE	TRUE	Up	1.74291e+06
Q86UP2	Q86UP2	KTN1	KTN1	Kinectin	42.0044	QQQVEAVELEAK	_QQQVEAVELEAK_.2	fully-tryptic	1062	1073	-1.69935	7.50038e-07	T3_vs_T6	TRUE	TRUE	0.974483	4.4211	2.62093e-09	TRUE	TRUE	Up	2.26568e+06
Q07954	Q07954	LRP1	LRP1	Prolow-density lipoprotein receptor-related protein 1	28.169	GIPLDPNDK	_GIPLDPNDK_.1	fully-tryptic	1903	1911	-1.1733	7.6703e-07	T0_vs_T6	TRUE	TRUE	0.918983	7.30253	6.7025e-08	TRUE	TRUE	Up	1.52966e+06
Q9NTZ6	Q9NTZ6	RBM12	RBM12	RNA-binding protein 12	24.4635	RYVEVSPATER	_RYVEVSPATER_.3	semi-tryptic	370	380	-1.39495	7.67267e-07	T2_vs_T6	TRUE	TRUE	0.938846	43.0402	1.5618e-08	TRUE	TRUE	Up	1.81807e+06
Q9C0C9	Q9C0C9	UBE2O	UBE2O	(E3-independent) E2 ubiquitin-conjugating enzyme	37.6935	VVQSMTQLVR	_VVQSMTQLVR_.2	fully-tryptic	1108	1117	1.09039	7.72411e-07	T0_vs_T6	TRUE	TRUE	0.929478	3.42903	1.81185e-06	TRUE	TRUE	Down	1.41167e+06
Q9Y2W1	Q9Y2W1	THRAP3	THRAP3	Thyroid hormone receptor-associated protein 3	28.377	KTEELEEESFPER	_KTEELEEESFPER_.3	fully-tryptic	486	498	1.75939	7.76159e-07	T3_vs_T6	TRUE	TRUE	0.870808	2.11509	1.04286e-06	TRUE	TRUE	Down	2.26679e+06
Q92688	Q92688	ANP32B	ANP32B	Acidic leucine-rich nuclear phosphoprotein 32 family member B	37.0518	SNDGKIEGL	_SNDGKIEGL_.1	semi-tryptic	29	37	0.859005	7.83804e-07	T1_vs_T6	TRUE	TRUE	0.930753	2.36839	3.57746e-06	TRUE	TRUE	Down	1.09594e+06
P52272	P52272	HNRNPM	HNRNPM	Heterogeneous nuclear ribonucleoprotein M	74.7945	LGGAGMER	_LGGAGMER_.2	fully-tryptic	411	418	-1.20479	8.1323e-07	T3_vs_T6	TRUE	TRUE	0.916319	1.99129	1.31502e-07	TRUE	TRUE	Up	1.48148e+06
Q13435	Q13435	SF3B2	SF3B2	Splicing factor 3B subunit 2	46.5922	LHDAFFK	_LHDAFFK_.2	fully-tryptic	571	577	-3.52106	8.65731e-07	T2_vs_T6	TRUE	TRUE	0.970449	1.1224	5.86359e-08	TRUE	TRUE	Up	4.06715e+06
P11137	P11137	MAP2	MAP2	Microtubule-associated protein 2	71.5928	ESKPPKPADEEIGIIQ	_ESKPPKPADEEIGIIQ_.3	semi-tryptic	459	474	1.07686	8.93726e-07	T0_vs_T6	TRUE	TRUE	0.952641	2.80816	6.70098e-08	TRUE	TRUE	Down	1.20491e+06
Q13813	Q13813	SPTAN1	SPTAN1	Spectrin alpha chain, non-erythrocytic 1	72.6942	AINVQEEK	_AINVQEEK_.2	fully-tryptic	1493	1500	0.769957	9.05108e-07	T2_vs_T6	TRUE	TRUE	0.955446	2.28863	6.54608e-09	TRUE	TRUE	Down	850679
P62979	P0CG47;P62987;P0CG48;P62979	RPS27A	RPS27A	Ubiquitin-40S ribosomal protein S27a	62.1795	MQIFVK	_M[Oxidation (M)]QIFVK_.2	fully-tryptic	1	6	1.56602	9.12145e-07	T0_vs_T6	TRUE	FALSE	0.89385	3.34499	9.73973e-07	TRUE	TRUE	Down	1.71685e+06
P11234	P11234	RALB	RALB	Ras-related protein Ral-B	40.2913	AEEDKIPLLVVGNK	_AEEDKIPLLVVGNK_.2	fully-tryptic	116	129	-1.70934	9.49347e-07	T1_vs_T6	TRUE	TRUE	0.897102	92.6126	2.09422e-06	TRUE	TRUE	Up	1.80054e+06
P52272	P52272	HNRNPM	HNRNPM	Heterogeneous nuclear ribonucleoprotein M	74.7945	MGPLGLDHMASSIER	_MGPLGLDHMASSIER_.3	fully-tryptic	457	471	-1.13102	9.57956e-07	T0_vs_T6	TRUE	TRUE	0.938588	23.9263	9.33648e-07	TRUE	TRUE	Up	1.18066e+06
Q13813	Q13813	SPTAN1	SPTAN1	Spectrin alpha chain, non-erythrocytic 1	72.6942	LDETGNLMISEGHFASETIR	_LDETGNLMISEGHFASETIR_.3	fully-tryptic	102	121	0.922894	9.72638e-07	T0_vs_T6	TRUE	TRUE	0.933549	2.52894	3.79469e-07	TRUE	TRUE	Down	948856
O60462	O60462	NRP2	NRP2	Neuropilin-2	26.3158	WTPQQSR	_WTPQQSR_.2	fully-tryptic	304	310	1.76122	9.72638e-07	T0_vs_T6	TRUE	TRUE	0.880542	0.00675883	5.1854e-08	TRUE	TRUE	Down	1.81077e+06
P52272	P52272	HNRNPM	HNRNPM	Heterogeneous nuclear ribonucleoprotein M	74.7945	MGLVMDR	_MGLVMDR_.2	fully-tryptic	437	443	-0.844227	9.72638e-07	T0_vs_T6	TRUE	TRUE	0.951337	1.48552	1.22088e-08	TRUE	TRUE	Up	867976
Q9NTZ6	Q9NTZ6	RBM12	RBM12	RNA-binding protein 12	24.4635	RYVEVSPATER	_RYVEVSPATER_.3	semi-tryptic	370	380	-1.45647	9.72638e-07	T0_vs_T6	TRUE	TRUE	0.938846	43.0402	1.5618e-08	TRUE	TRUE	Up	1.49744e+06
Q8WYA6	Q8WYA6	CTNNBL1	CTNNBL1	Beta-catenin-like protein 1	37.6554	VHQILNMR	_VHQILNMR_.2	fully-tryptic	515	522	-4.31417	9.98508e-07	T0_vs_T6	TRUE	TRUE	0.942831	0.33359	4.34654e-07	TRUE	TRUE	Up	4.32061e+06
O95347	O95347	SMC2	SMC2	Structural maintenance of chromosomes protein 2	52.7987	TIEESEETLK	_TIEESEETLK_.2	fully-tryptic	751	760	0.758565	1.00608e-06	T2_vs_T5	TRUE	TRUE	0.971435	1.10808	3.53958e-10	TRUE	TRUE	Down	753982
Q8WXH0	Q8WXH0	SYNE2	SYNE2	Nesprin-2	40.0436	NNVTEDIK	_NNVTEDIK_.1	fully-tryptic	905	912	-0.927742	1.02911e-06	T4_vs_T6	TRUE	TRUE	0.951121	55.4905	1.8797e-09	TRUE	TRUE	Up	901496
Q96I59	Q96I59	NARS2	NARS2	Probable asparagine--tRNA ligase, mitochondrial	21.3836	ERHPLEYLR	_ERHPLEYLR_.3	fully-tryptic	132	140	-2.50606	1.03485e-06	T0_vs_T6	TRUE	TRUE	0.966313	0.427557	5.99519e-09	TRUE	TRUE	Up	2.42167e+06
P36507	P36507	MAP2K2	MAP2K2	Dual specificity mitogen-activated protein kinase kinase 2	44	KLEELELDEQQKK	_KLEELELDEQQKK_.3	fully-tryptic	40	52	1.13437	1.06997e-06	T3_vs_T6	TRUE	TRUE	0.928879	3.30691	4.06279e-06	TRUE	TRUE	Down	1.06018e+06
Q13813	Q13813	SPTAN1	SPTAN1	Spectrin alpha chain, non-erythrocytic 1	72.6942	LDETGNLMISEGHFASETIR	_LDETGNLMISEGHFASETIR_.3	fully-tryptic	102	121	0.916962	1.11609e-06	T1_vs_T6	TRUE	TRUE	0.933549	2.52894	3.79469e-07	TRUE	TRUE	Down	821581
P20336	P20336	RAB3A	RAB3A	Ras-related protein Rab-3A	29.5455	ESSDQNFDYMFK	_ESSDQNFDYMFK_.2	fully-tryptic	13	24	1.13271	1.11609e-06	T1_vs_T6	TRUE	TRUE	0.938805	3.17799	6.33801e-07	TRUE	TRUE	Down	1.01489e+06
Q9Y2W1	Q9Y2W1	THRAP3	THRAP3	Thyroid hormone receptor-associated protein 3	28.377	KTEELEEESFPER	_KTEELEEESFPER_.3	fully-tryptic	486	498	1.69506	1.14507e-06	T0_vs_T6	TRUE	TRUE	0.870808	2.11509	1.04286e-06	TRUE	TRUE	Down	1.48031e+06
P56192	P56192	MARS1	MARS1	Methionine--tRNA ligase, cytoplasmic	52.6667	NEVAAEVAK	_NEVAAEVAK_.1	fully-tryptic	867	875	-1.56879	1.22951e-06	T3_vs_T6	TRUE	TRUE	0.932475	3.05827	1.56664e-07	TRUE	TRUE	Up	1.27595e+06
P10809	P10809	HSPD1	HSPD1	60 kDa heat shock protein, mitochondrial	78.8831	VTDALNAT	_VTDALNAT_.1	semi-tryptic	421	428	-3.7761	1.23795e-06	T0_vs_T5	TRUE	TRUE	0.967578	1.01465	2.48761e-08	TRUE	TRUE	Up	3.05029e+06
P27824	P27824	CANX	CANX	Calnexin	61.9932	CESAPGCGVWQR	_C[Carbamidomethyl (C)]ESAPGC[Carbamidomethyl (C)]GVWQR_.2	fully-tryptic	360	371	1.04331	1.27385e-06	T2_vs_T6	TRUE	TRUE	0.910087	2.55495	1.11062e-06	TRUE	TRUE	Down	819016
P36507	P36507	MAP2K2	MAP2K2	Dual specificity mitogen-activated protein kinase kinase 2	44	KLEELELDEQQKK	_KLEELELDEQQKK_.3	fully-tryptic	40	52	1.1172	1.28028e-06	T1_vs_T6	TRUE	TRUE	0.928879	3.30691	4.06279e-06	TRUE	TRUE	Down	872619
P28331	P28331	NDUFS1	NDUFS1	NADH-ubiquinone oxidoreductase 75 kDa subunit, mitochondrial	60.2476	LSVAGNCR	_LSVAGNC[Carbamidomethyl (C)]R_.2	fully-tryptic	69	76	2.88135	1.28679e-06	T1_vs_T6	TRUE	TRUE	0.932412	2.99663	4.61037e-06	TRUE	TRUE	Down	2.23918e+06
Q13247	Q13247	SRSF6	SRSF6	Serine/arginine-rich splicing factor 6	34.3023	ERTNEGVIEFR	_ERTNEGVIEFR_.3	fully-tryptic	144	154	1.36316	1.30777e-06	T0_vs_T6	TRUE	TRUE	0.939056	2.27692	1.47532e-06	TRUE	TRUE	Down	1.04235e+06
P52272	P52272	HNRNPM	HNRNPM	Heterogeneous nuclear ribonucleoprotein M	74.7945	MGPLGLDHMASSIER	_MGPLGLDHMASSIER_.3	fully-tryptic	457	471	-1.1046	1.31745e-06	T1_vs_T6	TRUE	TRUE	0.938588	23.9263	9.33648e-07	TRUE	TRUE	Up	838443
O15355	O15355	PPM1G	PPM1G	Protein phosphatase 1G	46.337	QLIVANAGDSR	_QLIVANAGDSR_.2	fully-tryptic	340	350	-0.984143	1.3234e-06	T0_vs_T6	TRUE	TRUE	0.950816	1.25038	7.20716e-09	TRUE	TRUE	Up	743646
P05771	P05771;P17252	PRKCB	PRKCB	Protein kinase C beta type	32.3398	LDNVMLDSEGHIK	_LDNVMLDSEGHIK_.2	fully-tryptic	469	481	0.880909	1.3311e-06	T2_vs_T6	TRUE	FALSE	0.902495	3.37165	2.09422e-06	TRUE	TRUE	Down	661788
P78371	P78371	CCT2	CCT2	T-complex protein 1 subunit beta	84.8598	QDLMNIAGTTLSSK	_QDLMNIAGTTLSSK_.2	fully-tryptic	157	170	-0.953907	1.35972e-06	T2_vs_T6	TRUE	TRUE	0.954477	1.56882	2.45377e-08	TRUE	TRUE	Up	701548
O94925	O94925	GLS	GLS	Glutaminase kidney isoform, mitochondrial	23.0194	VLSPEAVR	_VLSPEAVR_.2	fully-tryptic	447	454	-0.781606	1.38799e-06	T2_vs_T6	TRUE	TRUE	0.954709	7.15565	1.5944e-07	TRUE	TRUE	Up	563121
Q5JVF3	Q5JVF3	PCID2	PCID2	PCI domain-containing protein 2	39.0977	DGASCAELVSFK	_DGASC[Carbamidomethyl (C)]AELVSFK_.2	fully-tryptic	21	32	-1.19977	1.5106e-06	T1_vs_T6	TRUE	TRUE	0.93972	50.6873	2.64695e-06	TRUE	TRUE	Up	794233
P56192	P56192	MARS1	MARS1	Methionine--tRNA ligase, cytoplasmic	52.6667	NEVAAEVAK	_NEVAAEVAK_.1	fully-tryptic	867	875	-1.52197	1.59151e-06	T0_vs_T6	TRUE	TRUE	0.932475	3.05827	1.56664e-07	TRUE	TRUE	Up	956306
Q13247	Q13247	SRSF6	SRSF6	Serine/arginine-rich splicing factor 6	34.3023	ERTNEGVIEFR	_ERTNEGVIEFR_.3	fully-tryptic	144	154	1.46198	1.60887e-06	T1_vs_T6	TRUE	TRUE	0.939056	2.27692	1.47532e-06	TRUE	TRUE	Down	908700
Q8TB37	Q8TB37	NUBPL	NUBPL	Iron-sulfur protein NUBPL	10.9718	IAVEVVR	_IAVEVVR_.2	fully-tryptic	306	312	-0.971734	1.6193e-06	T0_vs_T6	TRUE	TRUE	0.879285	18.2424	7.24511e-06	TRUE	TRUE	Up	600096
Q96I59	Q96I59	NARS2	NARS2	Probable asparagine--tRNA ligase, mitochondrial	21.3836	ERHPLEYLR	_ERHPLEYLR_.3	fully-tryptic	132	140	-2.63743	1.66858e-06	T1_vs_T6	TRUE	TRUE	0.966313	0.427557	5.99519e-09	TRUE	TRUE	Up	1.58064e+06
P61221	P61221	ABCE1	ABCE1	ATP-binding cassette sub-family E member 1	57.9299	YCANAFK	_YC[Carbamidomethyl (C)]ANAFK_.2	fully-tryptic	87	93	-0.913694	1.69708e-06	T3_vs_T6	TRUE	TRUE	0.909067	34.2607	9.23895e-07	TRUE	TRUE	Up	538392
Q13435	Q13435	SF3B2	SF3B2	Splicing factor 3B subunit 2	46.5922	LHDAFFK	_LHDAFFK_.2	fully-tryptic	571	577	-2.94684	1.71432e-06	T0_vs_T5	TRUE	TRUE	0.970449	1.1224	5.86359e-08	TRUE	TRUE	Up	1.71895e+06
P36507	P36507	MAP2K2	MAP2K2	Dual specificity mitogen-activated protein kinase kinase 2	44	KLEELELDEQQKK	_KLEELELDEQQKK_.3	fully-tryptic	40	52	1.16952	1.76456e-06	T2_vs_T6	TRUE	TRUE	0.928879	3.30691	4.06279e-06	TRUE	TRUE	Down	662784
O94925	O94925	GLS	GLS	Glutaminase kidney isoform, mitochondrial	23.0194	VLSPEAVR	_VLSPEAVR_.2	fully-tryptic	447	454	-0.839779	1.77633e-06	T1_vs_T6	TRUE	TRUE	0.954709	7.15565	1.5944e-07	TRUE	TRUE	Up	472761
Q9Y2W1	Q9Y2W1	THRAP3	THRAP3	Thyroid hormone receptor-associated protein 3	28.377	KTEELEEESFPER	_KTEELEEESFPER_.3	fully-tryptic	486	498	1.65616	1.77633e-06	T1_vs_T6	TRUE	TRUE	0.870808	2.11509	1.04286e-06	TRUE	TRUE	Down	932349
P26358	P26358	DNMT1	DNMT1	DNA (cytosine-5)-methyltransferase 1	34.7772	VLYYSATK	_VLYYSATK_.2	fully-tryptic	921	928	-1.26446	1.80085e-06	T2_vs_T6	TRUE	TRUE	0.92941	19.7739	7.02656e-07	TRUE	TRUE	Up	702144
P48735	P48735	IDH2	IDH2	Isocitrate dehydrogenase [NADP], mitochondrial	65.4867	KWPLYMSTK	_KWPLYMSTK_.2	fully-tryptic	243	251	-1.92519	1.80085e-06	T2_vs_T6	TRUE	TRUE	0.903767	48.4922	2.53583e-06	TRUE	TRUE	Up	1.06904e+06
Q9UQ35	Q9UQ35	SRRM2	SRRM2	Serine/arginine repetitive matrix protein 2	16.3881	EGRPPEPTPAKR	_EGRPPEPTPAKR_.3	fully-tryptic	2592	2603	-0.967011	1.80198e-06	T1_vs_T6	TRUE	TRUE	0.863109	0.566843	9.33648e-07	TRUE	TRUE	Up	536638
P56192	P56192	MARS1	MARS1	Methionine--tRNA ligase, cytoplasmic	52.6667	NEVAAEVAK	_NEVAAEVAK_.1	fully-tryptic	867	875	-1.61707	1.80198e-06	T1_vs_T6	TRUE	TRUE	0.932475	3.05827	1.56664e-07	TRUE	TRUE	Up	897387
Q13576	Q13576	IQGAP2	IQGAP2	Ras GTPase-activating-like protein IQGAP2	41.7778	IVGNLLYYR	_IVGNLLYYR_.2	fully-tryptic	1099	1107	-0.989628	1.80198e-06	T1_vs_T6	TRUE	TRUE	0.921712	5.2098	2.01441e-06	TRUE	TRUE	Up	549189
P62979	P0CG47;P62987;P0CG48;P62979	RPS27A	RPS27A	Ubiquitin-40S ribosomal protein S27a	62.1795	MQIFVK	_M[Oxidation (M)]QIFVK_.2	fully-tryptic	1	6	1.58211	1.80198e-06	T1_vs_T6	TRUE	FALSE	0.89385	3.34499	9.73973e-07	TRUE	TRUE	Down	877984
P49591	P49591	SARS1	SARS1	Serine--tRNA ligase, cytoplasmic	69.6498	VEFVHMLNATMCATTR	_VEFVHMLNATMC[Carbamidomethyl (C)]ATTR_.3	fully-tryptic	420	435	2.38088	1.80198e-06	T1_vs_T6	TRUE	TRUE	0.925753	2.51204	3.55702e-07	TRUE	TRUE	Down	1.32126e+06
P52272	P52272	HNRNPM	HNRNPM	Heterogeneous nuclear ribonucleoprotein M	74.7945	LGGAGMER	_LGGAGMER_.2	fully-tryptic	411	418	-1.04491	1.80198e-06	T1_vs_T6	TRUE	TRUE	0.916319	1.99129	1.31502e-07	TRUE	TRUE	Up	579868
Q07954	Q07954	LRP1	LRP1	Prolow-density lipoprotein receptor-related protein 1	28.169	GIPLDPNDK	_GIPLDPNDK_.1	fully-tryptic	1903	1911	-1.09501	1.80724e-06	T1_vs_T6	TRUE	TRUE	0.918983	7.30253	6.7025e-08	TRUE	TRUE	Up	605903
Q13576	Q13576	IQGAP2	IQGAP2	Ras GTPase-activating-like protein IQGAP2	41.7778	IVGNLLYYR	_IVGNLLYYR_.2	fully-tryptic	1099	1107	-1.12001	1.81255e-06	T5_vs_T6	TRUE	TRUE	0.921712	5.2098	2.01441e-06	TRUE	TRUE	Up	617918
O94979	O94979	SEC31A	SEC31A	Protein transport protein Sec31A	32.377	QVQHILASASPSGR	_QVQHILASASPSGR_.2	fully-tryptic	179	192	1.83248	1.81275e-06	T2_vs_T6	TRUE	TRUE	0.942317	1.71003	1.94702e-06	TRUE	TRUE	Down	1.01088e+06
Q12756	Q12756	KIF1A	KIF1A	Kinesin-like protein KIF1A	33.6095	TIVAVEVQDQK	_TIVAVEVQDQK_.2	fully-tryptic	783	793	1.15596	1.86446e-06	T5_vs_T6	TRUE	TRUE	0.964098	2.99295	3.66296e-10	TRUE	TRUE	Down	619994
P11137	P11137	MAP2	MAP2	Microtubule-associated protein 2	71.5928	ESKPPKPADEEIGIIQ	_ESKPPKPADEEIGIIQ_.3	semi-tryptic	459	474	1.00099	1.88438e-06	T4_vs_T6	TRUE	TRUE	0.952641	2.80816	6.70098e-08	TRUE	TRUE	Down	531204
P55735	P55735	SEC13	SEC13	Protein SEC13 homolog	70.1863	RFASGGCDNLIK	_RFASGGC[Carbamidomethyl (C)]DNLIK_.2	fully-tryptic	181	192	-3.37408	1.91602e-06	T2_vs_T5	TRUE	TRUE	0.964148	53.8904	2.76622e-11	TRUE	TRUE	Up	1.76098e+06
O94979	O94979	SEC31A	SEC31A	Protein transport protein Sec31A	32.377	QVQHILASASPSGR	_QVQHILASASPSGR_.2	fully-tryptic	179	192	1.83523	1.93124e-06	T0_vs_T6	TRUE	TRUE	0.942317	1.71003	1.94702e-06	TRUE	TRUE	Down	950285
P11234	P11234	RALB	RALB	Ras-related protein Ral-B	40.2913	AEEDKIPLLVVGNK	_AEEDKIPLLVVGNK_.2	fully-tryptic	116	129	-1.63996	1.96044e-06	T3_vs_T6	TRUE	TRUE	0.897102	92.6126	2.09422e-06	TRUE	TRUE	Up	836526
P21964	P21964	COMT	COMT	Catechol O-methyltransferase	68.2657	EVVDGLEK	_EVVDGLEK_.2	fully-tryptic	252	259	-1.18413	1.96417e-06	T1_vs_T6	TRUE	TRUE	0.869654	32.1369	1.91648e-05	TRUE	TRUE	Up	602862
P27448	P27448	MARK3	MARK3	MAP/microtubule affinity-regulating kinase 3	40.6375	NSIASCADEQPHIGNYR	_NSIASC[Carbamidomethyl (C)]ADEQPHIGNYR_.2	fully-tryptic	41	57	-2.13883	1.98252e-06	T2_vs_T3	TRUE	TRUE	0.988501	1.50417	1.47345e-17	TRUE	TRUE	Up	1.07884e+06
O00629	O00505;O00629	KPNA4	KPNA4	Importin subunit alpha-3	58.1574	LLSSDRNPPIDDLIK	_LLSSDRNPPIDDLIK_.2	fully-tryptic	98	112	0.95819	2.00567e-06	T3_vs_T6	TRUE	FALSE	0.931682	2.81439	1.93038e-08	TRUE	TRUE	Down	477741
P24539	P24539	ATP5PB	ATP5PB	ATP synthase F(0) complex subunit B1, mitochondrial	45.3125	KAQAQPVM	_KAQAQPVM_.1	fully-tryptic	249	256	-1.84248	2.04996e-06	T1_vs_T3	TRUE	TRUE	0.99621	1.12988	2.21823e-17	TRUE	TRUE	Up	898787
O00629	O00505;O00629	KPNA4	KPNA4	Importin subunit alpha-3	58.1574	LLSSDRNPPIDDLIK	_LLSSDRNPPIDDLIK_.2	fully-tryptic	98	112	0.8835	2.05374e-06	T0_vs_T6	TRUE	FALSE	0.931682	2.81439	1.93038e-08	TRUE	TRUE	Down	430192
P49591	P49591	SARS1	SARS1	Serine--tRNA ligase, cytoplasmic	69.6498	VEFVHMLNATMCATTR	_VEFVHMLNATMC[Carbamidomethyl (C)]ATTR_.3	fully-tryptic	420	435	2.38637	2.06627e-06	T3_vs_T6	TRUE	TRUE	0.925753	2.51204	3.55702e-07	TRUE	TRUE	Down	1.15492e+06
P04406	P04406	GAPDH	GAPDH	Glyceraldehyde-3-phosphate dehydrogenase	89.2537	RVIISAPSADAPMFVMGVNHEK	_RVIISAPSADAPMFVMGVNHEK_.4	fully-tryptic	118	139	0.850097	2.08979e-06	T2_vs_T6	TRUE	TRUE	0.905903	3.33234	2.09422e-06	TRUE	TRUE	Down	406786
P55735	P55735	SEC13	SEC13	Protein SEC13 homolog	70.1863	RFASGGCDNLIK	_RFASGGC[Carbamidomethyl (C)]DNLIK_.2	fully-tryptic	181	192	-3.57528	2.16637e-06	T0_vs_T5	TRUE	TRUE	0.964148	53.8904	2.76622e-11	TRUE	TRUE	Up	1.65036e+06
P07384	P07384	CAPN1	CAPN1	Calpain-1 catalytic subunit	39.7759	RPTELLSNPQFIVDGATR	_RPTELLSNPQFIVDGATR_.2	fully-tryptic	87	104	-0.985614	2.17957e-06	T4_vs_T6	TRUE	TRUE	0.883596	2.03547	7.18314e-06	TRUE	TRUE	Up	452206
A0MZ66	A0MZ66	SHTN1	SHTN1	Shootin-1	48.8114	QQLELLEEDKK	_QQLELLEEDKK_.2	fully-tryptic	308	318	-0.827782	2.18876e-06	T3_vs_T5	TRUE	TRUE	0.980515	2.12846	3.00833e-13	TRUE	TRUE	Up	378196
P11216	P11216	PYGB	PYGB	Glycogen phosphorylase, brain form	66.6667	HLDHVAALFPGDVDR	_HLDHVAALFPGDVDR_.2	fully-tryptic	411	425	0.779143	2.2928e-06	T1_vs_T6	TRUE	TRUE	0.930622	3.48766	5.94893e-08	TRUE	TRUE	Down	339822
P48735	P48735	IDH2	IDH2	Isocitrate dehydrogenase [NADP], mitochondrial	65.4867	KWPLYMSTK	_KWPLYMSTK_.2	fully-tryptic	243	251	-1.8973	2.3112e-06	T1_vs_T6	TRUE	TRUE	0.903767	48.4922	2.53583e-06	TRUE	TRUE	Up	820917
Q9NSD9	Q9NSD9	FARSB	FARSB	Phenylalanine--tRNA ligase beta subunit	59.9321	GGYVIK	_GGYVIK_.1	fully-tryptic	531	536	-0.892872	2.34427e-06	T0_vs_T6	TRUE	TRUE	0.925443	4.56907	3.50014e-08	TRUE	TRUE	Up	380874
P21964	P21964	COMT	COMT	Catechol O-methyltransferase	68.2657	EVVDGLEK	_EVVDGLEK_.2	fully-tryptic	252	259	-1.16923	2.38873e-06	T0_vs_T6	TRUE	TRUE	0.869654	32.1369	1.91648e-05	TRUE	TRUE	Up	489475
P40227	Q92526;P40227	CCT6A	CCT6A	T-complex protein 1 subunit zeta	67.0433	ADALLIIPK	_ADALLIIPK_.1	semi-tryptic	441	449	-0.828436	2.45704e-06	T0_vs_T6	TRUE	FALSE	0.90087	62.3417	1.22876e-06	TRUE	TRUE	Up	337169
P49368	P49368	CCT3	CCT3	T-complex protein 1 subunit gamma	75.0459	AMTGVEQWPYR	_AM[Oxidation (M)]TGVEQWPYR_.2	fully-tryptic	428	438	1.42389	2.48598e-06	T1_vs_T6	TRUE	TRUE	0.930305	3.14485	1.71166e-06	TRUE	TRUE	Down	572767
Q13247	Q13247	SRSF6	SRSF6	Serine/arginine-rich splicing factor 6	34.3023	ERTNEGVIEFR	_ERTNEGVIEFR_.3	fully-tryptic	144	154	1.42971	2.49243e-06	T3_vs_T6	TRUE	TRUE	0.939056	2.27692	1.47532e-06	TRUE	TRUE	Down	573622
Q86VP6	Q86VP6	CAND1	CAND1	Cullin-associated NEDD8-dissociated protein 1	53.0894	TVIGELPPASSGSALAANVCK	_TVIGELPPASSGSALAANVC[Carbamidomethyl (C)]K_.2	fully-tryptic	112	132	2.02518	2.49524e-06	T0_vs_T6	TRUE	TRUE	0.951762	0.573486	1.31891e-06	TRUE	TRUE	Down	811617
Q13126	Q13126	MTAP	MTAP	S-methyl-5'-thioadenosine phosphorylase	74.2049	VNYQANIWALK	_VNYQANIWALK_.2	fully-tryptic	72	82	1.13481	2.53499e-06	T4_vs_T6	TRUE	TRUE	0.960546	2.73866	2.07175e-08	TRUE	TRUE	Down	447659
P0DMV8	P0DMV8;P0DMV9	HSPA1A	HSPA1A;HSPA1B	Heat shock 70 kDa protein 1A	78.7832	ELEQVCNPIIS	_ELEQVC[Carbamidomethyl (C)]NPIIS_.2	semi-tryptic	598	608	-0.885364	2.54667e-06	T2_vs_T6	TRUE	FALSE	0.932666	9.57605	1.57867e-06	TRUE	TRUE	Up	347655
Q5VW38	Q5VW38	GPR107	GPR107	Protein GPR107	5.16667	SPPEAGTQLPK	_SPPEAGTQLPK_.2	fully-tryptic	134	144	0.835432	2.54667e-06	T2_vs_T6	TRUE	TRUE	0.950612	0.836423	4.44039e-08	TRUE	TRUE	Down	328048
Q9UPN3	Q9UPN3	MACF1	MACF1	Microtubule-actin cross-linking factor 1, isoforms 1/2/3/5	34.4342	QLEESASHL	_QLEESASHL_.2	semi-tryptic	4571	4579	2.15809	2.54667e-06	T2_vs_T6	TRUE	TRUE	0.893084	2.61364	7.34487e-07	TRUE	TRUE	Down	847415
Q92688	Q92688	ANP32B	ANP32B	Acidic leucine-rich nuclear phosphoprotein 32 family member B	37.0518	SNDGKIEGL	_SNDGKIEGL_.1	semi-tryptic	29	37	0.786916	2.54667e-06	T2_vs_T6	TRUE	TRUE	0.930753	2.36839	3.57746e-06	TRUE	TRUE	Down	308998
P00367	P49448;P00367	GLUD1	GLUD1	Glutamate dehydrogenase 1, mitochondrial	58.6022	TFVVQGFGNVGLHSMR	_TFVVQGFGNVGLHSMR_.3	fully-tryptic	303	318	0.838702	2.57866e-06	T3_vs_T6	TRUE	FALSE	0.909448	3.6592	2.33575e-06	TRUE	TRUE	Down	325248
Q13247	Q13247	SRSF6	SRSF6	Serine/arginine-rich splicing factor 6	34.3023	ERTNEGVIEFR	_ERTNEGVIEFR_.3	fully-tryptic	144	154	1.29057	2.62822e-06	T2_vs_T6	TRUE	TRUE	0.939056	2.27692	1.47532e-06	TRUE	TRUE	Down	491044
P28331	P28331	NDUFS1	NDUFS1	NADH-ubiquinone oxidoreductase 75 kDa subunit, mitochondrial	60.2476	LSVAGNCR	_LSVAGNC[Carbamidomethyl (C)]R_.2	fully-tryptic	69	76	2.98364	2.64701e-06	T3_vs_T6	TRUE	TRUE	0.932412	2.99663	4.61037e-06	TRUE	TRUE	Down	1.12718e+06
P08237	P08237	PFKM	PFKM	ATP-dependent 6-phosphofructokinase, muscle type	46.0256	SFMNNWEVYK	_SFMNNWEVYK_.2	fully-tryptic	377	386	-0.754542	2.78715e-06	T1_vs_T6	TRUE	TRUE	0.917167	37.4162	1.07258e-05	TRUE	TRUE	Up	270721
Q9HD42	Q9HD42	CHMP1A	CHMP1A	Charged multivesicular body protein 1a	33.6735	VQTAVTMK	_VQTAVTMK_.2	fully-tryptic	76	83	1.0699	2.94148e-06	T0_vs_T6	TRUE	TRUE	0.873382	3.76741	4.09902e-05	TRUE	TRUE	Down	363728
Q96I59	Q96I59	NARS2	NARS2	Probable asparagine--tRNA ligase, mitochondrial	21.3836	ERHPLEYLR	_ERHPLEYLR_.3	fully-tryptic	132	140	-2.4945	2.98405e-06	T2_vs_T6	TRUE	TRUE	0.966313	0.427557	5.99519e-09	TRUE	TRUE	Up	835943
Q13464	Q13464	ROCK1	ROCK1	Rho-associated protein kinase 1	21.3442	NPPSGFVR	_NPPSGFVR_.2	fully-tryptic	1319	1326	-1.45194	3.01415e-06	T0_vs_T6	TRUE	TRUE	0.873969	38.5745	4.64158e-06	TRUE	TRUE	Up	481709
P53041	P53041	PPP5C	PPP5C	Serine/threonine-protein phosphatase 5	50.501	LRDYETVVK	_LRDYETVVK_.3	semi-tryptic	116	124	-0.806143	3.18648e-06	T1_vs_T6	TRUE	TRUE	0.870507	5.90886	5.27443e-06	TRUE	TRUE	Up	252988
Q9H0Q0	Q9H0Q0	FAM49A	FAM49A	Protein FAM49A	57.5851	AWNAVCPLVVR	_AWNAVC[Carbamidomethyl (C)]PLVVR_.2	fully-tryptic	78	88	0.831432	3.21628e-06	T1_vs_T6	TRUE	TRUE	0.907043	1.18526	5.90174e-06	TRUE	TRUE	Down	258507
Q96CN7	Q96CN7	ISOC1	ISOC1	Isochorismatase domain-containing protein 1	38.5906	GVEVHIVADATSSR	_GVEVHIVADATSSR_.2	fully-tryptic	227	240	1.15943	3.24568e-06	T0_vs_T6	TRUE	TRUE	0.902134	3.72551	1.78832e-05	TRUE	TRUE	Down	357223
O15355	O15355	PPM1G	PPM1G	Protein phosphatase 1G	46.337	EEPGSDSGTTAVVALIR	_EEPGSDSGTTAVVALIR_.2	fully-tryptic	321	337	-1.61015	3.27177e-06	T4_vs_T6	TRUE	TRUE	0.954286	1.63527	7.0813e-09	TRUE	TRUE	Up	492135
O94925	O94925	GLS	GLS	Glutaminase kidney isoform, mitochondrial	23.0194	VLSPEAVR	_VLSPEAVR_.2	fully-tryptic	447	454	-0.844945	3.27177e-06	T4_vs_T6	TRUE	TRUE	0.954709	7.15565	1.5944e-07	TRUE	TRUE	Up	258254
P53041	P53041	PPP5C	PPP5C	Serine/threonine-protein phosphatase 5	50.501	LRDYETVVK	_LRDYETVVK_.3	semi-tryptic	116	124	-0.847263	3.27177e-06	T4_vs_T6	TRUE	TRUE	0.870507	5.90886	5.27443e-06	TRUE	TRUE	Up	258962
Q13813	Q13813	SPTAN1	SPTAN1	Spectrin alpha chain, non-erythrocytic 1	72.6942	AINVQEEK	_AINVQEEK_.2	fully-tryptic	1493	1500	0.797169	3.2994e-06	T4_vs_T6	TRUE	TRUE	0.955446	2.28863	6.54608e-09	TRUE	TRUE	Down	241610
Q13247	Q13247	SRSF6	SRSF6	Serine/arginine-rich splicing factor 6	34.3023	ERTNEGVIEFR	_ERTNEGVIEFR_.3	fully-tryptic	144	154	1.34586	3.2994e-06	T4_vs_T6	TRUE	TRUE	0.939056	2.27692	1.47532e-06	TRUE	TRUE	Down	407911
Q2TAY7	Q2TAY7	SMU1	SMU1	WD40 repeat-containing protein SMU1	52.6316	TLTVHEK	_TLTVHEK_.2	fully-tryptic	479	485	2.27254	3.45517e-06	T0_vs_T6	TRUE	TRUE	0.906229	3.46716	7.1525e-05	TRUE	TRUE	Down	657721
P49591	P49591	SARS1	SARS1	Serine--tRNA ligase, cytoplasmic	69.6498	VEFVHMLNATMCATTR	_VEFVHMLNATMC[Carbamidomethyl (C)]ATTR_.3	fully-tryptic	420	435	2.27107	3.45517e-06	T0_vs_T6	TRUE	TRUE	0.925753	2.51204	3.55702e-07	TRUE	TRUE	Down	657295
O95347	O95347	SMC2	SMC2	Structural maintenance of chromosomes protein 2	52.7987	TIEESEETLK	_TIEESEETLK_.2	fully-tryptic	751	760	0.767896	3.45981e-06	T3_vs_T5	TRUE	TRUE	0.971435	1.10808	3.53958e-10	TRUE	TRUE	Down	221947
Q92688	Q92688	ANP32B	ANP32B	Acidic leucine-rich nuclear phosphoprotein 32 family member B	37.0518	SNDGKIEGL	_SNDGKIEGL_.1	semi-tryptic	29	37	0.774148	3.48938e-06	T0_vs_T6	TRUE	TRUE	0.930753	2.36839	3.57746e-06	TRUE	TRUE	Down	221859
P60891	P60891	PRPS1	PRPS1	Ribose-phosphate pyrophosphokinase 1	36.478	NCTIVSPDAGGAK	_NC[Carbamidomethyl (C)]TIVSPDAGGAK_.2	fully-tryptic	164	176	0.994319	3.51537e-06	T3_vs_T4	TRUE	TRUE	0.993987	0.734157	3.4954e-10	TRUE	TRUE	Down	282849
P49368	P49368	CCT3	CCT3	T-complex protein 1 subunit gamma	75.0459	AMTGVEQWPYR	_AM[Oxidation (M)]TGVEQWPYR_.2	fully-tryptic	428	438	1.27249	3.61266e-06	T2_vs_T6	TRUE	TRUE	0.930305	3.14485	1.71166e-06	TRUE	TRUE	Down	352230
P20336	P20336	RAB3A	RAB3A	Ras-related protein Rab-3A	29.5455	ESSDQNFDYMFK	_ESSDQNFDYMFK_.2	fully-tryptic	13	24	1.16958	3.77324e-06	T5_vs_T6	TRUE	TRUE	0.938805	3.17799	6.33801e-07	TRUE	TRUE	Down	309966
P49591	P49591	SARS1	SARS1	Serine--tRNA ligase, cytoplasmic	69.6498	VEFVHMLNATMCATTR	_VEFVHMLNATMC[Carbamidomethyl (C)]ATTR_.3	fully-tryptic	420	435	2.24068	3.78317e-06	T2_vs_T6	TRUE	TRUE	0.925753	2.51204	3.55702e-07	TRUE	TRUE	Down	592277
Q1KMD3	Q1KMD3	HNRNPUL2	HNRNPUL2	Heterogeneous nuclear ribonucleoprotein U-like protein 2	55.1539	NYYGYQGYR	_NYYGYQGYR_.2	fully-tryptic	739	747	-1.36309	3.88114e-06	T2_vs_T5	TRUE	TRUE	0.885411	0.99681	2.8439e-06	TRUE	TRUE	Up	351209
O75643	O75643	SNRNP200	SNRNP200	U5 small nuclear ribonucleoprotein 200 kDa helicase	50.6086	SLQYEYK	_SLQYEYK_.1	fully-tryptic	8	14	-0.973965	3.88114e-06	T2_vs_T5	TRUE	TRUE	0.8543	0.558028	3.60081e-06	TRUE	TRUE	Up	250948
Q92688	Q92688	ANP32B	ANP32B	Acidic leucine-rich nuclear phosphoprotein 32 family member B	37.0518	SNDGKIEGL	_SNDGKIEGL_.1	semi-tryptic	29	37	0.807749	3.94354e-06	T4_vs_T6	TRUE	TRUE	0.930753	2.36839	3.57746e-06	TRUE	TRUE	Down	204828
P10809	P10809	HSPD1	HSPD1	60 kDa heat shock protein, mitochondrial	78.8831	VTDALNAT	_VTDALNAT_.1	semi-tryptic	421	428	-3.62957	4.00711e-06	T2_vs_T5	TRUE	TRUE	0.967578	1.01465	2.48761e-08	TRUE	TRUE	Up	905783
Q9H0Q0	Q9H0Q0	FAM49A	FAM49A	Protein FAM49A	57.5851	AWNAVCPLVVR	_AWNAVC[Carbamidomethyl (C)]PLVVR_.2	fully-tryptic	78	88	0.81691	4.11248e-06	T0_vs_T6	TRUE	TRUE	0.907043	1.18526	5.90174e-06	TRUE	TRUE	Down	198641
P41250	P41250	GARS1	GARS1	Glycine--tRNA ligase	55.751	TSYGWIEIVGCADR	_TSYGWIEIVGC[Carbamidomethyl (C)]ADR_.2	fully-tryptic	451	464	1.48399	4.12167e-06	T0_vs_T6	TRUE	TRUE	0.901104	3.33281	3.1273e-05	TRUE	TRUE	Down	360047
P36507	P36507	MAP2K2	MAP2K2	Dual specificity mitogen-activated protein kinase kinase 2	44	KLEELELDEQQKK	_KLEELELDEQQKK_.3	fully-tryptic	40	52	1.02291	4.12372e-06	T0_vs_T6	TRUE	TRUE	0.928879	3.30691	4.06279e-06	TRUE	TRUE	Down	248056
Q13435	Q13435	SF3B2	SF3B2	Splicing factor 3B subunit 2	46.5922	LHDAFFK	_LHDAFFK_.2	fully-tryptic	571	577	-2.79841	4.12444e-06	T1_vs_T5	TRUE	TRUE	0.970449	1.1224	5.86359e-08	TRUE	TRUE	Up	678496
P0DMV8	P0DMV8;P0DMV9	HSPA1A	HSPA1A;HSPA1B	Heat shock 70 kDa protein 1A	78.7832	ELEQVCNPIIS	_ELEQVC[Carbamidomethyl (C)]NPIIS_.2	semi-tryptic	598	608	-0.960992	4.3304e-06	T5_vs_T6	TRUE	FALSE	0.932666	9.57605	1.57867e-06	TRUE	TRUE	Up	221918
P31946	P31946	YWHAB	YWHAB	14-3-3 protein beta/alpha	53.6585	TLNEESYK	_TLNEESYK_.1	semi-tryptic	207	214	-1.0589	4.3685e-06	T0_vs_T6	TRUE	TRUE	0.880653	1.50335	2.40357e-06	TRUE	TRUE	Up	242393
Q9NVA2	Q14141;Q9NVA2;Q92599	SEPTIN11	SEPTIN11	Septin-11	67.5991	SLQETYEAK	_SLQETYEAK_.1	semi-tryptic	318	326	-0.767537	4.38917e-06	T1_vs_T6	TRUE	FALSE	0.907131	2.01962	3.41372e-09	TRUE	TRUE	Up	174870
P55735	P55735	SEC13	SEC13	Protein SEC13 homolog	70.1863	RFASGGCDNLIK	_RFASGGC[Carbamidomethyl (C)]DNLIK_.2	fully-tryptic	181	192	-3.6046	4.60135e-06	T4_vs_T6	TRUE	TRUE	0.964148	53.8904	2.76622e-11	TRUE	TRUE	Up	783379
P55735	P55735	SEC13	SEC13	Protein SEC13 homolog	70.1863	RFASGGCDNLIK	_RFASGGC[Carbamidomethyl (C)]DNLIK_.2	fully-tryptic	181	192	-3.66239	4.78475e-06	T3_vs_T6	TRUE	TRUE	0.964148	53.8904	2.76622e-11	TRUE	TRUE	Up	765430
Q9NTZ6	Q9NTZ6	RBM12	RBM12	RNA-binding protein 12	24.4635	RYVEVSPATER	_RYVEVSPATER_.3	semi-tryptic	370	380	-1.29509	4.80008e-06	T4_vs_T6	TRUE	TRUE	0.938846	43.0402	1.5618e-08	TRUE	TRUE	Up	269805
Q07666	Q07666	KHDRBS1	KHDRBS1	KH domain-containing, RNA-binding, signal transduction-associated protein 1	48.307	GAYREHPYGR	_GAYREHPYGR_.3	fully-tryptic	433	442	-1.40322	4.81871e-06	T0_vs_T5	TRUE	TRUE	0.971088	1.7281	3.53958e-10	TRUE	TRUE	Up	291203
O75643	O75643	SNRNP200	SNRNP200	U5 small nuclear ribonucleoprotein 200 kDa helicase	50.6086	SLQYEYK	_SLQYEYK_.1	fully-tryptic	8	14	-0.861812	4.84079e-06	T2_vs_T6	TRUE	TRUE	0.8543	0.558028	3.60081e-06	TRUE	TRUE	Up	178031
Q92945	Q92945	KHSRP	KHSRP	Far upstream element-binding protein 2	64.6976	LGPIHPPPR	_LGPIHPPPR_.2	semi-tryptic	134	142	1.20995	4.8827e-06	T4_vs_T6	TRUE	TRUE	0.915935	2.40493	9.59947e-07	TRUE	TRUE	Down	247803
P49368	P49368	CCT3	CCT3	T-complex protein 1 subunit gamma	75.0459	AMTGVEQWPYR	_AM[Oxidation (M)]TGVEQWPYR_.2	fully-tryptic	428	438	1.35067	4.97183e-06	T0_vs_T6	TRUE	TRUE	0.930305	3.14485	1.71166e-06	TRUE	TRUE	Down	271663
P22033	P22033	MMUT	MMUT	Methylmalonyl-CoA mutase, mitochondrial	45.8667	EITSAIK	_EITSAIK_.1	fully-tryptic	596	602	-1.04244	5.0976e-06	T3_vs_T6	TRUE	TRUE	0.87375	33.7598	1.90932e-05	TRUE	TRUE	Up	204496
Q07954	Q07954	LRP1	LRP1	Prolow-density lipoprotein receptor-related protein 1	28.169	GIPLDPNDK	_GIPLDPNDK_.1	fully-tryptic	1903	1911	-1.03692	5.0976e-06	T3_vs_T6	TRUE	TRUE	0.918983	7.30253	6.7025e-08	TRUE	TRUE	Up	203413
O43488	O43488	AKR7A2	AKR7A2	Aflatoxin B1 aldehyde reductase member 2	61.5599	FFGNSWAETYR	_FFGNSWAETYR_.2	fully-tryptic	251	261	1.14726	5.11247e-06	T3_vs_T6	TRUE	TRUE	0.888377	2.74844	7.37181e-05	TRUE	TRUE	Down	224404
Q9NTZ6	Q9NTZ6	RBM12	RBM12	RNA-binding protein 12	24.4635	RYVEVSPATER	_RYVEVSPATER_.3	semi-tryptic	370	380	-1.24192	5.22058e-06	T3_vs_T6	TRUE	TRUE	0.938846	43.0402	1.5618e-08	TRUE	TRUE	Up	237889
Q86VP6	Q86VP6	CAND1	CAND1	Cullin-associated NEDD8-dissociated protein 1	53.0894	TVIGELPPASSGSALAANVCK	_TVIGELPPASSGSALAANVC[Carbamidomethyl (C)]K_.2	fully-tryptic	112	132	1.79773	5.29367e-06	T1_vs_T6	TRUE	TRUE	0.951762	0.573486	1.31891e-06	TRUE	TRUE	Down	339601
P48681	P48681	NES	NES	Nestin	58.7909	SRDPWEPPR	_SRDPWEPPR_.3	fully-tryptic	1161	1169	1.03611	5.32816e-06	T5_vs_T6	TRUE	TRUE	0.963378	2.92338	4.67076e-09	TRUE	TRUE	Down	194460
P53041	P53041	PPP5C	PPP5C	Serine/threonine-protein phosphatase 5	50.501	LRDYETVVK	_LRDYETVVK_.3	semi-tryptic	116	124	-0.867722	5.33071e-06	T5_vs_T6	TRUE	TRUE	0.870507	5.90886	5.27443e-06	TRUE	TRUE	Up	162778
Q5JVF3	Q5JVF3	PCID2	PCID2	PCI domain-containing protein 2	39.0977	DGASCAELVSFK	_DGASC[Carbamidomethyl (C)]AELVSFK_.2	fully-tryptic	21	32	-1.19686	5.4224e-06	T3_vs_T6	TRUE	TRUE	0.93972	50.6873	2.64695e-06	TRUE	TRUE	Up	220725
Q2TAY7	Q2TAY7	SMU1	SMU1	WD40 repeat-containing protein SMU1	52.6316	TLTVHEK	_TLTVHEK_.2	fully-tryptic	479	485	2.1923	5.44161e-06	T2_vs_T6	TRUE	TRUE	0.906229	3.46716	7.1525e-05	TRUE	TRUE	Down	402877
P78344	P78344	EIF4G2	EIF4G2	Eukaryotic translation initiation factor 4 gamma 2	48.9526	AFLDNGPK	_AFLDNGPK_.1	fully-tryptic	314	321	-0.843294	5.63378e-06	T3_vs_T6	TRUE	TRUE	0.909586	41.7569	7.69548e-07	TRUE	TRUE	Up	149685
Q96I59	Q96I59	NARS2	NARS2	Probable asparagine--tRNA ligase, mitochondrial	21.3836	ERHPLEYLR	_ERHPLEYLR_.3	fully-tryptic	132	140	-2.50253	5.63565e-06	T0_vs_T5	TRUE	TRUE	0.966313	0.427557	5.99519e-09	TRUE	TRUE	Up	444053
O95352	O95352	ATG7	ATG7	Ubiquitin-like modifier-activating enzyme ATG7	17.7809	ISYSNPVR	_ISYSNPVR_.2	fully-tryptic	390	397	-0.789195	5.66737e-06	T1_vs_T6	TRUE	TRUE	0.928226	28.4579	1.26986e-06	TRUE	TRUE	Up	139252
Q99798	Q99798	ACO2	ACO2	Aconitate hydratase, mitochondrial	66.1538	FRLEAPDADELPKGEFDPGQDTYQHPPK	_FRLEAPDADELPKGEFDPGQDTYQHPPK_.3	fully-tryptic	522	549	-1.43479	5.69903e-06	T2_vs_T6	TRUE	TRUE	0.920119	58.4384	9.65396e-06	TRUE	TRUE	Up	251761
P52272	P52272	HNRNPM	HNRNPM	Heterogeneous nuclear ribonucleoprotein M	74.7945	MGAGMGFGLER	_MGAGMGFGLER_.2	fully-tryptic	486	496	-1.34311	5.94968e-06	T1_vs_T6	TRUE	TRUE	0.918734	1.46844	9.4866e-06	TRUE	TRUE	Up	225745
Q9UPN3	Q9UPN3	MACF1	MACF1	Microtubule-actin cross-linking factor 1, isoforms 1/2/3/5	34.4342	QLEESASHL	_QLEESASHL_.2	semi-tryptic	4571	4579	2.0496	6.04943e-06	T3_vs_T6	TRUE	TRUE	0.893084	2.61364	7.34487e-07	TRUE	TRUE	Down	338808
P11234	P11234	RALB	RALB	Ras-related protein Ral-B	40.2913	AEEDKIPLLVVGNK	_AEEDKIPLLVVGNK_.2	fully-tryptic	116	129	-1.49596	6.08345e-06	T0_vs_T6	TRUE	TRUE	0.897102	92.6126	2.09422e-06	TRUE	TRUE	Up	245907
P26640	P26640	VARS1	VARS1	Valine--tRNA ligase	47.4684	EFGVSPDK	_EFGVSPDK_.2	fully-tryptic	770	777	0.78318	6.12212e-06	T0_vs_T6	TRUE	TRUE	0.924914	1.11252	5.99163e-06	TRUE	TRUE	Down	127926
Q8WYA6	Q8WYA6	CTNNBL1	CTNNBL1	Beta-catenin-like protein 1	37.6554	VHQILNMR	_VHQILNMR_.2	fully-tryptic	515	522	-3.50401	6.17968e-06	T2_vs_T6	TRUE	TRUE	0.942831	0.33359	4.34654e-07	TRUE	TRUE	Up	567021
P32119	P32119	PRDX2	PRDX2	Peroxiredoxin-2	83.3333	LVQAFQYTDEHGEVCPAGWK	_LVQAFQYTDEHGEVC[Carbamidomethyl (C)]PAGWK_.3	fully-tryptic	158	177	0.863937	6.2093e-06	T2_vs_T6	TRUE	TRUE	0.901564	2.87621	8.43977e-06	TRUE	TRUE	Down	139136
P63167	Q96FJ2;P63167	DYNLL1	DYNLL1	Dynein light chain 1, cytoplasmic	55.0562	NFGSYVTHETK	_NFGSYVTHETK_.2	fully-tryptic	61	71	1.07943	6.2093e-06	T2_vs_T6	TRUE	FALSE	0.89409	1.46825	3.91395e-05	TRUE	TRUE	Down	173841
O15355	O15355	PPM1G	PPM1G	Protein phosphatase 1G	46.337	QLIVANAGDSR	_QLIVANAGDSR_.2	fully-tryptic	340	350	-1.05377	6.49866e-06	T2_vs_T5	TRUE	TRUE	0.950816	1.25038	7.20716e-09	TRUE	TRUE	Up	162151
P61221	P61221	ABCE1	ABCE1	ATP-binding cassette sub-family E member 1	57.9299	YCANAFK	_YC[Carbamidomethyl (C)]ANAFK_.2	fully-tryptic	87	93	-0.823764	6.58938e-06	T0_vs_T6	TRUE	TRUE	0.909067	34.2607	9.23895e-07	TRUE	TRUE	Up	125014
P05771	P05771;P17252	PRKCB	PRKCB	Protein kinase C beta type	32.3398	LDNVMLDSEGHIK	_LDNVMLDSEGHIK_.2	fully-tryptic	469	481	0.876898	6.71999e-06	T5_vs_T6	TRUE	FALSE	0.902495	3.37165	2.09422e-06	TRUE	TRUE	Down	130491
P61106	P61106	RAB14	RAB14	Ras-related protein Rab-14	86.5116	KFMADCPHTIGVEFGTR	_KFMADC[Carbamidomethyl (C)]PHTIGVEFGTR_.3	fully-tryptic	35	51	0.896451	6.97282e-06	T2_vs_T6	TRUE	TRUE	0.890367	3.61974	1.05364e-05	TRUE	TRUE	Down	128564
P11234	P11234	RALB	RALB	Ras-related protein Ral-B	40.2913	AEEDKIPLLVVGNK	_AEEDKIPLLVVGNK_.2	fully-tryptic	116	129	-1.47005	6.98334e-06	T2_vs_T6	TRUE	TRUE	0.897102	92.6126	2.09422e-06	TRUE	TRUE	Up	210509
O00629	O00505;O00629	KPNA4	KPNA4	Importin subunit alpha-3	58.1574	LLSSDRNPPIDDLIK	_LLSSDRNPPIDDLIK_.2	fully-tryptic	98	112	0.897076	7.05162e-06	T5_vs_T6	TRUE	FALSE	0.931682	2.81439	1.93038e-08	TRUE	TRUE	Down	127216
P28331	P28331	NDUFS1	NDUFS1	NADH-ubiquinone oxidoreductase 75 kDa subunit, mitochondrial	60.2476	LSVAGNCR	_LSVAGNC[Carbamidomethyl (C)]R_.2	fully-tryptic	69	76	2.66765	7.62746e-06	T4_vs_T6	TRUE	TRUE	0.932412	2.99663	4.61037e-06	TRUE	TRUE	Down	349743
P27824	P27824	CANX	CANX	Calnexin	61.9932	CESAPGCGVWQR	_C[Carbamidomethyl (C)]ESAPGC[Carbamidomethyl (C)]GVWQR_.2	fully-tryptic	360	371	0.867485	7.87377e-06	T3_vs_T6	TRUE	TRUE	0.910087	2.55495	1.11062e-06	TRUE	TRUE	Down	110174
P52272	P52272	HNRNPM	HNRNPM	Heterogeneous nuclear ribonucleoprotein M	74.7945	MGPLGLDHMASSIER	_MGPLGLDHMASSIER_.3	fully-tryptic	457	471	-0.963188	7.88149e-06	T2_vs_T6	TRUE	TRUE	0.938588	23.9263	9.33648e-07	TRUE	TRUE	Up	122209
P04406	P04406	GAPDH	GAPDH	Glyceraldehyde-3-phosphate dehydrogenase	89.2537	RVIISAPSADAPMFVMGVNHEK	_RVIISAPSADAPMFVMGVNHEK_.4	fully-tryptic	118	139	0.840908	8.01362e-06	T0_vs_T6	TRUE	TRUE	0.905903	3.33234	2.09422e-06	TRUE	TRUE	Down	104935
O15355	O15355	PPM1G	PPM1G	Protein phosphatase 1G	46.337	EEPGSDSGTTAVVALIR	_EEPGSDSGTTAVVALIR_.2	fully-tryptic	321	337	-1.63947	8.02296e-06	T3_vs_T5	TRUE	TRUE	0.954286	1.63527	7.0813e-09	TRUE	TRUE	Up	204347
Q9C0C9	Q9C0C9	UBE2O	UBE2O	(E3-independent) E2 ubiquitin-conjugating enzyme	37.6935	VVQSMTQLVR	_VVQSMTQLVR_.2	fully-tryptic	1108	1117	0.976183	8.06803e-06	T2_vs_T6	TRUE	TRUE	0.929478	3.42903	1.81185e-06	TRUE	TRUE	Down	120994
O15020	O15020	SPTBN2	SPTBN2	Spectrin beta chain, non-erythrocytic 2	43.4728	TAGYPNVNVHNFTTSWR	_TAGYPNVNVHNFTTSWR_.3	fully-tryptic	190	206	0.88462	8.06803e-06	T2_vs_T6	TRUE	TRUE	0.855359	2.83522	7.46683e-08	TRUE	TRUE	Down	109645
Q92945	Q92945	KHSRP	KHSRP	Far upstream element-binding protein 2	64.6976	LGPIHPPPR	_LGPIHPPPR_.2	semi-tryptic	134	142	1.11275	8.1942e-06	T0_vs_T6	TRUE	TRUE	0.915935	2.40493	9.59947e-07	TRUE	TRUE	Down	135797
Q07666	Q07666	KHDRBS1	KHDRBS1	KH domain-containing, RNA-binding, signal transduction-associated protein 1	48.307	GAYREHPYGR	_GAYREHPYGR_.3	fully-tryptic	433	442	-1.42724	8.24617e-06	T2_vs_T5	TRUE	TRUE	0.971088	1.7281	3.53958e-10	TRUE	TRUE	Up	173079
O94979	O94979	SEC31A	SEC31A	Protein transport protein Sec31A	32.377	QVQHILASASPSGR	_QVQHILASASPSGR_.2	fully-tryptic	179	192	1.76139	8.26158e-06	T1_vs_T6	TRUE	TRUE	0.942317	1.71003	1.94702e-06	TRUE	TRUE	Down	213202
Q9UBE0	Q9UBE0	SAE1	SAE1	SUMO-activating enzyme subunit 1	74.8555	AEASLER	_AEASLER_.1	fully-tryptic	92	98	-2.39884	8.33299e-06	T4_vs_T6	TRUE	TRUE	0.967443	31.8179	1.70693e-08	TRUE	TRUE	Up	287873
P11234	P11234	RALB	RALB	Ras-related protein Ral-B	40.2913	AEEDKIPLLVVGNK	_AEEDKIPLLVVGNK_.2	fully-tryptic	116	129	-1.53715	8.46418e-06	T4_vs_T6	TRUE	TRUE	0.897102	92.6126	2.09422e-06	TRUE	TRUE	Up	181607
Q13576	Q13576	IQGAP2	IQGAP2	Ras GTPase-activating-like protein IQGAP2	41.7778	IVGNLLYYR	_IVGNLLYYR_.2	fully-tryptic	1099	1107	-0.900918	8.52624e-06	T3_vs_T6	TRUE	TRUE	0.921712	5.2098	2.01441e-06	TRUE	TRUE	Up	105664
P55735	P55735	SEC13	SEC13	Protein SEC13 homolog	70.1863	RFASGGCDNLIK	_RFASGGC[Carbamidomethyl (C)]DNLIK_.2	fully-tryptic	181	192	-3.05959	8.54671e-06	T1_vs_T5	TRUE	TRUE	0.964148	53.8904	2.76622e-11	TRUE	TRUE	Up	357984
P05771	P05771;P17252	PRKCB	PRKCB	Protein kinase C beta type	32.3398	LDNVMLDSEGHIK	_LDNVMLDSEGHIK_.2	fully-tryptic	469	481	0.777727	8.64356e-06	T0_vs_T6	TRUE	FALSE	0.902495	3.37165	2.09422e-06	TRUE	TRUE	Down	89977.5
Q13526	Q13526	PIN1	PIN1	Peptidyl-prolyl cis-trans isomerase NIMA-interacting 1	84.0491	SGEEDFESLASQF	_SGEEDFESLASQF_.2	semi-tryptic	98	110	-0.752431	8.66343e-06	T4_vs_T6	TRUE	TRUE	0.967728	49.1001	2.01662e-08	TRUE	TRUE	Up	86851.4
P36507	P36507	MAP2K2	MAP2K2	Dual specificity mitogen-activated protein kinase kinase 2	44	KLEELELDEQQKK	_KLEELELDEQQKK_.3	fully-tryptic	40	52	1.02048	8.69928e-06	T4_vs_T6	TRUE	TRUE	0.928879	3.30691	4.06279e-06	TRUE	TRUE	Down	117306
Q2TAY7	Q2TAY7	SMU1	SMU1	WD40 repeat-containing protein SMU1	52.6316	TLTVHEK	_TLTVHEK_.2	fully-tryptic	479	485	2.14009	8.7652e-06	T1_vs_T6	TRUE	TRUE	0.906229	3.46716	7.1525e-05	TRUE	TRUE	Down	244157
Q9NZJ4	Q9NZJ4	SACS	SACS	Sacsin	23.2584	RYPEGGQILK	_RYPEGGQILK_.2	fully-tryptic	106	115	0.899906	8.7652e-06	T1_vs_T6	TRUE	TRUE	0.965206	0.465448	3.79469e-07	TRUE	TRUE	Down	102668
P05771	P05771;P17252	PRKCB	PRKCB	Protein kinase C beta type	32.3398	LDNVMLDSEGHIK	_LDNVMLDSEGHIK_.2	fully-tryptic	469	481	0.779267	8.7652e-06	T1_vs_T6	TRUE	FALSE	0.902495	3.37165	2.09422e-06	TRUE	TRUE	Down	88904.6
P52272	P52272	HNRNPM	HNRNPM	Heterogeneous nuclear ribonucleoprotein M	74.7945	MGLVMDR	_MGLVMDR_.2	fully-tryptic	437	443	-0.772236	8.7652e-06	T1_vs_T6	TRUE	TRUE	0.951337	1.48552	1.22088e-08	TRUE	TRUE	Up	88102.5
Q07666	Q07666	KHDRBS1	KHDRBS1	KH domain-containing, RNA-binding, signal transduction-associated protein 1	48.307	GAYREHPYGR	_GAYREHPYGR_.3	fully-tryptic	433	442	-1.45582	8.9296e-06	T1_vs_T5	TRUE	TRUE	0.971088	1.7281	3.53958e-10	TRUE	TRUE	Up	163033
Q96I59	Q96I59	NARS2	NARS2	Probable asparagine--tRNA ligase, mitochondrial	21.3836	ERHPLEYLR	_ERHPLEYLR_.3	fully-tryptic	132	140	-2.6339	8.9296e-06	T1_vs_T5	TRUE	TRUE	0.966313	0.427557	5.99519e-09	TRUE	TRUE	Up	294962
P26358	P26358	DNMT1	DNMT1	DNA (cytosine-5)-methyltransferase 1	34.7772	VLYYSATK	_VLYYSATK_.2	fully-tryptic	921	928	-1.04328	8.94871e-06	T0_vs_T6	TRUE	TRUE	0.92941	19.7739	7.02656e-07	TRUE	TRUE	Up	116584
P19404	P19404	NDUFV2	NDUFV2	NADH dehydrogenase [ubiquinone] flavoprotein 2, mitochondrial	63.4538	VGETTPDK	_VGETTPDK_.2	fully-tryptic	160	167	1.0875	9.01168e-06	T0_vs_T6	TRUE	TRUE	0.907343	2.55939	3.10699e-05	TRUE	TRUE	Down	120677
Q13435	Q13435	SF3B2	SF3B2	Splicing factor 3B subunit 2	46.5922	LHDAFFK	_LHDAFFK_.2	fully-tryptic	571	577	-2.75556	9.1064e-06	T2_vs_T5	TRUE	TRUE	0.970449	1.1224	5.86359e-08	TRUE	TRUE	Up	302596
Q8NBN7	Q8NBN7	RDH13	RDH13	Retinol dehydrogenase 13	19.9396	TVIVTGANTGIGK	_TVIVTGANTGIGK_.2	fully-tryptic	40	52	0.938048	9.1668e-06	T1_vs_T6	TRUE	TRUE	0.884081	3.90333	2.86424e-05	TRUE	TRUE	Down	102331
Q9NP81	Q9NP81	SARS2	SARS2	Serine--tRNA ligase, mitochondrial	52.5097	FCACPEEAAHALELR	_FC[Carbamidomethyl (C)]AC[Carbamidomethyl (C)]PEEAAHALELR_.3	fully-tryptic	63	77	3.45341	9.48189e-06	T1_vs_T6	TRUE	TRUE	0.89606	2.76617	6.67937e-05	TRUE	TRUE	Down	364211
O76021	O76021	RSL1D1	RSL1D1	Ribosomal L1 domain-containing protein 1	34.4898	ALPASETPK	_ALPASETPK_.2	fully-tryptic	409	417	-1.18317	9.63503e-06	T4_vs_T6	TRUE	TRUE	0.936225	31.1602	5.30868e-08	TRUE	TRUE	Up	122798
P23396	P23396	RPS3	RPS3	40S ribosomal protein S3	87.2428	IRELTAVVQKR	_IRELTAVVQKR_.3	fully-tryptic	66	76	1.78622	9.6484e-06	T2_vs_T6	TRUE	TRUE	0.903473	3.45668	4.18959e-05	TRUE	TRUE	Down	185131
P62979	P0CG47;P62987;P0CG48;P62979	RPS27A	RPS27A	Ubiquitin-40S ribosomal protein S27a	62.1795	MQIFVK	_M[Oxidation (M)]QIFVK_.2	fully-tryptic	1	6	1.31848	9.91059e-06	T3_vs_T6	TRUE	FALSE	0.89385	3.34499	9.73973e-07	TRUE	TRUE	Down	133037
Q96HS1	Q96HS1	PGAM5	PGAM5	Serine/threonine-protein phosphatase PGAM5, mitochondrial	70.9343	VSTDLLR	_VSTDLLR_.2	fully-tryptic	170	176	0.802478	1.00682e-05	T3_vs_T6	TRUE	TRUE	0.954723	0.780996	1.14186e-07	TRUE	TRUE	Down	79704
P04406	P04406	GAPDH	GAPDH	Glyceraldehyde-3-phosphate dehydrogenase	89.2537	RVIISAPSADAPMFVMGVNHEK	_RVIISAPSADAPMFVMGVNHEK_.4	fully-tryptic	118	139	0.771986	1.00682e-05	T3_vs_T6	TRUE	TRUE	0.905903	3.33234	2.09422e-06	TRUE	TRUE	Down	76675.5
P23396	P23396	RPS3	RPS3	40S ribosomal protein S3	87.2428	IRELTAVVQKR	_IRELTAVVQKR_.3	fully-tryptic	66	76	1.81552	1.01073e-05	T3_vs_T6	TRUE	TRUE	0.903473	3.45668	4.18959e-05	TRUE	TRUE	Down	179625
O60749	O60749	SNX2	SNX2	Sorting nexin-2	51.2524	YLESLVQTQQQLIK	_YLESLVQTQQQLIK_.2	fully-tryptic	493	506	-1.14933	1.01073e-05	T3_vs_T6	TRUE	TRUE	0.850566	27.6955	6.76062e-05	TRUE	TRUE	Up	113714
Q86VP6	Q86VP6	CAND1	CAND1	Cullin-associated NEDD8-dissociated protein 1	53.0894	TVIGELPPASSGSALAANVCK	_TVIGELPPASSGSALAANVC[Carbamidomethyl (C)]K_.2	fully-tryptic	112	132	1.68991	1.01094e-05	T2_vs_T6	TRUE	TRUE	0.951762	0.573486	1.31891e-06	TRUE	TRUE	Down	167163
Q9UKD2	Q9UKD2	MRTO4	MRTO4	mRNA turnover protein 4 homolog	63.1799	GEVGLLFTNR	_GEVGLLFTNR_.2	fully-tryptic	98	107	0.9133	1.02153e-05	T3_vs_T6	TRUE	TRUE	0.882796	2.17819	5.14158e-08	TRUE	TRUE	Down	89405.5
Q15813	Q15813	TBCE	TBCE	Tubulin-specific chaperone E	65.0854	YVLEDGPEEDRK	_YVLEDGPEEDRK_.3	fully-tryptic	89	100	-0.863408	1.04379e-05	T0_vs_T6	TRUE	TRUE	0.874103	9.10916	1.339e-05	TRUE	TRUE	Up	82718.3
P04406	P04406	GAPDH	GAPDH	Glyceraldehyde-3-phosphate dehydrogenase	89.2537	RVIISAPSADAPMFVMGVNHEK	_RVIISAPSADAPMFVMGVNHEK_.4	fully-tryptic	118	139	0.846101	1.06608e-05	T5_vs_T6	TRUE	TRUE	0.905903	3.33234	2.09422e-06	TRUE	TRUE	Down	79365.9
O15020	O15020	SPTBN2	SPTBN2	Spectrin beta chain, non-erythrocytic 2	43.4728	TAGYPNVNVHNFTTSWR	_TAGYPNVNVHNFTTSWR_.3	fully-tryptic	190	206	0.83546	1.07101e-05	T3_vs_T6	TRUE	TRUE	0.855359	2.83522	7.46683e-08	TRUE	TRUE	Down	78006.5
Q13813	Q13813	SPTAN1	SPTAN1	Spectrin alpha chain, non-erythrocytic 1	72.6942	LDETGNLMISEGHFASETIR	_LDETGNLMISEGHFASETIR_.3	fully-tryptic	102	121	0.815027	1.07184e-05	T4_vs_T6	TRUE	TRUE	0.933549	2.52894	3.79469e-07	TRUE	TRUE	Down	76040
Q14118	Q14118	DAG1	DAG1	Dystroglycan	24.0223	LTLEDQATFIK	_LTLEDQATFIK_.2	fully-tryptic	783	793	-0.84468	1.07184e-05	T4_vs_T6	TRUE	TRUE	0.917469	2.31458	1.56318e-06	TRUE	TRUE	Up	78806.5
Q9UKD2	Q9UKD2	MRTO4	MRTO4	mRNA turnover protein 4 homolog	63.1799	GEVGLLFTNR	_GEVGLLFTNR_.2	fully-tryptic	98	107	0.951349	1.07982e-05	T0_vs_T6	TRUE	TRUE	0.882796	2.17819	5.14158e-08	TRUE	TRUE	Down	88102.9
Q9NP81	Q9NP81	SARS2	SARS2	Serine--tRNA ligase, mitochondrial	52.5097	FCACPEEAAHALELR	_FC[Carbamidomethyl (C)]AC[Carbamidomethyl (C)]PEEAAHALELR_.3	fully-tryptic	63	77	3.41167	1.08405e-05	T0_vs_T6	TRUE	TRUE	0.89606	2.76617	6.67937e-05	TRUE	TRUE	Down	314714
P10809	P10809	HSPD1	HSPD1	60 kDa heat shock protein, mitochondrial	78.8831	VTDALNAT	_VTDALNAT_.1	semi-tryptic	421	428	-3.25078	1.13372e-05	T3_vs_T5	TRUE	TRUE	0.967578	1.01465	2.48761e-08	TRUE	TRUE	Up	286736
O15131	O15131;O60684	KPNA5	KPNA5	Importin subunit alpha-6	10.5751	IQAVIDSGVCR	_IQAVIDSGVC[Carbamidomethyl (C)]R_.2	fully-tryptic	290	300	0.867462	1.15406e-05	T0_vs_T5	TRUE	FALSE	0.940218	1.15274	9.33648e-07	TRUE	TRUE	Down	75165.9
O95352	O95352	ATG7	ATG7	Ubiquitin-like modifier-activating enzyme ATG7	17.7809	ISYSNPVR	_ISYSNPVR_.2	fully-tryptic	390	397	-0.804788	1.17263e-05	T3_vs_T6	TRUE	TRUE	0.928226	28.4579	1.26986e-06	TRUE	TRUE	Up	68631
P67936	P09493;P07951;P67936;P06753;Q3SX28	TPM4	TPM4	Tropomyosin alpha-4 chain	76.6129	YEEEIK	_YEEEIK_.2	fully-tryptic	185	190	1.12346	1.19469e-05	T3_vs_T6	TRUE	FALSE	0.887051	1.55486	1.36128e-05	TRUE	TRUE	Down	94037.1
Q15813	Q15813	TBCE	TBCE	Tubulin-specific chaperone E	65.0854	YVLEDGPEEDRK	_YVLEDGPEEDRK_.3	fully-tryptic	89	100	-0.968898	1.21033e-05	T4_vs_T6	TRUE	TRUE	0.874103	9.10916	1.339e-05	TRUE	TRUE	Up	80052.6
Q9UKD2	Q9UKD2	MRTO4	MRTO4	mRNA turnover protein 4 homolog	63.1799	GEVGLLFTNR	_GEVGLLFTNR_.2	fully-tryptic	98	107	0.896155	1.24185e-05	T1_vs_T6	TRUE	TRUE	0.882796	2.17819	5.14158e-08	TRUE	TRUE	Down	72162.7
P41250	P41250	GARS1	GARS1	Glycine--tRNA ligase	55.751	TSYGWIEIVGCADR	_TSYGWIEIVGC[Carbamidomethyl (C)]ADR_.2	fully-tryptic	451	464	1.37348	1.2701e-05	T1_vs_T6	TRUE	TRUE	0.901104	3.33281	3.1273e-05	TRUE	TRUE	Down	108140
Q96I59	Q96I59	NARS2	NARS2	Probable asparagine--tRNA ligase, mitochondrial	21.3836	ERHPLEYLR	_ERHPLEYLR_.3	fully-tryptic	132	140	-2.49096	1.29035e-05	T2_vs_T5	TRUE	TRUE	0.966313	0.427557	5.99519e-09	TRUE	TRUE	Up	193045
Q8WVM8	Q8WVM8	SCFD1	SCFD1	Sec1 family domain-containing protein 1	48.5981	GNDSSVPR	_GNDSSVPR_.2	fully-tryptic	576	583	1.64114	1.30711e-05	T1_vs_T5	TRUE	TRUE	0.941193	0.395296	1.40206e-06	TRUE	TRUE	Down	125554
Q2TAY7	Q2TAY7	SMU1	SMU1	WD40 repeat-containing protein SMU1	52.6316	TLTVHEK	_TLTVHEK_.2	fully-tryptic	479	485	2.16521	1.34284e-05	T4_vs_T6	TRUE	TRUE	0.906229	3.46716	7.1525e-05	TRUE	TRUE	Down	161241
Q8N8S7	Q8N8S7	ENAH	ENAH	Protein enabled homolog	43.824	LEQEQLER	_LEQEQLER_.1	fully-tryptic	186	193	-0.788287	1.35022e-05	T0_vs_T6	TRUE	TRUE	0.937334	1.81706	1.47532e-06	TRUE	TRUE	Up	58382.3
Q9NWV4	Q9NWV4	CZIB	CZIB	CXXC motif containing zinc binding protein	59.375	ATLENITNLRPVGEDFR	_ATLENITNLRPVGEDFR_.3	fully-tryptic	10	26	1.3955	1.35479e-05	T2_vs_T5	TRUE	TRUE	0.925032	1.45487	1.19515e-05	TRUE	TRUE	Down	103005
Q9UQ35	Q9UQ35	SRRM2	SRRM2	Serine/arginine repetitive matrix protein 2	16.3881	EGRPPEPTPAKR	_EGRPPEPTPAKR_.3	fully-tryptic	2592	2603	-0.766993	1.37623e-05	T2_vs_T6	TRUE	TRUE	0.863109	0.566843	9.33648e-07	TRUE	TRUE	Up	55731.3
Q99798	Q99798	ACO2	ACO2	Aconitate hydratase, mitochondrial	66.1538	FRLEAPDADELPKGEFDPGQDTYQHPPK	_FRLEAPDADELPKGEFDPGQDTYQHPPK_.3	fully-tryptic	522	549	-1.46632	1.43652e-05	T1_vs_T6	TRUE	TRUE	0.920119	58.4384	9.65396e-06	TRUE	TRUE	Up	102075
P78344	P78344	EIF4G2	EIF4G2	Eukaryotic translation initiation factor 4 gamma 2	48.9526	AFLDNGPK	_AFLDNGPK_.1	fully-tryptic	314	321	-0.769815	1.44117e-05	T0_vs_T6	TRUE	TRUE	0.909586	41.7569	7.69548e-07	TRUE	TRUE	Up	53416
Q13451	Q13451	FKBP5	FKBP5	Peptidyl-prolyl cis-trans isomerase FKBP5	27.3523	ALGLDSANEK	_ALGLDSANEK_.2	fully-tryptic	343	352	1.01374	1.44117e-05	T0_vs_T6	TRUE	TRUE	0.927469	1.39501	2.40357e-06	TRUE	TRUE	Down	70341.8
P07384	P07384	CAPN1	CAPN1	Calpain-1 catalytic subunit	39.7759	RPTELLSNPQFIVDGATR	_RPTELLSNPQFIVDGATR_.2	fully-tryptic	87	104	-0.816055	1.44827e-05	T3_vs_T6	TRUE	TRUE	0.883596	2.03547	7.18314e-06	TRUE	TRUE	Up	56346.9
O43143	O43143	DHX15	DHX15	Pre-mRNA-splicing factor ATP-dependent RNA helicase DHX15	59.3711	SNLGSVVLQLK	_SNLGSVVLQLK_.2	fully-tryptic	505	515	1.36379	1.4572e-05	T0_vs_T5	TRUE	TRUE	0.866586	0.999058	9.65396e-06	TRUE	TRUE	Down	93590
P26358	P26358	DNMT1	DNMT1	DNA (cytosine-5)-methyltransferase 1	34.7772	VLYYSATK	_VLYYSATK_.2	fully-tryptic	921	928	-1.08631	1.45824e-05	T3_vs_T6	TRUE	TRUE	0.92941	19.7739	7.02656e-07	TRUE	TRUE	Up	74494.6
Q13813	Q13813	SPTAN1	SPTAN1	Spectrin alpha chain, non-erythrocytic 1	72.6942	LDETGNLMISEGHFASETIR	_LDETGNLMISEGHFASETIR_.3	fully-tryptic	102	121	0.759443	1.4801e-05	T3_vs_T6	TRUE	TRUE	0.933549	2.52894	3.79469e-07	TRUE	TRUE	Down	51310.3
Q9C0C9	Q9C0C9	UBE2O	UBE2O	(E3-independent) E2 ubiquitin-conjugating enzyme	37.6935	VVQSMTQLVR	_VVQSMTQLVR_.2	fully-tryptic	1108	1117	0.946261	1.49254e-05	T1_vs_T6	TRUE	TRUE	0.929478	3.42903	1.81185e-06	TRUE	TRUE	Down	63399.4
Q9C0C9	Q9C0C9	UBE2O	UBE2O	(E3-independent) E2 ubiquitin-conjugating enzyme	37.6935	VVQSMTQLVR	_VVQSMTQLVR_.2	fully-tryptic	1108	1117	0.912848	1.52759e-05	T4_vs_T6	TRUE	TRUE	0.929478	3.42903	1.81185e-06	TRUE	TRUE	Down	59757.3
O60341	O60341	KDM1A	KDM1A	Lysine-specific histone demethylase 1A	54.2254	QVNMELAK	_QVNMELAK_.1	fully-tryptic	348	355	1.69159	1.52759e-05	T4_vs_T6	TRUE	TRUE	0.889857	3.84019	3.5287e-05	TRUE	TRUE	Down	110736
Q13451	Q13451	FKBP5	FKBP5	Peptidyl-prolyl cis-trans isomerase FKBP5	27.3523	ALGLDSANEK	_ALGLDSANEK_.2	fully-tryptic	343	352	0.99668	1.53635e-05	T2_vs_T6	TRUE	TRUE	0.927469	1.39501	2.40357e-06	TRUE	TRUE	Down	64873.1
P23528	P23528;Q9Y281	CFL1	CFL1	Cofilin-1	92.7711	DATYETK	_DATYETK_.1	semi-tryptic	86	92	1.78754	1.53635e-05	T2_vs_T6	TRUE	FALSE	0.921429	0.535503	2.08149e-05	TRUE	TRUE	Down	116349
O43674	O43674	NDUFB5	NDUFB5	NADH dehydrogenase [ubiquinone] 1 beta subcomplex subunit 5, mitochondrial	25.3968	NFYDSPEK	_NFYDSPEK_.2	fully-tryptic	124	131	1.08125	1.56706e-05	T1_vs_T6	TRUE	TRUE	0.909324	0.840358	9.18559e-06	TRUE	TRUE	Down	68998.8
Q13464	Q13464	ROCK1	ROCK1	Rho-associated protein kinase 1	21.3442	NPPSGFVR	_NPPSGFVR_.2	fully-tryptic	1319	1326	-1.3299	1.58565e-05	T1_vs_T6	TRUE	TRUE	0.873969	38.5745	4.64158e-06	TRUE	TRUE	Up	83870.9
Q14204	Q14204	DYNC1H1	DYNC1H1	Cytoplasmic dynein 1 heavy chain 1	66.0568	TFDHYCEYR	_TFDHYC[Carbamidomethyl (C)]EYR_.2	fully-tryptic	2634	2642	1.13792	1.61119e-05	T0_vs_T5	TRUE	TRUE	0.941598	1.36518	1.50085e-05	TRUE	TRUE	Down	70626
Q96HS1	Q96HS1	PGAM5	PGAM5	Serine/threonine-protein phosphatase PGAM5, mitochondrial	70.9343	VSTDLLR	_VSTDLLR_.2	fully-tryptic	170	176	0.76727	1.62622e-05	T0_vs_T6	TRUE	TRUE	0.954723	0.780996	1.14186e-07	TRUE	TRUE	Down	47181.3
P24539	P24539	ATP5PB	ATP5PB	ATP synthase F(0) complex subunit B1, mitochondrial	45.3125	KAQAQPVM	_KAQAQPVM_.1	fully-tryptic	249	256	-1.56849	1.62998e-05	T2_vs_T3	TRUE	TRUE	0.99621	1.12988	2.21823e-17	TRUE	TRUE	Up	96227.4
O43674	O43674	NDUFB5	NDUFB5	NADH dehydrogenase [ubiquinone] 1 beta subcomplex subunit 5, mitochondrial	25.3968	NFYDSPEK	_NFYDSPEK_.2	fully-tryptic	124	131	1.13907	1.63606e-05	T2_vs_T6	TRUE	TRUE	0.909324	0.840358	9.18559e-06	TRUE	TRUE	Down	69622.7
Q08209	Q08209	PPP3CA	PPP3CA	Serine/threonine-protein phosphatase 2B catalytic subunit alpha isoform	27.6392	ITSFEEAK	_ITSFEEAK_.2	fully-tryptic	467	474	-1.46953	1.64449e-05	T3_vs_T6	TRUE	TRUE	0.976109	22.6584	1.91354e-09	TRUE	TRUE	Up	89361.2
Q9Y2W1	Q9Y2W1	THRAP3	THRAP3	Thyroid hormone receptor-associated protein 3	28.377	KTEELEEESFPER	_KTEELEEESFPER_.3	fully-tryptic	486	498	1.47109	1.67581e-05	T4_vs_T6	TRUE	TRUE	0.870808	2.11509	1.04286e-06	TRUE	TRUE	Down	87783.4
O94925	O94925	GLS	GLS	Glutaminase kidney isoform, mitochondrial	23.0194	VLSPEAVR	_VLSPEAVR_.2	fully-tryptic	447	454	-0.78878	1.67805e-05	T5_vs_T6	TRUE	TRUE	0.954709	7.15565	1.5944e-07	TRUE	TRUE	Up	47005.8
P52272	P52272	HNRNPM	HNRNPM	Heterogeneous nuclear ribonucleoprotein M	74.7945	FGSGMNMGR	_FGSGMNMGR_.2	fully-tryptic	363	371	-0.870179	1.70141e-05	T2_vs_T6	TRUE	TRUE	0.917358	2.09412	7.53948e-06	TRUE	TRUE	Up	51144.6
Q8N8S7	Q8N8S7	ENAH	ENAH	Protein enabled homolog	43.824	LEQEQLER	_LEQEQLER_.1	fully-tryptic	186	193	-0.762833	1.7047e-05	T2_vs_T6	TRUE	TRUE	0.937334	1.81706	1.47532e-06	TRUE	TRUE	Up	44748.9
P19404	P19404	NDUFV2	NDUFV2	NADH dehydrogenase [ubiquinone] flavoprotein 2, mitochondrial	63.4538	VGETTPDK	_VGETTPDK_.2	fully-tryptic	160	167	1.02066	1.76932e-05	T2_vs_T6	TRUE	TRUE	0.907343	2.55939	3.10699e-05	TRUE	TRUE	Down	57686.7
O43488	O43488	AKR7A2	AKR7A2	Aflatoxin B1 aldehyde reductase member 2	61.5599	FFGNSWAETYR	_FFGNSWAETYR_.2	fully-tryptic	251	261	1.03292	1.80342e-05	T0_vs_T6	TRUE	TRUE	0.888377	2.74844	7.37181e-05	TRUE	TRUE	Down	57275.3
Q14204	Q14204	DYNC1H1	DYNC1H1	Cytoplasmic dynein 1 heavy chain 1	66.0568	TFDHYCEYR	_TFDHYC[Carbamidomethyl (C)]EYR_.2	fully-tryptic	2634	2642	1.09748	1.82492e-05	T2_vs_T5	TRUE	TRUE	0.941598	1.36518	1.50085e-05	TRUE	TRUE	Down	60138.6
O60462	O60462	NRP2	NRP2	Neuropilin-2	26.3158	WTPQQSR	_WTPQQSR_.2	fully-tryptic	304	310	1.62032	1.86538e-05	T0_vs_T4	TRUE	TRUE	0.880542	0.00675883	5.1854e-08	TRUE	TRUE	Down	86862.5
Q14118	Q14118	DAG1	DAG1	Dystroglycan	24.0223	LTLEDQATFIK	_LTLEDQATFIK_.2	fully-tryptic	783	793	-0.822887	1.90376e-05	T3_vs_T6	TRUE	TRUE	0.917469	2.31458	1.56318e-06	TRUE	TRUE	Up	43224.2
Q8WXH0	Q8WXH0	SYNE2	SYNE2	Nesprin-2	40.0436	NNVTEDIK	_NNVTEDIK_.1	fully-tryptic	905	912	-0.800949	1.92416e-05	T5_vs_T6	TRUE	TRUE	0.951121	55.4905	1.8797e-09	TRUE	TRUE	Up	41626
Q96HS1	Q96HS1	PGAM5	PGAM5	Serine/threonine-protein phosphatase PGAM5, mitochondrial	70.9343	VSTDLLR	_VSTDLLR_.2	fully-tryptic	170	176	0.763211	1.92933e-05	T1_vs_T6	TRUE	TRUE	0.954723	0.780996	1.14186e-07	TRUE	TRUE	Down	39558.3
Q00839	Q00839	HNRNPU	HNRNPU	Heterogeneous nuclear ribonucleoprotein U	57.9394	GNFTLPEVAECF	_GNFTLPEVAEC[Carbamidomethyl (C)]F_.2	semi-tryptic	638	649	0.941398	1.93502e-05	T2_vs_T6	TRUE	TRUE	0.89167	2.40209	1.05921e-05	TRUE	TRUE	Down	48650.5
P49591	P49591	SARS1	SARS1	Serine--tRNA ligase, cytoplasmic	69.6498	VEFVHMLNATMCATTR	_VEFVHMLNATMC[Carbamidomethyl (C)]ATTR_.3	fully-tryptic	420	435	2.10603	1.94016e-05	T4_vs_T6	TRUE	TRUE	0.925753	2.51204	3.55702e-07	TRUE	TRUE	Down	108549
Q14204	Q14204	DYNC1H1	DYNC1H1	Cytoplasmic dynein 1 heavy chain 1	66.0568	TFDHYCEYR	_TFDHYC[Carbamidomethyl (C)]EYR_.2	fully-tryptic	2634	2642	1.12882	1.9656e-05	T1_vs_T5	TRUE	TRUE	0.941598	1.36518	1.50085e-05	TRUE	TRUE	Down	57429.1
Q13813	Q13813	SPTAN1	SPTAN1	Spectrin alpha chain, non-erythrocytic 1	72.6942	LRQEFAQHANAF	_LRQEFAQHANAF_.3	semi-tryptic	2206	2217	0.831459	1.97331e-05	T0_vs_T6	TRUE	TRUE	0.898058	2.80211	9.35373e-05	TRUE	TRUE	Down	42135.1
P67936	P09493;P07951;P67936;P06753;Q3SX28	TPM4	TPM4	Tropomyosin alpha-4 chain	76.6129	YEEEIK	_YEEEIK_.2	fully-tryptic	185	190	1.00404	1.97331e-05	T0_vs_T6	TRUE	FALSE	0.887051	1.55486	1.36128e-05	TRUE	TRUE	Down	50880.9
P78344	P78344	EIF4G2	EIF4G2	Eukaryotic translation initiation factor 4 gamma 2	48.9526	AFLDNGPK	_AFLDNGPK_.1	fully-tryptic	314	321	-0.809498	1.99237e-05	T1_vs_T6	TRUE	TRUE	0.909586	41.7569	7.69548e-07	TRUE	TRUE	Up	40630
O15131	O15131;O60684	KPNA5	KPNA5	Importin subunit alpha-6	10.5751	IQAVIDSGVCR	_IQAVIDSGVC[Carbamidomethyl (C)]R_.2	fully-tryptic	290	300	0.831087	2.03667e-05	T1_vs_T5	TRUE	FALSE	0.940218	1.15274	9.33648e-07	TRUE	TRUE	Down	40806.1
Q9NZJ4	Q9NZJ4	SACS	SACS	Sacsin	23.2584	RYPEGGQILK	_RYPEGGQILK_.2	fully-tryptic	106	115	0.835369	2.03669e-05	T0_vs_T6	TRUE	TRUE	0.965206	0.465448	3.79469e-07	TRUE	TRUE	Down	41016.1
P07384	P07384	CAPN1	CAPN1	Calpain-1 catalytic subunit	39.7759	RPTELLSNPQFIVDGATR	_RPTELLSNPQFIVDGATR_.2	fully-tryptic	87	104	-0.791829	2.05548e-05	T0_vs_T6	TRUE	TRUE	0.883596	2.03547	7.18314e-06	TRUE	TRUE	Up	38522.9
P62979	P0CG47;P62987;P0CG48;P62979	RPS27A	RPS27A	Ubiquitin-40S ribosomal protein S27a	62.1795	MQIFVK	_M[Oxidation (M)]QIFVK_.2	fully-tryptic	1	6	1.37419	2.07068e-05	T5_vs_T6	TRUE	FALSE	0.89385	3.34499	9.73973e-07	TRUE	TRUE	Down	66364.5
Q9BPU6	Q9BPU6	DPYSL5	DPYSL5	Dihydropyrimidinase-related protein 5	81.9149	SLLANDTLNIVASDHRPFTTK	_SLLANDTLNIVASDHRPFTTK_.3	semi-tryptic	312	332	1.68967	2.08051e-05	T2_vs_T6	TRUE	TRUE	0.872422	3.63398	0.000233643	TRUE	TRUE	Down	81214.3
Q9NZJ4	Q9NZJ4	SACS	SACS	Sacsin	23.2584	RYPEGGQILK	_RYPEGGQILK_.2	fully-tryptic	106	115	0.877064	2.09479e-05	T2_vs_T6	TRUE	TRUE	0.965206	0.465448	3.79469e-07	TRUE	TRUE	Down	41868.7
Q9H479	Q9H479	FN3K	FN3K	Fructosamine-3-kinase	45.9547	LGEQMADLHLYNQK	_LGEQMADLHLYNQK_.2	fully-tryptic	103	116	1.1806	2.10012e-05	T0_vs_T6	TRUE	TRUE	0.869181	3.21707	5.19484e-05	TRUE	TRUE	Down	56215.7
Q5VW38	Q5VW38	GPR107	GPR107	Protein GPR107	5.16667	SPPEAGTQLPK	_SPPEAGTQLPK_.2	fully-tryptic	134	144	0.7861	2.13643e-05	T2_vs_T5	TRUE	TRUE	0.950612	0.836423	4.44039e-08	TRUE	TRUE	Down	36795
O43143	O43143	DHX15	DHX15	Pre-mRNA-splicing factor ATP-dependent RNA helicase DHX15	59.3711	SNLGSVVLQLK	_SNLGSVVLQLK_.2	fully-tryptic	505	515	1.29005	2.13643e-05	T2_vs_T5	TRUE	TRUE	0.866586	0.999058	9.65396e-06	TRUE	TRUE	Down	60383.3
P04406	P04406	GAPDH	GAPDH	Glyceraldehyde-3-phosphate dehydrogenase	89.2537	RVIISAPSADAPMFVMGVNHEK	_RVIISAPSADAPMFVMGVNHEK_.4	fully-tryptic	118	139	0.759351	2.17646e-05	T4_vs_T6	TRUE	TRUE	0.905903	3.33234	2.09422e-06	TRUE	TRUE	Down	34889.2
Q01581	Q01581	HMGCS1	HMGCS1	Hydroxymethylglutaryl-CoA synthase, cytoplasmic	82.1154	YVDQAELEK	_YVDQAELEK_.2	semi-tryptic	30	38	0.924846	2.22537e-05	T3_vs_T6	TRUE	TRUE	0.857134	2.83099	5.65571e-05	TRUE	TRUE	Down	41559.2
P42167	P42167;P42166	TMPO	TMPO	Lamina-associated polypeptide 2, isoforms beta/gamma	55.0661	NRPPLPAGT	_NRPPLPAGT_.2	semi-tryptic	49	57	0.914724	2.22886e-05	T2_vs_T6	TRUE	FALSE	0.892497	2.30366	1.43687e-05	TRUE	TRUE	Down	41040.1
Q96CN7	Q96CN7	ISOC1	ISOC1	Isochorismatase domain-containing protein 1	38.5906	GVEVHIVADATSSR	_GVEVHIVADATSSR_.2	fully-tryptic	227	240	1.01411	2.26056e-05	T1_vs_T6	TRUE	TRUE	0.902134	3.72551	1.78832e-05	TRUE	TRUE	Down	44861.1
P23396	P23396	RPS3	RPS3	40S ribosomal protein S3	87.2428	IRELTAVVQKR	_IRELTAVVQKR_.3	fully-tryptic	66	76	1.69385	2.26349e-05	T0_vs_T6	TRUE	TRUE	0.903473	3.45668	4.18959e-05	TRUE	TRUE	Down	74833.6
Q9UBE0	Q9UBE0	SAE1	SAE1	SUMO-activating enzyme subunit 1	74.8555	AEASLER	_AEASLER_.1	fully-tryptic	92	98	-2.20744	2.31953e-05	T1_vs_T5	TRUE	TRUE	0.967443	31.8179	1.70693e-08	TRUE	TRUE	Up	95167.4
Q9UPN3	Q9UPN3	MACF1	MACF1	Microtubule-actin cross-linking factor 1, isoforms 1/2/3/5	34.4342	QLEESASHL	_QLEESASHL_.2	semi-tryptic	4571	4579	1.78512	2.32284e-05	T0_vs_T6	TRUE	TRUE	0.893084	2.61364	7.34487e-07	TRUE	TRUE	Down	76850.8
Q9UKD2	Q9UKD2	MRTO4	MRTO4	mRNA turnover protein 4 homolog	63.1799	GEVGLLFTNR	_GEVGLLFTNR_.2	fully-tryptic	98	107	0.870698	2.37713e-05	T2_vs_T6	TRUE	TRUE	0.882796	2.17819	5.14158e-08	TRUE	TRUE	Down	36628.1
Q96I99	Q96I99	SUCLG2	SUCLG2	Succinate--CoA ligase [GDP-forming] subunit beta, mitochondrial	42.8241	AQILAGGR	_AQILAGGR_.2	fully-tryptic	84	91	1.51111	2.40311e-05	T3_vs_T6	TRUE	TRUE	0.895338	3.50977	1.14782e-06	TRUE	TRUE	Down	62881.3
Q2TAY7	Q2TAY7	SMU1	SMU1	WD40 repeat-containing protein SMU1	52.6316	TLTVHEK	_TLTVHEK_.2	fully-tryptic	479	485	1.98102	2.43353e-05	T3_vs_T6	TRUE	TRUE	0.906229	3.46716	7.1525e-05	TRUE	TRUE	Down	81405.3
P50990	P50990	CCT8	CCT8	T-complex protein 1 subunit theta	83.9416	VDQIIMAK	_VDQIIMAK_.2	fully-tryptic	521	528	0.962275	2.4344e-05	T0_vs_T6	TRUE	TRUE	0.863414	3.71506	0.000315708	TRUE	TRUE	Down	39528.2
P07384	P07384	CAPN1	CAPN1	Calpain-1 catalytic subunit	39.7759	RPTELLSNPQFIVDGATR	_RPTELLSNPQFIVDGATR_.2	fully-tryptic	87	104	-0.769427	2.4364e-05	T2_vs_T6	TRUE	TRUE	0.883596	2.03547	7.18314e-06	TRUE	TRUE	Up	31580.4
Q9BTW9	Q9BTW9	TBCD	TBCD	Tubulin-specific chaperone D	49.4966	TEDDDEDDDVPEGVER	_TEDDDEDDDVPEGVER_.2	semi-tryptic	345	360	0.792665	2.44701e-05	T1_vs_T6	TRUE	TRUE	0.886788	2.65253	2.63342e-06	TRUE	TRUE	Down	32393.3
P21964	P21964	COMT	COMT	Catechol O-methyltransferase	68.2657	EVVDGLEK	_EVVDGLEK_.2	fully-tryptic	252	259	-1.03825	2.50844e-05	T4_vs_T6	TRUE	TRUE	0.869654	32.1369	1.91648e-05	TRUE	TRUE	Up	41390.3
Q9NWV4	Q9NWV4	CZIB	CZIB	CXXC motif containing zinc binding protein	59.375	ATLENITNLRPVGEDFR	_ATLENITNLRPVGEDFR_.3	fully-tryptic	10	26	1.36159	2.52491e-05	T1_vs_T5	TRUE	TRUE	0.925032	1.45487	1.19515e-05	TRUE	TRUE	Down	53926.1
Q9C0C9	Q9C0C9	UBE2O	UBE2O	(E3-independent) E2 ubiquitin-conjugating enzyme	37.6935	VVQSMTQLVR	_VVQSMTQLVR_.2	fully-tryptic	1108	1117	0.926487	2.55339e-05	T5_vs_T6	TRUE	TRUE	0.929478	3.42903	1.81185e-06	TRUE	TRUE	Down	36284.5
Q96CN7	Q96CN7	ISOC1	ISOC1	Isochorismatase domain-containing protein 1	38.5906	GVEVHIVADATSSR	_GVEVHIVADATSSR_.2	fully-tryptic	227	240	1.10107	2.55339e-05	T5_vs_T6	TRUE	TRUE	0.902134	3.72551	1.78832e-05	TRUE	TRUE	Down	43121.8
P27824	P27824	CANX	CANX	Calnexin	61.9932	CESAPGCGVWQR	_C[Carbamidomethyl (C)]ESAPGC[Carbamidomethyl (C)]GVWQR_.2	fully-tryptic	360	371	0.830858	2.56506e-05	T0_vs_T6	TRUE	TRUE	0.910087	2.55495	1.11062e-06	TRUE	TRUE	Down	32391.4
P48735	P48735	IDH2	IDH2	Isocitrate dehydrogenase [NADP], mitochondrial	65.4867	KWPLYMSTK	_KWPLYMSTK_.2	fully-tryptic	243	251	-1.69311	2.57644e-05	T0_vs_T6	TRUE	TRUE	0.903767	48.4922	2.53583e-06	TRUE	TRUE	Up	65715.3
Q9H479	Q9H479	FN3K	FN3K	Fructosamine-3-kinase	45.9547	LGEQMADLHLYNQK	_LGEQMADLHLYNQK_.2	fully-tryptic	103	116	1.17357	2.61842e-05	T1_vs_T6	TRUE	TRUE	0.869181	3.21707	5.19484e-05	TRUE	TRUE	Down	44819.8
Q8WYA6	Q8WYA6	CTNNBL1	CTNNBL1	Beta-catenin-like protein 1	37.6554	VHQILNMR	_VHQILNMR_.2	fully-tryptic	515	522	-3.43997	2.64874e-05	T1_vs_T6	TRUE	TRUE	0.942831	0.33359	4.34654e-07	TRUE	TRUE	Up	129872
Q86UP2	Q86UP2	KTN1	KTN1	Kinectin	42.0044	QQQVEAVELEAK	_QQQVEAVELEAK_.2	fully-tryptic	1062	1073	-1.25068	2.65283e-05	T4_vs_T6	TRUE	TRUE	0.974483	4.4211	2.62093e-09	TRUE	TRUE	Up	47145.2
O43674	O43674	NDUFB5	NDUFB5	NADH dehydrogenase [ubiquinone] 1 beta subcomplex subunit 5, mitochondrial	25.3968	NFYDSPEK	_NFYDSPEK_.2	fully-tryptic	124	131	1.11	2.68873e-05	T0_vs_T6	TRUE	TRUE	0.909324	0.840358	9.18559e-06	TRUE	TRUE	Down	41283.6
Q00839	Q00839	HNRNPU	HNRNPU	Heterogeneous nuclear ribonucleoprotein U	57.9394	GNFTLPEVAECF	_GNFTLPEVAEC[Carbamidomethyl (C)]F_.2	semi-tryptic	638	649	0.937599	2.74485e-05	T1_vs_T6	TRUE	TRUE	0.89167	2.40209	1.05921e-05	TRUE	TRUE	Down	34158.5
Q1KMD3	Q1KMD3	HNRNPUL2	HNRNPUL2	Heterogeneous nuclear ribonucleoprotein U-like protein 2	55.1539	NYYGYQGYR	_NYYGYQGYR_.2	fully-tryptic	739	747	-1.07848	2.74485e-05	T1_vs_T6	TRUE	TRUE	0.885411	0.99681	2.8439e-06	TRUE	TRUE	Up	39291
Q9UPN6	Q9UPN6	SCAF8	SCAF8	SR-related and CTD-associated factor 8	13.2966	DHFGRPPVDIR	_DHFGRPPVDIR_.3	fully-tryptic	1058	1068	0.755443	2.75209e-05	T0_vs_T6	TRUE	TRUE	0.922489	3.65142	1.52308e-05	TRUE	TRUE	Down	27449.7
P42167	P42167;P42166	TMPO	TMPO	Lamina-associated polypeptide 2, isoforms beta/gamma	55.0661	NRPPLPAGT	_NRPPLPAGT_.2	semi-tryptic	49	57	0.914826	2.78001e-05	T3_vs_T6	TRUE	FALSE	0.892497	2.30366	1.43687e-05	TRUE	TRUE	Down	32907.2
Q9UPN6	Q9UPN6	SCAF8	SCAF8	SR-related and CTD-associated factor 8	13.2966	DHFGRPPVDIR	_DHFGRPPVDIR_.3	fully-tryptic	1058	1068	0.756109	2.80538e-05	T3_vs_T6	TRUE	TRUE	0.922489	3.65142	1.52308e-05	TRUE	TRUE	Down	26952.1
Q96CN7	Q96CN7	ISOC1	ISOC1	Isochorismatase domain-containing protein 1	38.5906	GVEVHIVADATSSR	_GVEVHIVADATSSR_.2	fully-tryptic	227	240	0.970573	2.84139e-05	T2_vs_T6	TRUE	TRUE	0.902134	3.72551	1.78832e-05	TRUE	TRUE	Down	34158.3
Q92820	Q92820	GGH	GGH	Gamma-glutamyl hydrolase	43.0818	IEFISTMEGYK	_IEFISTMEGYK_.2	fully-tryptic	225	235	0.979234	2.90342e-05	T2_vs_T5	TRUE	TRUE	0.933215	1.27365	2.58158e-05	TRUE	TRUE	Down	33726.9
Q8WVM8	Q8WVM8	SCFD1	SCFD1	Sec1 family domain-containing protein 1	48.5981	GNDSSVPR	_GNDSSVPR_.2	fully-tryptic	576	583	1.4782	2.90342e-05	T2_vs_T5	TRUE	TRUE	0.941193	0.395296	1.40206e-06	TRUE	TRUE	Down	50912.4
Q14203	Q14203	DCTN1	DCTN1	Dynactin subunit 1	53.0516	DADERIEK	_DADERIEK_.2	fully-tryptic	986	993	1.83641	2.91612e-05	T2_vs_T6	TRUE	TRUE	0.867156	2.91744	6.43439e-05	TRUE	TRUE	Down	62974.5
Q9C0C9	Q9C0C9	UBE2O	UBE2O	(E3-independent) E2 ubiquitin-conjugating enzyme	37.6935	VVQSMTQLVR	_VVQSMTQLVR_.2	fully-tryptic	1108	1117	0.893142	2.93144e-05	T3_vs_T6	TRUE	TRUE	0.929478	3.42903	1.81185e-06	TRUE	TRUE	Down	30467.7
P52272	P52272	HNRNPM	HNRNPM	Heterogeneous nuclear ribonucleoprotein M	74.7945	FGSGMNMGR	_FGSGMNMGR_.2	fully-tryptic	363	371	-0.84746	2.93144e-05	T3_vs_T6	TRUE	TRUE	0.917358	2.09412	7.53948e-06	TRUE	TRUE	Up	28909.3
P23396	P23396	RPS3	RPS3	40S ribosomal protein S3	87.2428	IRELTAVVQKR	_IRELTAVVQKR_.3	fully-tryptic	66	76	1.78678	2.99783e-05	T1_vs_T6	TRUE	TRUE	0.903473	3.45668	4.18959e-05	TRUE	TRUE	Down	59602.3
P49589	P49589	CARS1	CARS1	Cysteine--tRNA ligase, cytoplasmic	52.4064	ALCDNVDTR	_ALC[Carbamidomethyl (C)]DNVDTR_.2	fully-tryptic	504	512	1.31328	3.01755e-05	T2_vs_T6	TRUE	TRUE	0.913819	2.14597	6.82753e-06	TRUE	TRUE	Down	43521.5
Q9NZJ4	Q9NZJ4	SACS	SACS	Sacsin	23.2584	RYPEGGQILK	_RYPEGGQILK_.2	fully-tryptic	106	115	0.927305	3.06113e-05	T1_vs_T4	TRUE	TRUE	0.965206	0.465448	3.79469e-07	TRUE	TRUE	Down	30292.8
P61106	P61106	RAB14	RAB14	Ras-related protein Rab-14	86.5116	KFMADCPHTIGVEFGTR	_KFMADC[Carbamidomethyl (C)]PHTIGVEFGTR_.3	fully-tryptic	35	51	0.876671	3.13529e-05	T1_vs_T6	TRUE	TRUE	0.890367	3.61974	1.05364e-05	TRUE	TRUE	Down	27961.4
Q9BPU6	Q9BPU6	DPYSL5	DPYSL5	Dihydropyrimidinase-related protein 5	81.9149	SLLANDTLNIVASDHRPFTTK	_SLLANDTLNIVASDHRPFTTK_.3	semi-tryptic	312	332	1.67492	3.13529e-05	T1_vs_T6	TRUE	TRUE	0.872422	3.63398	0.000233643	TRUE	TRUE	Down	53421.4
P52272	P52272	HNRNPM	HNRNPM	Heterogeneous nuclear ribonucleoprotein M	74.7945	FGSGMNMGR	_FGSGMNMGR_.2	fully-tryptic	363	371	-0.846037	3.21586e-05	T1_vs_T6	TRUE	TRUE	0.917358	2.09412	7.53948e-06	TRUE	TRUE	Up	26308.2
Q8N8S7	Q8N8S7	ENAH	ENAH	Protein enabled homolog	43.824	LEQEQLER	_LEQEQLER_.1	fully-tryptic	186	193	-0.792176	3.22413e-05	T1_vs_T6	TRUE	TRUE	0.937334	1.81706	1.47532e-06	TRUE	TRUE	Up	24570.2
P62979	P0CG47;P62987;P0CG48;P62979	RPS27A	RPS27A	Ubiquitin-40S ribosomal protein S27a	62.1795	MQIFVK	_M[Oxidation (M)]QIFVK_.2	fully-tryptic	1	6	1.16717	3.23435e-05	T2_vs_T6	TRUE	FALSE	0.89385	3.34499	9.73973e-07	TRUE	TRUE	Down	36086.7
P61457	P61457	PCBD1	PCBD1	Pterin-4-alpha-carbinolamine dehydratase	57.6923	VHITLSTHECAGLSER	_VHITLSTHEC[Carbamidomethyl (C)]AGLSER_.2	fully-tryptic	73	88	-3.75794	3.25848e-05	T2_vs_T5	TRUE	TRUE	0.949026	0.449514	6.32176e-06	TRUE	TRUE	Up	115328
P22033	P22033	MMUT	MMUT	Methylmalonyl-CoA mutase, mitochondrial	45.8667	EITSAIK	_EITSAIK_.1	fully-tryptic	596	602	-0.803024	3.30698e-05	T2_vs_T6	TRUE	TRUE	0.87375	33.7598	1.90932e-05	TRUE	TRUE	Up	24282.7
P19404	P19404	NDUFV2	NDUFV2	NADH dehydrogenase [ubiquinone] flavoprotein 2, mitochondrial	63.4538	VGETTPDK	_VGETTPDK_.2	fully-tryptic	160	167	0.987807	3.31057e-05	T3_vs_T6	TRUE	TRUE	0.907343	2.55939	3.10699e-05	TRUE	TRUE	Down	29838
Q15056	Q15056	EIF4H	EIF4H	Eukaryotic translation initiation factor 4H	64.9194	ELPTEPPYTAY	_ELPTEPPYTAY_.2	semi-tryptic	35	45	-3.90765	3.3157e-05	T0_vs_T6	TRUE	TRUE	0.910806	19.0771	4.48186e-05	TRUE	TRUE	Up	117853
P61221	P61221	ABCE1	ABCE1	ATP-binding cassette sub-family E member 1	57.9299	YCANAFK	_YC[Carbamidomethyl (C)]ANAFK_.2	fully-tryptic	87	93	-0.769165	3.39383e-05	T4_vs_T6	TRUE	TRUE	0.909067	34.2607	9.23895e-07	TRUE	TRUE	Up	22663.7
P07900	P07900	HSP90AA1	HSP90AA1	Heat shock protein HSP 90-alpha	51.0929	LGLGIDEDDPTADDT	_LGLGIDEDDPTADDT_.2	semi-tryptic	694	708	1.13748	3.42413e-05	T3_vs_T5	TRUE	TRUE	0.859706	2.03981	8.4621e-07	TRUE	TRUE	Down	33219.6
P26640	P26640	VARS1	VARS1	Valine--tRNA ligase	47.4684	EFGVSPDK	_EFGVSPDK_.2	fully-tryptic	770	777	0.750961	3.42826e-05	T1_vs_T6	TRUE	TRUE	0.924914	1.11252	5.99163e-06	TRUE	TRUE	Down	21905
O15131	O15131;O60684	KPNA5	KPNA5	Importin subunit alpha-6	10.5751	IQAVIDSGVCR	_IQAVIDSGVC[Carbamidomethyl (C)]R_.2	fully-tryptic	290	300	0.765151	3.44647e-05	T2_vs_T5	TRUE	FALSE	0.940218	1.15274	9.33648e-07	TRUE	TRUE	Down	22201
Q8NBJ7	Q8NBJ7	SUMF2	SUMF2	Inactive C-alpha-formylglycine-generating enzyme 2	48.505	FLMGTNSPDSR	_FLMGTNSPDSR_.2	fully-tryptic	38	48	0.779094	3.45189e-05	T0_vs_T6	TRUE	TRUE	0.88783	2.19934	2.48175e-05	TRUE	TRUE	Down	22570.1
Q96I99	Q96I99	SUCLG2	SUCLG2	Succinate--CoA ligase [GDP-forming] subunit beta, mitochondrial	42.8241	AQILAGGR	_AQILAGGR_.2	fully-tryptic	84	91	1.38684	3.45189e-05	T0_vs_T6	TRUE	TRUE	0.895338	3.50977	1.14782e-06	TRUE	TRUE	Down	40176.1
P41250	P41250	GARS1	GARS1	Glycine--tRNA ligase	55.751	TSYGWIEIVGCADR	_TSYGWIEIVGC[Carbamidomethyl (C)]ADR_.2	fully-tryptic	451	464	1.26293	3.45883e-05	T3_vs_T6	TRUE	TRUE	0.901104	3.33281	3.1273e-05	TRUE	TRUE	Down	36513.1
Q8WYA6	Q8WYA6	CTNNBL1	CTNNBL1	Beta-catenin-like protein 1	37.6554	VHQILNMR	_VHQILNMR_.2	fully-tryptic	515	522	-3.79649	3.47754e-05	T0_vs_T5	TRUE	TRUE	0.942831	0.33359	4.34654e-07	TRUE	TRUE	Up	109172
P19404	P19404	NDUFV2	NDUFV2	NADH dehydrogenase [ubiquinone] flavoprotein 2, mitochondrial	63.4538	VGETTPDK	_VGETTPDK_.2	fully-tryptic	160	167	0.98929	3.51623e-05	T1_vs_T6	TRUE	TRUE	0.907343	2.55939	3.10699e-05	TRUE	TRUE	Down	28135
O14974	O14974	PPP1R12A	PPP1R12A	Protein phosphatase 1 regulatory subunit 12A	22.6214	QGVDIEAAR	_QGVDIEAAR_.2	fully-tryptic	162	170	-0.780569	3.56802e-05	T2_vs_T6	TRUE	TRUE	0.851955	24.6508	1.02719e-05	TRUE	TRUE	Up	21876.8
Q92820	Q92820	GGH	GGH	Gamma-glutamyl hydrolase	43.0818	IEFISTMEGYK	_IEFISTMEGYK_.2	fully-tryptic	225	235	1.04518	3.58016e-05	T2_vs_T6	TRUE	TRUE	0.933215	1.27365	2.58158e-05	TRUE	TRUE	Down	29193.6
P49589	P49589	CARS1	CARS1	Cysteine--tRNA ligase, cytoplasmic	52.4064	ALCDNVDTR	_ALC[Carbamidomethyl (C)]DNVDTR_.2	fully-tryptic	504	512	1.32998	3.58698e-05	T1_vs_T6	TRUE	TRUE	0.913819	2.14597	6.82753e-06	TRUE	TRUE	Down	37077.9
P49368	P49368	CCT3	CCT3	T-complex protein 1 subunit gamma	75.0459	AMTGVEQWPYR	_AM[Oxidation (M)]TGVEQWPYR_.2	fully-tryptic	428	438	1.15727	3.5881e-05	T3_vs_T6	TRUE	TRUE	0.930305	3.14485	1.71166e-06	TRUE	TRUE	Down	32253
O15031	O15031	PLXNB2	PLXNB2	Plexin-B2	41.1861	GPVDAVQK	_GPVDAVQK_.1	fully-tryptic	1435	1442	-1.52928	3.5971e-05	T0_vs_T4	TRUE	TRUE	0.9906	4.18563	2.25158e-13	TRUE	TRUE	Up	42514.2
P61457	P61457	PCBD1	PCBD1	Pterin-4-alpha-carbinolamine dehydratase	57.6923	VHITLSTHECAGLSER	_VHITLSTHEC[Carbamidomethyl (C)]AGLSER_.2	fully-tryptic	73	88	-3.58309	3.59912e-05	T2_vs_T6	TRUE	TRUE	0.949026	0.449514	6.32176e-06	TRUE	TRUE	Up	99554.5
Q86UP2	Q86UP2	KTN1	KTN1	Kinectin	42.0044	QQQVEAVELEAK	_QQQVEAVELEAK_.2	fully-tryptic	1062	1073	-1.08445	3.65395e-05	T0_vs_T5	TRUE	TRUE	0.974483	4.4211	2.62093e-09	TRUE	TRUE	Up	29678.9
Q13813	Q13813	SPTAN1	SPTAN1	Spectrin alpha chain, non-erythrocytic 1	72.6942	LRQEFAQHANAF	_LRQEFAQHANAF_.3	semi-tryptic	2206	2217	0.798622	3.70047e-05	T1_vs_T6	TRUE	TRUE	0.898058	2.80211	9.35373e-05	TRUE	TRUE	Down	21581.6
P49589	P49589	CARS1	CARS1	Cysteine--tRNA ligase, cytoplasmic	52.4064	ALCDNVDTR	_ALC[Carbamidomethyl (C)]DNVDTR_.2	fully-tryptic	504	512	1.31739	3.73281e-05	T0_vs_T6	TRUE	TRUE	0.913819	2.14597	6.82753e-06	TRUE	TRUE	Down	35292.3
P68371	Q9BVA1;P68371;P04350;Q13885	TUBB4B	TUBB4B	Tubulin beta-4B chain	82.2472	YHGDSDLQLER	_YHGDSDLQLER_.3	semi-tryptic	36	46	0.820863	3.78514e-05	T3_vs_T6	TRUE	FALSE	0.910426	1.01364	2.20954e-05	TRUE	TRUE	Down	21686.4
Q2TAY7	Q2TAY7	SMU1	SMU1	WD40 repeat-containing protein SMU1	52.6316	TLTVHEK	_TLTVHEK_.2	fully-tryptic	479	485	2.10674	3.79264e-05	T5_vs_T6	TRUE	TRUE	0.906229	3.46716	7.1525e-05	TRUE	TRUE	Down	55548.1
Q13451	Q13451	FKBP5	FKBP5	Peptidyl-prolyl cis-trans isomerase FKBP5	27.3523	ALGLDSANEK	_ALGLDSANEK_.2	fully-tryptic	343	352	1.00554	3.8066e-05	T3_vs_T6	TRUE	TRUE	0.927469	1.39501	2.40357e-06	TRUE	TRUE	Down	26415.7
Q13813	Q13813	SPTAN1	SPTAN1	Spectrin alpha chain, non-erythrocytic 1	72.6942	LRQEFAQHANAF	_LRQEFAQHANAF_.3	semi-tryptic	2206	2217	0.79076	3.8066e-05	T3_vs_T6	TRUE	TRUE	0.898058	2.80211	9.35373e-05	TRUE	TRUE	Down	20773.4
Q14204	Q14204	DYNC1H1	DYNC1H1	Cytoplasmic dynein 1 heavy chain 1	66.0568	TFDHYCEYR	_TFDHYC[Carbamidomethyl (C)]EYR_.2	fully-tryptic	2634	2642	1.07044	3.97168e-05	T3_vs_T5	TRUE	TRUE	0.941598	1.36518	1.50085e-05	TRUE	TRUE	Down	26951.8
Q9UBE0	Q9UBE0	SAE1	SAE1	SUMO-activating enzyme subunit 1	74.8555	AEASLER	_AEASLER_.1	fully-tryptic	92	98	-2.02571	3.99289e-05	T2_vs_T5	TRUE	TRUE	0.967443	31.8179	1.70693e-08	TRUE	TRUE	Up	50733
Q9UPN3	Q9UPN3	MACF1	MACF1	Microtubule-actin cross-linking factor 1, isoforms 1/2/3/5	34.4342	QLEESASHL	_QLEESASHL_.2	semi-tryptic	4571	4579	1.7146	4.06143e-05	T4_vs_T6	TRUE	TRUE	0.893084	2.61364	7.34487e-07	TRUE	TRUE	Down	42216.6
O94979	O94979	SEC31A	SEC31A	Protein transport protein Sec31A	32.377	QVQHILASASPSGR	_QVQHILASASPSGR_.2	fully-tryptic	179	192	1.52602	4.07259e-05	T3_vs_T6	TRUE	TRUE	0.942317	1.71003	1.94702e-06	TRUE	TRUE	Down	37470.5
Q15813	Q15813	TBCE	TBCE	Tubulin-specific chaperone E	65.0854	YVLEDGPEEDRK	_YVLEDGPEEDRK_.3	fully-tryptic	89	100	-0.756377	4.12486e-05	T2_vs_T6	TRUE	TRUE	0.874103	9.10916	1.339e-05	TRUE	TRUE	Up	18337
Q96I59	Q96I59	NARS2	NARS2	Probable asparagine--tRNA ligase, mitochondrial	21.3836	ERHPLEYLR	_ERHPLEYLR_.3	fully-tryptic	132	140	-2.51152	4.13426e-05	T0_vs_T4	TRUE	TRUE	0.966313	0.427557	5.99519e-09	TRUE	TRUE	Up	60748.9
P52272	P52272	HNRNPM	HNRNPM	Heterogeneous nuclear ribonucleoprotein M	74.7945	MGAGMGFGLER	_MGAGMGFGLER_.2	fully-tryptic	486	496	-1.04324	4.13656e-05	T2_vs_T6	TRUE	TRUE	0.918734	1.46844	9.4866e-06	TRUE	TRUE	Up	25219.9
Q96HS1	Q96HS1	PGAM5	PGAM5	Serine/threonine-protein phosphatase PGAM5, mitochondrial	70.9343	VSTDLLR	_VSTDLLR_.2	fully-tryptic	170	176	0.802191	4.18337e-05	T3_vs_T5	TRUE	TRUE	0.954723	0.780996	1.14186e-07	TRUE	TRUE	Down	19175.7
O15355	O15355	PPM1G	PPM1G	Protein phosphatase 1G	46.337	QLIVANAGDSR	_QLIVANAGDSR_.2	fully-tryptic	340	350	-0.856775	4.18337e-05	T3_vs_T5	TRUE	TRUE	0.950816	1.25038	7.20716e-09	TRUE	TRUE	Up	20480.5
Q9HD42	Q9HD42	CHMP1A	CHMP1A	Charged multivesicular body protein 1a	33.6735	VQTAVTMK	_VQTAVTMK_.2	fully-tryptic	76	83	0.969361	4.2506e-05	T5_vs_T6	TRUE	TRUE	0.873382	3.76741	4.09902e-05	TRUE	TRUE	Down	22805.3
Q96I99	Q96I99	SUCLG2	SUCLG2	Succinate--CoA ligase [GDP-forming] subunit beta, mitochondrial	42.8241	AQILAGGR	_AQILAGGR_.2	fully-tryptic	84	91	1.39834	4.27363e-05	T2_vs_T6	TRUE	TRUE	0.895338	3.50977	1.14782e-06	TRUE	TRUE	Down	32720.2
P27816	P27816	MAP4	MAP4	Microtubule-associated protein 4	59.7222	DNVGHLPAGGAVK	_DNVGHLPAGGAVK_.2	semi-tryptic	1075	1087	0.840338	4.27678e-05	T3_vs_T5	TRUE	TRUE	0.913054	1.06383	2.94689e-06	TRUE	TRUE	Down	19648.8
O43143	O43143	DHX15	DHX15	Pre-mRNA-splicing factor ATP-dependent RNA helicase DHX15	59.3711	SNLGSVVLQLK	_SNLGSVVLQLK_.2	fully-tryptic	505	515	1.23583	4.27678e-05	T3_vs_T5	TRUE	TRUE	0.866586	0.999058	9.65396e-06	TRUE	TRUE	Down	28896.3
P22570	P22570	FDXR	FDXR	NADPH:adrenodoxin oxidoreductase, mitochondrial	60.0815	QPVPFGLVR	_QPVPFGLVR_.2	fully-tryptic	71	79	-1.69392	4.31732e-05	T1_vs_T6	TRUE	TRUE	0.897216	4.59462	0.000126864	TRUE	TRUE	Up	39235.4
Q9UQE7	Q9UQE7	SMC3	SMC3	Structural maintenance of chromosomes protein 3	54.1495	QIAAIHK	_QIAAIHK_.2	fully-tryptic	412	418	-3.69287	4.31944e-05	T2_vs_T6	TRUE	TRUE	0.896948	36.4381	5.97898e-05	TRUE	TRUE	Up	85494.1
Q9NSD9	Q9NSD9	FARSB	FARSB	Phenylalanine--tRNA ligase beta subunit	59.9321	SEGPAFFPGR	_SEGPAFFPGR_.2	semi-tryptic	538	547	-1.12147	4.33804e-05	T5_vs_T6	TRUE	TRUE	0.955898	56.2418	5.25206e-10	TRUE	TRUE	Up	25852
P52272	P52272	HNRNPM	HNRNPM	Heterogeneous nuclear ribonucleoprotein M	74.7945	MGAGMGFGLER	_MGAGMGFGLER_.2	fully-tryptic	486	496	-1.15129	4.3489e-05	T0_vs_T6	TRUE	TRUE	0.918734	1.46844	9.4866e-06	TRUE	TRUE	Up	26473
O15031	O15031	PLXNB2	PLXNB2	Plexin-B2	41.1861	GPVDAVQK	_GPVDAVQK_.1	fully-tryptic	1435	1442	-1.48862	4.43786e-05	T1_vs_T4	TRUE	TRUE	0.9906	4.18563	2.25158e-13	TRUE	TRUE	Up	33543.6
P23528	P23528;Q9Y281	CFL1	CFL1	Cofilin-1	92.7711	DATYETK	_DATYETK_.1	semi-tryptic	86	92	1.66101	4.44572e-05	T0_vs_T6	TRUE	FALSE	0.921429	0.535503	2.08149e-05	TRUE	TRUE	Down	37361.9
Q8N474	Q8N474	SFRP1	SFRP1	Secreted frizzled-related protein 1	40.4459	NGADCPCHQLDNLSHHFLIMGR	_NGADC[Carbamidomethyl (C)]PC[Carbamidomethyl (C)]HQLDNLSHHFLIMGR_.4	fully-tryptic	252	273	0.965694	4.4659e-05	T3_vs_T6	TRUE	TRUE	0.855537	2.36105	0.000385688	TRUE	TRUE	Down	21623.7
P23528	P23528;Q9Y281	CFL1	CFL1	Cofilin-1	92.7711	DATYETK	_DATYETK_.1	semi-tryptic	86	92	1.56429	4.47018e-05	T1_vs_T6	TRUE	FALSE	0.921429	0.535503	2.08149e-05	TRUE	TRUE	Down	34993.9
P08238	P08238;Q58FF8;Q58FF6;Q14568;P07900	HSP90AB1	HSP90AB1	Heat shock protein HSP 90-beta	73.0663	SLIINTFYSNK	_SLIINTFYSNK_.2	semi-tryptic	26	36	1.0591	4.47018e-05	T1_vs_T6	TRUE	FALSE	0.857269	3.68305	0.000347046	TRUE	TRUE	Down	23692.6
Q99805	Q99805	TM9SF2	TM9SF2	Transmembrane 9 superfamily member 2	31.825	LVHGDIFRPPR	_LVHGDIFRPPR_.3	fully-tryptic	350	360	1.54007	4.48098e-05	T2_vs_T6	TRUE	TRUE	0.927224	0.844103	9.33648e-07	TRUE	TRUE	Down	34369.1
Q13451	Q13451	FKBP5	FKBP5	Peptidyl-prolyl cis-trans isomerase FKBP5	27.3523	ALGLDSANEK	_ALGLDSANEK_.2	fully-tryptic	343	352	0.936061	4.50891e-05	T1_vs_T6	TRUE	TRUE	0.927469	1.39501	2.40357e-06	TRUE	TRUE	Down	20760.3
P13591	P13591	NCAM1	NCAM1	Neural cell adhesion molecule 1	63.7529	HTEPNETTPLTEPEK	_HTEPNETTPLTEPEK_.3	fully-tryptic	806	820	1.03797	4.5329e-05	T3_vs_T6	TRUE	TRUE	0.895676	2.09266	5.87497e-05	TRUE	TRUE	Down	22898.6
O43488	O43488	AKR7A2	AKR7A2	Aflatoxin B1 aldehyde reductase member 2	61.5599	FFGNSWAETYR	_FFGNSWAETYR_.2	fully-tryptic	251	261	0.940411	4.54967e-05	T2_vs_T6	TRUE	TRUE	0.888377	2.74844	7.37181e-05	TRUE	TRUE	Down	20669.9
Q96I59	Q96I59	NARS2	NARS2	Probable asparagine--tRNA ligase, mitochondrial	21.3836	ERHPLEYLR	_ERHPLEYLR_.3	fully-tryptic	132	140	-2.64288	4.65738e-05	T1_vs_T4	TRUE	TRUE	0.966313	0.427557	5.99519e-09	TRUE	TRUE	Up	56746.2
O60749	O60749	SNX2	SNX2	Sorting nexin-2	51.2524	YLESLVQTQQQLIK	_YLESLVQTQQQLIK_.2	fully-tryptic	493	506	-0.917536	4.71453e-05	T2_vs_T6	TRUE	TRUE	0.850566	27.6955	6.76062e-05	TRUE	TRUE	Up	19461.9
Q01581	Q01581	HMGCS1	HMGCS1	Hydroxymethylglutaryl-CoA synthase, cytoplasmic	82.1154	YVDQAELEK	_YVDQAELEK_.2	semi-tryptic	30	38	0.846372	4.75982e-05	T2_vs_T6	TRUE	TRUE	0.857134	2.83099	5.65571e-05	TRUE	TRUE	Down	17781.6
P61457	P61457	PCBD1	PCBD1	Pterin-4-alpha-carbinolamine dehydratase	57.6923	VHITLSTHECAGLSER	_VHITLSTHEC[Carbamidomethyl (C)]AGLSER_.2	fully-tryptic	73	88	-3.60563	4.77038e-05	T1_vs_T6	TRUE	TRUE	0.949026	0.449514	6.32176e-06	TRUE	TRUE	Up	75583.8
Q9NP81	Q9NP81	SARS2	SARS2	Serine--tRNA ligase, mitochondrial	52.5097	FCACPEEAAHALELR	_FC[Carbamidomethyl (C)]AC[Carbamidomethyl (C)]PEEAAHALELR_.3	fully-tryptic	63	77	3.20411	4.83839e-05	T2_vs_T6	TRUE	TRUE	0.89606	2.76617	6.67937e-05	TRUE	TRUE	Down	66222.5
Q13813	Q13813	SPTAN1	SPTAN1	Spectrin alpha chain, non-erythrocytic 1	72.6942	LRQEFAQHANAF	_LRQEFAQHANAF_.3	semi-tryptic	2206	2217	0.755519	4.8764e-05	T2_vs_T6	TRUE	TRUE	0.898058	2.80211	9.35373e-05	TRUE	TRUE	Down	15493.4
P68371	Q9BVA1;P68371;P04350;Q13885	TUBB4B	TUBB4B	Tubulin beta-4B chain	82.2472	YHGDSDLQLER	_YHGDSDLQLER_.3	semi-tryptic	36	46	0.809777	4.9133e-05	T1_vs_T6	TRUE	FALSE	0.910426	1.01364	2.20954e-05	TRUE	TRUE	Down	16481.3
P28288	P28288	ABCD3	ABCD3	ATP-binding cassette sub-family D member 3	33.0804	IANPDQLLTQDVEK	_IANPDQLLTQDVEK_.2	fully-tryptic	182	195	1.22391	4.91344e-05	T2_vs_T6	TRUE	TRUE	0.877692	2.65826	0.000184442	TRUE	TRUE	Down	24909.4
P49589	P49589	CARS1	CARS1	Cysteine--tRNA ligase, cytoplasmic	52.4064	ALCDNVDTR	_ALC[Carbamidomethyl (C)]DNVDTR_.2	fully-tryptic	504	512	1.27761	4.93345e-05	T3_vs_T6	TRUE	TRUE	0.913819	2.14597	6.82753e-06	TRUE	TRUE	Down	25896.8
Q86VP6	Q86VP6	CAND1	CAND1	Cullin-associated NEDD8-dissociated protein 1	53.0894	TVIGELPPASSGSALAANVCK	_TVIGELPPASSGSALAANVC[Carbamidomethyl (C)]K_.2	fully-tryptic	112	132	1.71818	4.96957e-05	T0_vs_T5	TRUE	TRUE	0.951762	0.573486	1.31891e-06	TRUE	TRUE	Down	34574
Q8WVM8	Q8WVM8	SCFD1	SCFD1	Sec1 family domain-containing protein 1	48.5981	GNDSSVPR	_GNDSSVPR_.2	fully-tryptic	576	583	1.45499	5.08858e-05	T0_vs_T5	TRUE	TRUE	0.941193	0.395296	1.40206e-06	TRUE	TRUE	Down	28593.2
P55196	P55196	AFDN	AFDN	Afadin	44.7368	TDLPPPPPPPPVHYA	_TDLPPPPPPPPVHYA_.2	semi-tryptic	1362	1376	1.37828	5.12325e-05	T2_vs_T6	TRUE	TRUE	0.879204	2.80457	0.000103142	TRUE	TRUE	Down	26902.4
Q13464	Q13464	ROCK1	ROCK1	Rho-associated protein kinase 1	21.3442	NPPSGFVR	_NPPSGFVR_.2	fully-tryptic	1319	1326	-1.2662	5.13445e-05	T4_vs_T6	TRUE	TRUE	0.873969	38.5745	4.64158e-06	TRUE	TRUE	Up	24660.9
P08238	P08238	HSP90AB1	HSP90AB1	Heat shock protein HSP 90-beta	73.0663	DSCDELIPEYLNFIR	_DSC[Carbamidomethyl (C)]DELIPEYLNFIR_.2	semi-tryptic	364	378	-0.866044	5.13729e-05	T2_vs_T6	TRUE	TRUE	0.853807	14.1963	4.91624e-05	TRUE	TRUE	Up	16858
P61457	P61457	PCBD1	PCBD1	Pterin-4-alpha-carbinolamine dehydratase	57.6923	VHITLSTHECAGLSER	_VHITLSTHEC[Carbamidomethyl (C)]AGLSER_.2	fully-tryptic	73	88	-3.78048	5.14531e-05	T1_vs_T5	TRUE	TRUE	0.949026	0.449514	6.32176e-06	TRUE	TRUE	Up	73474.4
Q9HD42	Q9HD42	CHMP1A	CHMP1A	Charged multivesicular body protein 1a	33.6735	VQTAVTMK	_VQTAVTMK_.2	fully-tryptic	76	83	0.872109	5.16275e-05	T1_vs_T6	TRUE	TRUE	0.873382	3.76741	4.09902e-05	TRUE	TRUE	Down	16892.3
Q9NP81	Q9NP81	SARS2	SARS2	Serine--tRNA ligase, mitochondrial	52.5097	FCACPEEAAHALELR	_FC[Carbamidomethyl (C)]AC[Carbamidomethyl (C)]PEEAAHALELR_.3	fully-tryptic	63	77	3.19424	5.27087e-05	T4_vs_T6	TRUE	TRUE	0.89606	2.76617	6.67937e-05	TRUE	TRUE	Down	60601.9
Q9BPU6	Q9BPU6	DPYSL5	DPYSL5	Dihydropyrimidinase-related protein 5	81.9149	SLLANDTLNIVASDHRPFTTK	_SLLANDTLNIVASDHRPFTTK_.3	semi-tryptic	312	332	1.57739	5.6197e-05	T3_vs_T6	TRUE	TRUE	0.872422	3.63398	0.000233643	TRUE	TRUE	Down	28069
P32119	P32119	PRDX2	PRDX2	Peroxiredoxin-2	83.3333	LVQAFQYTDEHGEVCPAGWK	_LVQAFQYTDEHGEVC[Carbamidomethyl (C)]PAGWK_.3	fully-tryptic	158	177	0.78053	5.64123e-05	T3_vs_T6	TRUE	TRUE	0.901564	2.87621	8.43977e-06	TRUE	TRUE	Down	13836.2
Q99805	Q99805	TM9SF2	TM9SF2	Transmembrane 9 superfamily member 2	31.825	LVHGDIFRPPR	_LVHGDIFRPPR_.3	fully-tryptic	350	360	1.69753	5.80968e-05	T2_vs_T5	TRUE	TRUE	0.927224	0.844103	9.33648e-07	TRUE	TRUE	Down	29218.9
Q9UQE7	Q9UQE7	SMC3	SMC3	Structural maintenance of chromosomes protein 3	54.1495	QIAAIHK	_QIAAIHK_.2	fully-tryptic	412	418	-3.92674	5.82336e-05	T1_vs_T6	TRUE	TRUE	0.896948	36.4381	5.97898e-05	TRUE	TRUE	Up	67430.9
P28288	P28288	ABCD3	ABCD3	ATP-binding cassette sub-family D member 3	33.0804	IANPDQLLTQDVEK	_IANPDQLLTQDVEK_.2	fully-tryptic	182	195	1.25191	5.83273e-05	T1_vs_T6	TRUE	TRUE	0.877692	2.65826	0.000184442	TRUE	TRUE	Down	21463.5
P49368	P49368	CCT3	CCT3	T-complex protein 1 subunit gamma	75.0459	AMTGVEQWPYR	_AM[Oxidation (M)]TGVEQWPYR_.2	fully-tryptic	428	438	1.17598	5.99426e-05	T4_vs_T6	TRUE	TRUE	0.930305	3.14485	1.71166e-06	TRUE	TRUE	Down	19618.5
P48735	P48735	IDH2	IDH2	Isocitrate dehydrogenase [NADP], mitochondrial	65.4867	KWPLYMSTK	_KWPLYMSTK_.2	fully-tryptic	243	251	-1.56771	5.99426e-05	T4_vs_T6	TRUE	TRUE	0.903767	48.4922	2.53583e-06	TRUE	TRUE	Up	26153.6
P41250	P41250	GARS1	GARS1	Glycine--tRNA ligase	55.751	TSYGWIEIVGCADR	_TSYGWIEIVGC[Carbamidomethyl (C)]ADR_.2	fully-tryptic	451	464	1.25134	6.00644e-05	T2_vs_T6	TRUE	TRUE	0.901104	3.33281	3.1273e-05	TRUE	TRUE	Down	20833.3
Q9H9T3	Q9H9T3	ELP3	ELP3	Elongator complex protein 3	45.3382	ELHVYGSVVPVSSRDPTK	_ELHVYGSVVPVSSRDPTK_.3	fully-tryptic	474	491	1.04847	6.03973e-05	T0_vs_T6	TRUE	TRUE	0.880977	3.71709	5.4931e-05	TRUE	TRUE	Down	17359.6
P27448	P27448	MARK3	MARK3	MAP/microtubule affinity-regulating kinase 3	40.6375	NSIASCADEQPHIGNYR	_NSIASC[Carbamidomethyl (C)]ADEQPHIGNYR_.2	fully-tryptic	41	57	-1.50644	6.09313e-05	T3_vs_T5	TRUE	TRUE	0.988501	1.50417	1.47345e-17	TRUE	TRUE	Up	24723.6
P52272	P52272	HNRNPM	HNRNPM	Heterogeneous nuclear ribonucleoprotein M	74.7945	FGSGMNMGR	_FGSGMNMGR_.2	fully-tryptic	363	371	-0.800471	6.1008e-05	T0_vs_T6	TRUE	TRUE	0.917358	2.09412	7.53948e-06	TRUE	TRUE	Up	13120.8
P61106	P61106	RAB14	RAB14	Ras-related protein Rab-14	86.5116	KFMADCPHTIGVEFGTR	_KFMADC[Carbamidomethyl (C)]PHTIGVEFGTR_.3	fully-tryptic	35	51	0.914542	6.18767e-05	T5_vs_T6	TRUE	TRUE	0.890367	3.61974	1.05364e-05	TRUE	TRUE	Down	14780.1
P26358	P26358	DNMT1	DNMT1	DNA (cytosine-5)-methyltransferase 1	34.7772	VLYYSATK	_VLYYSATK_.2	fully-tryptic	921	928	-0.944056	6.23413e-05	T4_vs_T6	TRUE	TRUE	0.92941	19.7739	7.02656e-07	TRUE	TRUE	Up	15143.3
P78371	P78371	CCT2	CCT2	T-complex protein 1 subunit beta	84.8598	QDLMNIAGTTLSSK	_QDLMNIAGTTLSSK_.2	fully-tryptic	157	170	-0.757786	6.25521e-05	T4_vs_T6	TRUE	TRUE	0.954477	1.56882	2.45377e-08	TRUE	TRUE	Up	12114.5
P07900	P07900	HSP90AA1	HSP90AA1	Heat shock protein HSP 90-alpha	51.0929	LGLGIDEDDPTADDT	_LGLGIDEDDPTADDT_.2	semi-tryptic	694	708	1.01531	6.402e-05	T2_vs_T5	TRUE	TRUE	0.859706	2.03981	8.4621e-07	TRUE	TRUE	Down	15859.3
P27816	P27816	MAP4	MAP4	Microtubule-associated protein 4	59.7222	DNVGHLPAGGAVK	_DNVGHLPAGGAVK_.2	semi-tryptic	1075	1087	0.852148	6.402e-05	T2_vs_T5	TRUE	TRUE	0.913054	1.06383	2.94689e-06	TRUE	TRUE	Down	13310.7
P22570	P22570	FDXR	FDXR	NADPH:adrenodoxin oxidoreductase, mitochondrial	60.0815	QPVPFGLVR	_QPVPFGLVR_.2	fully-tryptic	71	79	-1.57779	6.41349e-05	T2_vs_T6	TRUE	TRUE	0.897216	4.59462	0.000126864	TRUE	TRUE	Up	24601.1
P52272	P52272	HNRNPM	HNRNPM	Heterogeneous nuclear ribonucleoprotein M	74.7945	LGGAGMER	_LGGAGMER_.2	fully-tryptic	411	418	-0.854399	6.42157e-05	T0_vs_T6	TRUE	TRUE	0.916319	1.99129	1.31502e-07	TRUE	TRUE	Up	13305.2
Q00341	Q00341	HDLBP	HDLBP	Vigilin	39.7476	ITQQMPK	_ITQQMPK_.2	fully-tryptic	390	396	-5.6036	6.46758e-05	T2_vs_T6	TRUE	TRUE	0.935768	0.590825	7.98354e-07	TRUE	TRUE	Up	86641.3
P22570	P22570	FDXR	FDXR	NADPH:adrenodoxin oxidoreductase, mitochondrial	60.0815	QPVPFGLVR	_QPVPFGLVR_.2	fully-tryptic	71	79	-1.62922	6.47091e-05	T0_vs_T6	TRUE	TRUE	0.897216	4.59462	0.000126864	TRUE	TRUE	Up	25177.6
P62979	P0CG47;P62987;P0CG48;P62979	RPS27A	RPS27A	Ubiquitin-40S ribosomal protein S27a	62.1795	MQIFVK	_M[Oxidation (M)]QIFVK_.2	fully-tryptic	1	6	1.26983	6.50042e-05	T4_vs_T6	TRUE	FALSE	0.89385	3.34499	9.73973e-07	TRUE	TRUE	Down	19534.5
P10809	P10809	HSPD1	HSPD1	60 kDa heat shock protein, mitochondrial	78.8831	VTDALNAT	_VTDALNAT_.1	semi-tryptic	421	428	-2.95152	6.54729e-05	T1_vs_T4	TRUE	TRUE	0.967578	1.01465	2.48761e-08	TRUE	TRUE	Up	45080
P68371	Q9BVA1;P68371;P04350;Q13885	TUBB4B	TUBB4B	Tubulin beta-4B chain	82.2472	YHGDSDLQLER	_YHGDSDLQLER_.3	semi-tryptic	36	46	0.762514	6.68886e-05	T2_vs_T6	TRUE	FALSE	0.910426	1.01364	2.20954e-05	TRUE	TRUE	Down	11399.8
Q9H9T3	Q9H9T3	ELP3	ELP3	Elongator complex protein 3	45.3382	ELHVYGSVVPVSSRDPTK	_ELHVYGSVVPVSSRDPTK_.3	fully-tryptic	474	491	1.08291	6.69869e-05	T2_vs_T6	TRUE	TRUE	0.880977	3.71709	5.4931e-05	TRUE	TRUE	Down	16166
Q8NBL1	Q8NBL1	POGLUT1	POGLUT1	Protein O-glucosyltransferase 1	29.5918	WDLFREDLVR	_WDLFREDLVR_.2	fully-tryptic	184	193	1.88108	6.70026e-05	T0_vs_T6	TRUE	TRUE	0.869405	1.6074	0.000231213	TRUE	TRUE	Down	28074.7
O43143	O43143	DHX15	DHX15	Pre-mRNA-splicing factor ATP-dependent RNA helicase DHX15	59.3711	SNLGSVVLQLK	_SNLGSVVLQLK_.2	fully-tryptic	505	515	1.32481	6.72048e-05	T1_vs_T5	TRUE	TRUE	0.866586	0.999058	9.65396e-06	TRUE	TRUE	Down	19713.1
Q15181	Q15181	PPA1	PPA1	Inorganic pyrophosphatase	83.737	TKDPLNPIK	_TKDPLNPIK_.1	semi-tryptic	62	70	-0.765655	6.72474e-05	T2_vs_T6	TRUE	TRUE	0.868003	0.401541	1.31332e-05	TRUE	TRUE	Up	11385.6
O15031	O15031	PLXNB2	PLXNB2	Plexin-B2	41.1861	GPVDAVQK	_GPVDAVQK_.1	fully-tryptic	1435	1442	-1.41865	6.83141e-05	T2_vs_T4	TRUE	TRUE	0.9906	4.18563	2.25158e-13	TRUE	TRUE	Up	20766.5
Q96I99	Q96I99	SUCLG2	SUCLG2	Succinate--CoA ligase [GDP-forming] subunit beta, mitochondrial	42.8241	AQILAGGR	_AQILAGGR_.2	fully-tryptic	84	91	1.38752	6.96782e-05	T1_vs_T6	TRUE	TRUE	0.895338	3.50977	1.14782e-06	TRUE	TRUE	Down	19913.2
Q9NZJ4	Q9NZJ4	SACS	SACS	Sacsin	23.2584	RYPEGGQILK	_RYPEGGQILK_.2	fully-tryptic	106	115	0.862768	7.12036e-05	T0_vs_T4	TRUE	TRUE	0.965206	0.465448	3.79469e-07	TRUE	TRUE	Down	12116.9
O60341	O60341	KDM1A	KDM1A	Lysine-specific histone demethylase 1A	54.2254	QVNMELAK	_QVNMELAK_.1	fully-tryptic	348	355	1.50206	7.12483e-05	T1_vs_T6	TRUE	TRUE	0.889857	3.84019	3.5287e-05	TRUE	TRUE	Down	21082
Q8NBN7	Q8NBN7	RDH13	RDH13	Retinol dehydrogenase 13	19.9396	TVIVTGANTGIGK	_TVIVTGANTGIGK_.2	fully-tryptic	40	52	0.857029	7.19325e-05	T0_vs_T6	TRUE	TRUE	0.884081	3.90333	2.86424e-05	TRUE	TRUE	Down	11914.4
O60313	O60313	OPA1	OPA1	Dynamin-like 120 kDa protein, mitochondrial	43.0208	VQLAEDLK	_VQLAEDLK_.2	fully-tryptic	933	940	3.65401	7.19656e-05	T2_vs_T6	TRUE	TRUE	0.880588	2.55486	6.72299e-05	TRUE	TRUE	Down	50774.5
Q15813	Q15813	TBCE	TBCE	Tubulin-specific chaperone E	65.0854	YVLEDGPEEDRK	_YVLEDGPEEDRK_.3	fully-tryptic	89	100	-0.803812	7.42234e-05	T1_vs_T6	TRUE	TRUE	0.874103	9.10916	1.339e-05	TRUE	TRUE	Up	10829.6
P22033	P22033	MMUT	MMUT	Methylmalonyl-CoA mutase, mitochondrial	45.8667	EITSAIK	_EITSAIK_.1	fully-tryptic	596	602	-0.772492	7.53994e-05	T1_vs_T6	TRUE	TRUE	0.87375	33.7598	1.90932e-05	TRUE	TRUE	Up	10245.3
P22570	P22570	FDXR	FDXR	NADPH:adrenodoxin oxidoreductase, mitochondrial	60.0815	QPVPFGLVR	_QPVPFGLVR_.2	fully-tryptic	71	79	-1.58325	7.54887e-05	T3_vs_T6	TRUE	TRUE	0.897216	4.59462	0.000126864	TRUE	TRUE	Up	20973.4
Q9Y262	Q9Y262	EIF3L	EIF3L	Eukaryotic translation initiation factor 3 subunit L	54.2553	FLSPVVPNYDNVHPNYHK	_FLSPVVPNYDNVHPNYHK_.4	fully-tryptic	420	437	0.761581	7.55687e-05	T2_vs_T6	TRUE	TRUE	0.861611	2.59026	6.69726e-05	TRUE	TRUE	Down	10078
Q8WYA6	Q8WYA6	CTNNBL1	CTNNBL1	Beta-catenin-like protein 1	37.6554	VHQILNMR	_VHQILNMR_.2	fully-tryptic	515	522	-3.80379	7.57372e-05	T0_vs_T4	TRUE	TRUE	0.942831	0.33359	4.34654e-07	TRUE	TRUE	Up	50223.6
Q9HD42	Q9HD42	CHMP1A	CHMP1A	Charged multivesicular body protein 1a	33.6735	VQTAVTMK	_VQTAVTMK_.2	fully-tryptic	76	83	0.888231	7.58363e-05	T4_vs_T6	TRUE	TRUE	0.873382	3.76741	4.09902e-05	TRUE	TRUE	Down	11712.5
Q96RD7	Q96RD7	PANX1	PANX1	Pannexin-1	24.6479	LELAVDK	_LELAVDK_.2	fully-tryptic	30	36	1.19849	7.58532e-05	T1_vs_T6	TRUE	TRUE	0.929437	0.912581	1.65281e-06	TRUE	TRUE	Down	15800.2
P63167	Q96FJ2;P63167	DYNLL1	DYNLL1	Dynein light chain 1, cytoplasmic	55.0562	NFGSYVTHETK	_NFGSYVTHETK_.2	fully-tryptic	61	71	0.910397	7.58532e-05	T1_vs_T6	TRUE	FALSE	0.89409	1.46825	3.91395e-05	TRUE	TRUE	Down	12002.1
Q9UBE0	Q9UBE0	SAE1	SAE1	SUMO-activating enzyme subunit 1	74.8555	AEASLER	_AEASLER_.1	fully-tryptic	92	98	-2.18877	7.62947e-05	T0_vs_T5	TRUE	TRUE	0.967443	31.8179	1.70693e-08	TRUE	TRUE	Up	28688.3
P49327	P49327	FASN	FASN	Fatty acid synthase	63.5603	WLSTSIPEAQWHSSLAR	_WLSTSIPEAQWHSSLAR_.3	fully-tryptic	712	728	0.857943	7.70584e-05	T3_vs_T6	TRUE	TRUE	0.892453	2.11925	1.51955e-05	TRUE	TRUE	Down	11133.7
Q07954	Q07954	LRP1	LRP1	Prolow-density lipoprotein receptor-related protein 1	28.169	GIPLDPNDK	_GIPLDPNDK_.1	fully-tryptic	1903	1911	-0.883637	7.81008e-05	T2_vs_T5	TRUE	TRUE	0.918983	7.30253	6.7025e-08	TRUE	TRUE	Up	11314.1
P08238	P08238	HSP90AB1	HSP90AB1	Heat shock protein HSP 90-beta	73.0663	DSCDELIPEYLNFIR	_DSC[Carbamidomethyl (C)]DELIPEYLNFIR_.2	semi-tryptic	364	378	-0.909888	7.82324e-05	T3_vs_T6	TRUE	TRUE	0.853807	14.1963	4.91624e-05	TRUE	TRUE	Up	11630.6
Q8NBN7	Q8NBN7	RDH13	RDH13	Retinol dehydrogenase 13	19.9396	TVIVTGANTGIGK	_TVIVTGANTGIGK_.2	fully-tryptic	40	52	0.762613	7.85411e-05	T2_vs_T6	TRUE	TRUE	0.884081	3.90333	2.86424e-05	TRUE	TRUE	Down	9709.72
O43488	O43488	AKR7A2	AKR7A2	Aflatoxin B1 aldehyde reductase member 2	61.5599	FFGNSWAETYR	_FFGNSWAETYR_.2	fully-tryptic	251	261	0.929252	7.85793e-05	T1_vs_T6	TRUE	TRUE	0.888377	2.74844	7.37181e-05	TRUE	TRUE	Down	11825.7
O15355	O15355	PPM1G	PPM1G	Protein phosphatase 1G	46.337	QLIVANAGDSR	_QLIVANAGDSR_.2	fully-tryptic	340	350	-0.889602	7.86792e-05	T1_vs_T5	TRUE	TRUE	0.950816	1.25038	7.20716e-09	TRUE	TRUE	Up	11306.7
Q86UP2	Q86UP2	KTN1	KTN1	Kinectin	42.0044	QQQVEAVELEAK	_QQQVEAVELEAK_.2	fully-tryptic	1062	1073	-1.09166	7.86792e-05	T1_vs_T5	TRUE	TRUE	0.974483	4.4211	2.62093e-09	TRUE	TRUE	Up	13874.8
Q9NP81	Q9NP81	SARS2	SARS2	Serine--tRNA ligase, mitochondrial	52.5097	FCACPEEAAHALELR	_FC[Carbamidomethyl (C)]AC[Carbamidomethyl (C)]PEEAAHALELR_.3	fully-tryptic	63	77	2.88304	8.0021e-05	T3_vs_T6	TRUE	TRUE	0.89606	2.76617	6.67937e-05	TRUE	TRUE	Down	36028.5
P78371	P78371	CCT2	CCT2	T-complex protein 1 subunit beta	84.8598	QDLMNIAGTTLSSK	_QDLMNIAGTTLSSK_.2	fully-tryptic	157	170	-0.79842	8.08578e-05	T0_vs_T5	TRUE	TRUE	0.954477	1.56882	2.45377e-08	TRUE	TRUE	Up	9874.37
Q96HS1	Q96HS1	PGAM5	PGAM5	Serine/threonine-protein phosphatase PGAM5, mitochondrial	70.9343	VSTDLLR	_VSTDLLR_.2	fully-tryptic	170	176	0.766983	8.08578e-05	T0_vs_T5	TRUE	TRUE	0.954723	0.780996	1.14186e-07	TRUE	TRUE	Down	9485.58
P27824	P27824	CANX	CANX	Calnexin	61.9932	CESAPGCGVWQR	_C[Carbamidomethyl (C)]ESAPGC[Carbamidomethyl (C)]GVWQR_.2	fully-tryptic	360	371	0.758616	8.21296e-05	T1_vs_T6	TRUE	TRUE	0.910087	2.55495	1.11062e-06	TRUE	TRUE	Down	9236.82
O76021	O76021	RSL1D1	RSL1D1	Ribosomal L1 domain-containing protein 1	34.4898	ALPASETPK	_ALPASETPK_.2	fully-tryptic	409	417	-1.06198	8.37272e-05	T5_vs_T6	TRUE	TRUE	0.936225	31.1602	5.30868e-08	TRUE	TRUE	Up	12683.8
P61457	P61457	PCBD1	PCBD1	Pterin-4-alpha-carbinolamine dehydratase	57.6923	VHITLSTHECAGLSER	_VHITLSTHEC[Carbamidomethyl (C)]AGLSER_.2	fully-tryptic	73	88	-3.59582	8.38352e-05	T0_vs_T5	TRUE	TRUE	0.949026	0.449514	6.32176e-06	TRUE	TRUE	Up	42891.6
Q9NZJ4	Q9NZJ4	SACS	SACS	Sacsin	23.2584	RYPEGGQILK	_RYPEGGQILK_.2	fully-tryptic	106	115	0.904462	8.41746e-05	T2_vs_T4	TRUE	TRUE	0.965206	0.465448	3.79469e-07	TRUE	TRUE	Down	10745.1
Q96I59	Q96I59	NARS2	NARS2	Probable asparagine--tRNA ligase, mitochondrial	21.3836	ERHPLEYLR	_ERHPLEYLR_.3	fully-tryptic	132	140	-2.49995	8.41746e-05	T2_vs_T4	TRUE	TRUE	0.966313	0.427557	5.99519e-09	TRUE	TRUE	Up	29699.6
P61457	P61457	PCBD1	PCBD1	Pterin-4-alpha-carbinolamine dehydratase	57.6923	VHITLSTHECAGLSER	_VHITLSTHEC[Carbamidomethyl (C)]AGLSER_.2	fully-tryptic	73	88	-3.42097	8.48085e-05	T0_vs_T6	TRUE	TRUE	0.949026	0.449514	6.32176e-06	TRUE	TRUE	Up	40337.6
Q9HD42	Q9HD42	CHMP1A	CHMP1A	Charged multivesicular body protein 1a	33.6735	VQTAVTMK	_VQTAVTMK_.2	fully-tryptic	76	83	0.818902	8.57265e-05	T3_vs_T6	TRUE	TRUE	0.873382	3.76741	4.09902e-05	TRUE	TRUE	Down	9552.5
P49368	P49368	CCT3	CCT3	T-complex protein 1 subunit gamma	75.0459	AMTGVEQWPYR	_AM[Oxidation (M)]TGVEQWPYR_.2	fully-tryptic	428	438	1.11352	8.73364e-05	T5_vs_T6	TRUE	TRUE	0.930305	3.14485	1.71166e-06	TRUE	TRUE	Down	12749.8
Q9H9T3	Q9H9T3	ELP3	ELP3	Elongator complex protein 3	45.3382	ELHVYGSVVPVSSRDPTK	_ELHVYGSVVPVSSRDPTK_.3	fully-tryptic	474	491	1.22198	8.7889e-05	T5_vs_T6	TRUE	TRUE	0.880977	3.71709	5.4931e-05	TRUE	TRUE	Down	13903.6
Q96HS1	Q96HS1	PGAM5	PGAM5	Serine/threonine-protein phosphatase PGAM5, mitochondrial	70.9343	VSTDLLR	_VSTDLLR_.2	fully-tryptic	170	176	0.762924	8.83772e-05	T1_vs_T5	TRUE	TRUE	0.954723	0.780996	1.14186e-07	TRUE	TRUE	Down	8632.59
Q00341	Q00341	HDLBP	HDLBP	Vigilin	39.7476	ITQQMPK	_ITQQMPK_.2	fully-tryptic	390	396	-5.42851	8.94388e-05	T2_vs_T5	TRUE	TRUE	0.935768	0.590825	7.98354e-07	TRUE	TRUE	Up	60695.2
P27448	P27448	MARK3	MARK3	MAP/microtubule affinity-regulating kinase 3	40.6375	NSIASCADEQPHIGNYR	_NSIASC[Carbamidomethyl (C)]ADEQPHIGNYR_.2	fully-tryptic	41	57	-1.45476	9.02729e-05	T5_vs_T6	TRUE	TRUE	0.988501	1.50417	1.47345e-17	TRUE	TRUE	Up	16115.1
P14649	P14649	MYL6B	MYL6B	Myosin light chain 6B	56.25	AEPAVPQAPQK	_AEPAVPQAPQK_.2	fully-tryptic	36	46	0.78045	9.16683e-05	T1_vs_T5	TRUE	TRUE	0.888725	1.02988	6.13536e-06	TRUE	TRUE	Down	8513.85
Q92820	Q92820	GGH	GGH	Gamma-glutamyl hydrolase	43.0818	IEFISTMEGYK	_IEFISTMEGYK_.2	fully-tryptic	225	235	0.915153	9.18287e-05	T1_vs_T5	TRUE	TRUE	0.933215	1.27365	2.58158e-05	TRUE	TRUE	Down	9965.88
P11142	P11142	HSPA8	HSPA8	Heat shock cognate 71 kDa protein	52.0124	RFDDAVVQSDMK	_RFDDAVVQSDMK_.3	fully-tryptic	77	88	1.59615	9.18287e-05	T1_vs_T5	TRUE	TRUE	0.892034	1.05367	2.52971e-05	TRUE	TRUE	Down	17381.8
O75643	O75643	SNRNP200	SNRNP200	U5 small nuclear ribonucleoprotein 200 kDa helicase	50.6086	SLQYEYK	_SLQYEYK_.1	fully-tryptic	8	14	-0.779147	9.18287e-05	T1_vs_T5	TRUE	TRUE	0.8543	0.558028	3.60081e-06	TRUE	TRUE	Up	8484.79
O15355	O15355	PPM1G	PPM1G	Protein phosphatase 1G	46.337	EEPGSDSGTTAVVALIR	_EEPGSDSGTTAVVALIR_.2	fully-tryptic	321	337	-1.30373	9.18287e-05	T1_vs_T5	TRUE	TRUE	0.954286	1.63527	7.0813e-09	TRUE	TRUE	Up	14197.4
Q86VP6	Q86VP6	CAND1	CAND1	Cullin-associated NEDD8-dissociated protein 1	53.0894	TVIGELPPASSGSALAANVCK	_TVIGELPPASSGSALAANVC[Carbamidomethyl (C)]K_.2	fully-tryptic	112	132	1.49073	9.31525e-05	T1_vs_T5	TRUE	TRUE	0.951762	0.573486	1.31891e-06	TRUE	TRUE	Down	16003.1
P21964	P21964	COMT	COMT	Catechol O-methyltransferase	68.2657	EVVDGLEK	_EVVDGLEK_.2	fully-tryptic	252	259	-0.93301	9.3217e-05	T2_vs_T6	TRUE	TRUE	0.869654	32.1369	1.91648e-05	TRUE	TRUE	Up	10009
P52272	P52272	HNRNPM	HNRNPM	Heterogeneous nuclear ribonucleoprotein M	74.7945	LGGAGMER	_LGGAGMER_.2	fully-tryptic	411	418	-0.876861	9.40538e-05	T4_vs_T6	TRUE	TRUE	0.916319	1.99129	1.31502e-07	TRUE	TRUE	Up	9322.97
Q96ST3	Q96ST3	SIN3A	SIN3A	Paired amphipathic helix protein Sin3a	28.5153	FRLDNTLGGTSEVIHR	_FRLDNTLGGTSEVIHR_.3	fully-tryptic	651	666	1.4958	9.46958e-05	T2_vs_T6	TRUE	TRUE	0.906895	3.62139	9.63971e-05	TRUE	TRUE	Down	15795.8
Q9UPN6	Q9UPN6	SCAF8	SCAF8	SR-related and CTD-associated factor 8	13.2966	DHFGRPPVDIR	_DHFGRPPVDIR_.3	fully-tryptic	1058	1068	0.762633	9.4703e-05	T4_vs_T6	TRUE	TRUE	0.922489	3.65142	1.52308e-05	TRUE	TRUE	Down	8052.89
P23396	P23396	RPS3	RPS3	40S ribosomal protein S3	87.2428	IRELTAVVQKR	_IRELTAVVQKR_.3	fully-tryptic	66	76	1.60067	9.4703e-05	T4_vs_T6	TRUE	TRUE	0.903473	3.45668	4.18959e-05	TRUE	TRUE	Down	16902
P36507	P36507	MAP2K2	MAP2K2	Dual specificity mitogen-activated protein kinase kinase 2	44	KLEELELDEQQKK	_KLEELELDEQQKK_.3	fully-tryptic	40	52	0.895717	9.54169e-05	T5_vs_T6	TRUE	TRUE	0.928879	3.30691	4.06279e-06	TRUE	TRUE	Down	9387.41
Q9UPN6	Q9UPN6	SCAF8	SCAF8	SR-related and CTD-associated factor 8	13.2966	DHFGRPPVDIR	_DHFGRPPVDIR_.3	fully-tryptic	1058	1068	0.797744	9.54169e-05	T5_vs_T6	TRUE	TRUE	0.922489	3.65142	1.52308e-05	TRUE	TRUE	Down	8360.62
O60462	O60462	NRP2	NRP2	Neuropilin-2	26.3158	WTPQQSR	_WTPQQSR_.2	fully-tryptic	304	310	1.56704	9.68197e-05	T0_vs_T2	TRUE	TRUE	0.880542	0.00675883	5.1854e-08	TRUE	TRUE	Down	16185.1
Q9NZI8	Q9NZI8	IGF2BP1	IGF2BP1	Insulin-like growth factor 2 mRNA-binding protein 1	56.8458	RLEIEHSVPKK	_RLEIEHSVPKK_.3	fully-tryptic	67	77	-0.9133	9.71468e-05	T3_vs_T6	TRUE	TRUE	0.879894	16.8509	0.00015651	TRUE	TRUE	Up	9401.24
P04179	P04179	SOD2	SOD2	Superoxide dismutase [Mn], mitochondrial	68.4685	HHAAYVNNLNVTEEK	_HHAAYVNNLNVTEEK_.2	fully-tryptic	54	68	0.853544	9.71587e-05	T3_vs_T6	TRUE	TRUE	0.85508	2.81948	0.000475592	TRUE	TRUE	Down	8785.06
O95104	O95104;Q9UPN6	SCAF4	SCAF4	SR-related and CTD-associated factor 4	17.6983	VLNLWQK	_VLNLWQK_.2	fully-tryptic	113	119	1.16532	9.74011e-05	T5_vs_T6	TRUE	FALSE	0.850108	3.66061	6.83657e-05	TRUE	TRUE	Down	11964.1
P11142	P11142	HSPA8	HSPA8	Heat shock cognate 71 kDa protein	52.0124	RFDDAVVQSDMK	_RFDDAVVQSDMK_.3	fully-tryptic	77	88	1.59906	9.77357e-05	T0_vs_T5	TRUE	TRUE	0.892034	1.05367	2.52971e-05	TRUE	TRUE	Down	16361.1
P36776	P36776	LONP1	LONP1	Lon protease homolog, mitochondrial	39.5203	ILCFYGPPGVGK	_ILC[Carbamidomethyl (C)]FYGPPGVGK_.2	fully-tryptic	518	529	1.06083	9.84725e-05	T2_vs_T6	TRUE	TRUE	0.873005	2.38145	0.000348985	TRUE	TRUE	Down	10772.9
O60341	O60341	KDM1A	KDM1A	Lysine-specific histone demethylase 1A	54.2254	QVNMELAK	_QVNMELAK_.1	fully-tryptic	348	355	1.44864	9.86962e-05	T0_vs_T6	TRUE	TRUE	0.889857	3.84019	3.5287e-05	TRUE	TRUE	Down	14677.8
Q99798	Q99798	ACO2	ACO2	Aconitate hydratase, mitochondrial	66.1538	FRLEAPDADELPKGEFDPGQDTYQHPPK	_FRLEAPDADELPKGEFDPGQDTYQHPPK_.3	fully-tryptic	522	549	-1.13974	9.92968e-05	T3_vs_T6	TRUE	TRUE	0.920119	58.4384	9.65396e-06	TRUE	TRUE	Up	11478.2
P48735	P48735	IDH2	IDH2	Isocitrate dehydrogenase [NADP], mitochondrial	65.4867	KWPLYMSTK	_KWPLYMSTK_.2	fully-tryptic	243	251	-1.4831	9.95319e-05	T3_vs_T6	TRUE	TRUE	0.903767	48.4922	2.53583e-06	TRUE	TRUE	Up	14900.8
P51665	P51665	PSMD7	PSMD7	26S proteasome non-ATPase regulatory subunit 7	49.0741	EHVTSEIGAEEAEEVGVEHLLR	_EHVTSEIGAEEAEEVGVEHLLR_.3	semi-tryptic	156	177	1.0164	9.96818e-05	T2_vs_T5	TRUE	TRUE	0.863827	1.02013	4.61254e-05	TRUE	TRUE	Down	10196.5
Q8N474	Q8N474	SFRP1	SFRP1	Secreted frizzled-related protein 1	40.4459	NGADCPCHQLDNLSHHFLIMGR	_NGADC[Carbamidomethyl (C)]PC[Carbamidomethyl (C)]HQLDNLSHHFLIMGR_.4	fully-tryptic	252	273	0.909697	0.000101332	T0_vs_T6	TRUE	TRUE	0.855537	2.36105	0.000385688	TRUE	TRUE	Down	8977.36
P11137	P11137	MAP2	MAP2	Microtubule-associated protein 2	71.5928	ESKPPKPADEEIGIIQ	_ESKPPKPADEEIGIIQ_.3	semi-tryptic	459	474	0.822221	0.000102362	T5_vs_T6	TRUE	TRUE	0.952641	2.80816	6.70098e-08	TRUE	TRUE	Down	8032.47
P56192	P56192	MARS1	MARS1	Methionine--tRNA ligase, cytoplasmic	52.6667	NEVAAEVAK	_NEVAAEVAK_.1	fully-tryptic	867	875	-1.16231	0.000104887	T2_vs_T5	TRUE	TRUE	0.932475	3.05827	1.56664e-07	TRUE	TRUE	Up	11081.6
P23396	P23396	RPS3	RPS3	40S ribosomal protein S3	87.2428	IRELTAVVQKR	_IRELTAVVQKR_.3	fully-tryptic	66	76	1.65214	0.000105134	T5_vs_T6	TRUE	TRUE	0.903473	3.45668	4.18959e-05	TRUE	TRUE	Down	15714.6
O95104	O95104;Q9UPN6	SCAF4	SCAF4	SR-related and CTD-associated factor 4	17.6983	VLNLWQK	_VLNLWQK_.2	fully-tryptic	113	119	1.01397	0.000105337	T2_vs_T6	TRUE	FALSE	0.850108	3.66061	6.83657e-05	TRUE	TRUE	Down	9625.95
Q92616	Q92616	GCN1	GCN1	eIF-2-alpha kinase activator GCN1	42.1565	SDTQLVVR	_SDTQLVVR_.2	fully-tryptic	1894	1901	1.02535	0.000106004	T2_vs_T6	TRUE	TRUE	0.878506	3.41077	0.000349619	TRUE	TRUE	Down	9672.7
Q92820	Q92820	GGH	GGH	Gamma-glutamyl hydrolase	43.0818	IEFISTMEGYK	_IEFISTMEGYK_.2	fully-tryptic	225	235	0.981099	0.000107049	T1_vs_T6	TRUE	TRUE	0.933215	1.27365	2.58158e-05	TRUE	TRUE	Down	9164.96
Q9NTK5	Q9NTK5	OLA1	OLA1	Obg-like ATPase 1	77.0202	IGIVGLPNVGK	_IGIVGLPNVGK_.1	fully-tryptic	25	35	-0.959221	0.000107784	T2_vs_T6	TRUE	TRUE	0.872654	0.857674	0.000180774	TRUE	TRUE	Up	8899.5
Q9Y5S9	Q9Y5S9	RBM8A	RBM8A	RNA-binding protein 8A	55.7471	FAEYGEIK	_FAEYGEIK_.1	fully-tryptic	93	100	1.24034	0.000109261	T3_vs_T6	TRUE	TRUE	0.884869	2.99558	0.000442756	TRUE	TRUE	Down	11352.2
Q14203	Q14203	DCTN1	DCTN1	Dynactin subunit 1	53.0516	DADERIEK	_DADERIEK_.2	fully-tryptic	986	993	1.75365	0.000110365	T3_vs_T6	TRUE	TRUE	0.867156	2.91744	6.43439e-05	TRUE	TRUE	Down	15889.6
Q8WYA6	Q8WYA6	CTNNBL1	CTNNBL1	Beta-catenin-like protein 1	37.6554	VHQILNMR	_VHQILNMR_.2	fully-tryptic	515	522	-2.98634	0.000110743	T2_vs_T5	TRUE	TRUE	0.942831	0.33359	4.34654e-07	TRUE	TRUE	Up	26966.3
O95104	O95104;Q9UPN6	SCAF4	SCAF4	SR-related and CTD-associated factor 4	17.6983	VLNLWQK	_VLNLWQK_.2	fully-tryptic	113	119	1.1183	0.000111235	T0_vs_T6	TRUE	FALSE	0.850108	3.66061	6.83657e-05	TRUE	TRUE	Down	10053.5
Q07954	Q07954	LRP1	LRP1	Prolow-density lipoprotein receptor-related protein 1	28.169	GIPLDPNDK	_GIPLDPNDK_.1	fully-tryptic	1903	1911	-0.851617	0.000112796	T4_vs_T6	TRUE	TRUE	0.918983	7.30253	6.7025e-08	TRUE	TRUE	Up	7550.03
Q86VP6	Q86VP6	CAND1	CAND1	Cullin-associated NEDD8-dissociated protein 1	53.0894	TVIGELPPASSGSALAANVCK	_TVIGELPPASSGSALAANVC[Carbamidomethyl (C)]K_.2	fully-tryptic	112	132	1.38291	0.000114034	T2_vs_T5	TRUE	TRUE	0.951762	0.573486	1.31891e-06	TRUE	TRUE	Down	12127.2
Q1KMD3	Q1KMD3	HNRNPUL2	HNRNPUL2	Heterogeneous nuclear ribonucleoprotein U-like protein 2	55.1539	NYYGYQGYR	_NYYGYQGYR_.2	fully-tryptic	739	747	-0.960929	0.000114751	T0_vs_T6	TRUE	TRUE	0.885411	0.99681	2.8439e-06	TRUE	TRUE	Up	8374.07
O43488	O43488	AKR7A2	AKR7A2	Aflatoxin B1 aldehyde reductase member 2	61.5599	FFGNSWAETYR	_FFGNSWAETYR_.2	fully-tryptic	251	261	0.949448	0.00011551	T4_vs_T6	TRUE	TRUE	0.888377	2.74844	7.37181e-05	TRUE	TRUE	Down	8219.59
Q01581	Q01581	HMGCS1	HMGCS1	Hydroxymethylglutaryl-CoA synthase, cytoplasmic	82.1154	GTHMQHAYDFYKPDMLSEYPIVDGK	_GTHMQHAYDFYKPDMLSEYPIVDGK_.3	fully-tryptic	195	219	-1.36355	0.000123059	T0_vs_T6	TRUE	TRUE	0.909317	4.89075	4.73313e-05	TRUE	TRUE	Up	11080.5
O60749	O60749	SNX2	SNX2	Sorting nexin-2	51.2524	YLESLVQTQQQLIK	_YLESLVQTQQQLIK_.2	fully-tryptic	493	506	-0.875932	0.000125273	T1_vs_T6	TRUE	TRUE	0.850566	27.6955	6.76062e-05	TRUE	TRUE	Up	6992.2
Q15056	Q15056	EIF4H	EIF4H	Eukaryotic translation initiation factor 4H	64.9194	ELPTEPPYTAY	_ELPTEPPYTAY_.2	semi-tryptic	35	45	-3.51538	0.000125466	T1_vs_T6	TRUE	TRUE	0.910806	19.0771	4.48186e-05	TRUE	TRUE	Up	28018.7
Q08209	Q08209	PPP3CA	PPP3CA	Serine/threonine-protein phosphatase 2B catalytic subunit alpha isoform	27.6392	ITSFEEAK	_ITSFEEAK_.2	fully-tryptic	467	474	-1.1619	0.000126111	T4_vs_T6	TRUE	TRUE	0.976109	22.6584	1.91354e-09	TRUE	TRUE	Up	9213.28
Q15836	Q15836;P63027	VAMP3	VAMP3	Vesicle-associated membrane protein 3	45	GASQFETSAAK	_GASQFETSAAK_.2	semi-tryptic	56	66	1.19035	0.000127238	T1_vs_T6	TRUE	FALSE	0.878511	1.68901	0.000536544	TRUE	TRUE	Down	9355.31
P07900	P07900	HSP90AA1	HSP90AA1	Heat shock protein HSP 90-alpha	51.0929	LGLGIDEDDPTADDT	_LGLGIDEDDPTADDT_.2	semi-tryptic	694	708	0.891487	0.000127646	T0_vs_T6	TRUE	TRUE	0.859706	2.03981	8.4621e-07	TRUE	TRUE	Down	6984.03
Q14203	Q14203	DCTN1	DCTN1	Dynactin subunit 1	53.0516	DADERIEK	_DADERIEK_.2	fully-tryptic	986	993	1.66312	0.000127646	T0_vs_T6	TRUE	TRUE	0.867156	2.91744	6.43439e-05	TRUE	TRUE	Down	13029.1
Q13045	Q13045	FLII	FLII	Protein flightless-1 homolog	29.866	ACSAIHAVNLR	_AC[Carbamidomethyl (C)]SAIHAVNLR_.3	fully-tryptic	559	569	1.2916	0.000127747	T3_vs_T6	TRUE	TRUE	0.886876	3.47644	0.000141931	TRUE	TRUE	Down	10110.6
Q08209	Q08209	PPP3CA	PPP3CA	Serine/threonine-protein phosphatase 2B catalytic subunit alpha isoform	27.6392	ITSFEEAK	_ITSFEEAK_.2	fully-tryptic	467	474	-1.33309	0.000127944	T0_vs_T5	TRUE	TRUE	0.976109	22.6584	1.91354e-09	TRUE	TRUE	Up	10419.4
P50990	P50990	CCT8	CCT8	T-complex protein 1 subunit theta	83.9416	VDQIIMAK	_VDQIIMAK_.2	fully-tryptic	521	528	0.85172	0.000127994	T1_vs_T6	TRUE	TRUE	0.863414	3.71506	0.000315708	TRUE	TRUE	Down	6654.4
P54819	P54819	AK2	AK2	Adenylate kinase 2, mitochondrial	70.2929	LAENFCVCHLATGDMLR	_LAENFC[Carbamidomethyl (C)]VC[Carbamidomethyl (C)]HLATGDMLR_.3	fully-tryptic	35	51	0.842631	0.000129914	T1_vs_T6	TRUE	TRUE	0.850292	3.90263	0.000190327	TRUE	TRUE	Down	6486.08
P13591	P13591	NCAM1	NCAM1	Neural cell adhesion molecule 1	63.7529	HTEPNETTPLTEPEK	_HTEPNETTPLTEPEK_.3	fully-tryptic	806	820	0.921542	0.000130423	T2_vs_T6	TRUE	TRUE	0.895676	2.09266	5.87497e-05	TRUE	TRUE	Down	7065.8
P52272	P52272	HNRNPM	HNRNPM	Heterogeneous nuclear ribonucleoprotein M	74.7945	MGPLGLDHMASSIER	_MGPLGLDHMASSIER_.3	fully-tryptic	457	471	-0.763825	0.000131419	T3_vs_T6	TRUE	TRUE	0.938588	23.9263	9.33648e-07	TRUE	TRUE	Up	5812.14
P63167	Q96FJ2;P63167	DYNLL1	DYNLL1	Dynein light chain 1, cytoplasmic	55.0562	NFGSYVTHETK	_NFGSYVTHETK_.2	fully-tryptic	61	71	0.866529	0.000133237	T0_vs_T6	TRUE	FALSE	0.89409	1.46825	3.91395e-05	TRUE	TRUE	Down	6503.64
P10809	P10809	HSPD1	HSPD1	60 kDa heat shock protein, mitochondrial	78.8831	VTDALNAT	_VTDALNAT_.1	semi-tryptic	421	428	-2.77561	0.000135574	T0_vs_T4	TRUE	TRUE	0.967578	1.01465	2.48761e-08	TRUE	TRUE	Up	20473.1
Q99615	Q99615	DNAJC7	DNAJC7	DnaJ homolog subfamily C member 7	51.417	FREALGDAQQSVR	_FREALGDAQQSVR_.3	fully-tryptic	78	90	0.992884	0.000136584	T2_vs_T6	TRUE	TRUE	0.874007	2.37453	0.000105026	TRUE	TRUE	Down	7269.38
Q13045	Q13045	FLII	FLII	Protein flightless-1 homolog	29.866	ACSAIHAVNLR	_AC[Carbamidomethyl (C)]SAIHAVNLR_.3	fully-tryptic	559	569	1.26804	0.000136831	T2_vs_T6	TRUE	TRUE	0.886876	3.47644	0.000141931	TRUE	TRUE	Down	9267.18
Q9H479	Q9H479	FN3K	FN3K	Fructosamine-3-kinase	45.9547	LGEQMADLHLYNQK	_LGEQMADLHLYNQK_.2	fully-tryptic	103	116	0.989909	0.000139108	T3_vs_T6	TRUE	TRUE	0.869181	3.21707	5.19484e-05	TRUE	TRUE	Down	7116.14
Q71U36	Q71U36;P68363;Q6PEY2;Q9BQE3;P0DPH7;P0DPH8	TUBA1A	TUBA1A	Tubulin alpha-1A chain	87.8049	IGNACWELYCLEHGIQPDGQMPSDK	_IGNAC[Carbamidomethyl (C)]WELYC[Carbamidomethyl (C)]LEHGIQPDGQMPSDK_.3	semi-tryptic	16	40	-0.895963	0.000139939	T0_vs_T6	TRUE	FALSE	0.852401	49.3293	0.000727563	TRUE	TRUE	Up	6402.51
O15355	O15355	PPM1G	PPM1G	Protein phosphatase 1G	46.337	EEPGSDSGTTAVVALIR	_EEPGSDSGTTAVVALIR_.2	fully-tryptic	321	337	-1.25656	0.00014842	T0_vs_T5	TRUE	TRUE	0.954286	1.63527	7.0813e-09	TRUE	TRUE	Up	8466.24
Q96RD7	Q96RD7	PANX1	PANX1	Pannexin-1	24.6479	LELAVDK	_LELAVDK_.2	fully-tryptic	30	36	1.09219	0.00015168	T3_vs_T6	TRUE	TRUE	0.929437	0.912581	1.65281e-06	TRUE	TRUE	Down	7200.66
Q9Y5S9	Q9Y5S9	RBM8A	RBM8A	RNA-binding protein 8A	55.7471	FAEYGEIK	_FAEYGEIK_.1	fully-tryptic	93	100	1.24249	0.000153073	T1_vs_T6	TRUE	TRUE	0.884869	2.99558	0.000442756	TRUE	TRUE	Down	8116.98
Q5JVF3	Q5JVF3	PCID2	PCID2	PCI domain-containing protein 2	39.0977	DGASCAELVSFK	_DGASC[Carbamidomethyl (C)]AELVSFK_.2	fully-tryptic	21	32	-0.963701	0.000156449	T4_vs_T6	TRUE	TRUE	0.93972	50.6873	2.64695e-06	TRUE	TRUE	Up	6159.85
P78371	P78371	CCT2	CCT2	T-complex protein 1 subunit beta	84.8598	QDLMNIAGTTLSSK	_QDLMNIAGTTLSSK_.2	fully-tryptic	157	170	-0.750206	0.000156892	T1_vs_T5	TRUE	TRUE	0.954477	1.56882	2.45377e-08	TRUE	TRUE	Up	4781.68
Q00839	Q00839	HNRNPU	HNRNPU	Heterogeneous nuclear ribonucleoprotein U	57.9394	GNFTLPEVAECF	_GNFTLPEVAEC[Carbamidomethyl (C)]F_.2	semi-tryptic	638	649	0.832674	0.000157155	T3_vs_T6	TRUE	TRUE	0.89167	2.40209	1.05921e-05	TRUE	TRUE	Down	5298.44
Q13045	Q13045	FLII	FLII	Protein flightless-1 homolog	29.866	ACSAIHAVNLR	_AC[Carbamidomethyl (C)]SAIHAVNLR_.3	fully-tryptic	559	569	1.28592	0.000157215	T4_vs_T6	TRUE	TRUE	0.886876	3.47644	0.000141931	TRUE	TRUE	Down	8179.35
Q96I59	Q96I59	NARS2	NARS2	Probable asparagine--tRNA ligase, mitochondrial	21.3836	ERHPLEYLR	_ERHPLEYLR_.3	fully-tryptic	132	140	-2.00732	0.000157543	T0_vs_T3	TRUE	TRUE	0.966313	0.427557	5.99519e-09	TRUE	TRUE	Up	12741.4
P11142	P11142	HSPA8	HSPA8	Heat shock cognate 71 kDa protein	52.0124	RFDDAVVQSDMK	_RFDDAVVQSDMK_.3	fully-tryptic	77	88	1.4861	0.000157858	T3_vs_T5	TRUE	TRUE	0.892034	1.05367	2.52971e-05	TRUE	TRUE	Down	9414.19
Q9NWV4	Q9NWV4	CZIB	CZIB	CXXC motif containing zinc binding protein	59.375	ATLENITNLRPVGEDFR	_ATLENITNLRPVGEDFR_.3	fully-tryptic	10	26	1.17128	0.000158166	T3_vs_T5	TRUE	TRUE	0.925032	1.45487	1.19515e-05	TRUE	TRUE	Down	7405.39
Q9Y5S9	Q9Y5S9	RBM8A	RBM8A	RNA-binding protein 8A	55.7471	FAEYGEIK	_FAEYGEIK_.1	fully-tryptic	93	100	1.23231	0.000158845	T0_vs_T6	TRUE	TRUE	0.884869	2.99558	0.000442756	TRUE	TRUE	Down	7757.97
Q9BSJ2	Q9BSJ2	TUBGCP2	TUBGCP2	Gamma-tubulin complex component 2	38.1375	SSFEYGQVNHALAAAMR	_SSFEYGQVNHALAAAMR_.3	fully-tryptic	281	297	-1.0551	0.000159373	T3_vs_T6	TRUE	TRUE	0.885083	45.5608	0.000313993	TRUE	TRUE	Up	6620.34
Q96CN7	Q96CN7	ISOC1	ISOC1	Isochorismatase domain-containing protein 1	38.5906	GVEVHIVADATSSR	_GVEVHIVADATSSR_.2	fully-tryptic	227	240	0.90231	0.000159373	T3_vs_T6	TRUE	TRUE	0.902134	3.72551	1.78832e-05	TRUE	TRUE	Down	5661.63
Q9BPU6	Q9BPU6	DPYSL5	DPYSL5	Dihydropyrimidinase-related protein 5	81.9149	SLLANDTLNIVASDHRPFTTK	_SLLANDTLNIVASDHRPFTTK_.3	semi-tryptic	312	332	1.46266	0.000161797	T0_vs_T6	TRUE	TRUE	0.872422	3.63398	0.000233643	TRUE	TRUE	Down	9040.1
P41250	P41250	GARS1	GARS1	Glycine--tRNA ligase	55.751	TSYGWIEIVGCADR	_TSYGWIEIVGC[Carbamidomethyl (C)]ADR_.2	fully-tryptic	451	464	1.18124	0.000162613	T4_vs_T6	TRUE	TRUE	0.901104	3.33281	3.1273e-05	TRUE	TRUE	Down	7264.08
P55196	P55196	AFDN	AFDN	Afadin	44.7368	TDLPPPPPPPPVHYA	_TDLPPPPPPPPVHYA_.2	semi-tryptic	1362	1376	1.35386	0.000164568	T3_vs_T6	TRUE	TRUE	0.879204	2.80457	0.000103142	TRUE	TRUE	Down	8226.75
Q9UMX5	Q9UMX5	NENF	NENF	Neudesin	62.7907	YGGEEEDQPIYLAVK	_YGGEEEDQPIYLAVK_.2	fully-tryptic	55	69	2.79149	0.000165351	T2_vs_T6	TRUE	TRUE	0.864221	2.81746	0.00422049	TRUE	TRUE	Down	16882.2
O15067	O15067	PFAS	PFAS	Phosphoribosylformylglycinamidine synthase	52.4664	RFQELQR	_RFQELQR_.2	fully-tryptic	206	212	1.01188	0.000166386	T3_vs_T6	TRUE	TRUE	0.878641	3.49982	0.000201566	TRUE	TRUE	Down	6081.53
P49327	P49327	FASN	FASN	Fatty acid synthase	63.5603	WLSTSIPEAQWHSSLAR	_WLSTSIPEAQWHSSLAR_.3	fully-tryptic	712	728	0.782288	0.000166587	T2_vs_T6	TRUE	TRUE	0.892453	2.11925	1.51955e-05	TRUE	TRUE	Down	4695.98
Q16531	Q16531	DDB1	DDB1	DNA damage-binding protein 1	54.9123	NISVASCNSSQVVVAVGR	_NISVASC[Carbamidomethyl (C)]NSSQVVVAVGR_.2	fully-tryptic	497	514	1.33612	0.000167658	T2_vs_T6	TRUE	TRUE	0.875997	0.992398	4.02274e-05	TRUE	TRUE	Down	7969.28
Q01581	Q01581	HMGCS1	HMGCS1	Hydroxymethylglutaryl-CoA synthase, cytoplasmic	82.1154	GTHMQHAYDFYKPDMLSEYPIVDGK	_GTHMQHAYDFYKPDMLSEYPIVDGK_.3	fully-tryptic	195	219	-1.24332	0.000169728	T1_vs_T6	TRUE	TRUE	0.909317	4.89075	4.73313e-05	TRUE	TRUE	Up	7325.35
Q15056	Q15056	EIF4H	EIF4H	Eukaryotic translation initiation factor 4H	64.9194	ELPTEPPYTAY	_ELPTEPPYTAY_.2	semi-tryptic	35	45	-3.27199	0.000170827	T2_vs_T6	TRUE	TRUE	0.910806	19.0771	4.48186e-05	TRUE	TRUE	Up	19153.8
Q15836	Q15836;P63027	VAMP3	VAMP3	Vesicle-associated membrane protein 3	45	GASQFETSAAK	_GASQFETSAAK_.2	semi-tryptic	56	66	1.1182	0.000178018	T3_vs_T6	TRUE	FALSE	0.878511	1.68901	0.000536544	TRUE	TRUE	Down	6281.43
O15067	O15067	PFAS	PFAS	Phosphoribosylformylglycinamidine synthase	52.4664	RFQELQR	_RFQELQR_.2	fully-tryptic	206	212	0.920456	0.000178106	T2_vs_T6	TRUE	TRUE	0.878641	3.49982	0.000201566	TRUE	TRUE	Down	5168.02
P42167	P42167;P42166	TMPO	TMPO	Lamina-associated polypeptide 2, isoforms beta/gamma	55.0661	NRPPLPAGT	_NRPPLPAGT_.2	semi-tryptic	49	57	0.841137	0.000178353	T1_vs_T6	TRUE	FALSE	0.892497	2.30366	1.43687e-05	TRUE	TRUE	Down	4716.13
Q8IX01	Q8IX01	SUGP2	SUGP2	SURP and G-patch domain-containing protein 2	27.7264	GADQKPTSADCAVR	_GADQKPTSADC[Carbamidomethyl (C)]AVR_.2	fully-tryptic	646	659	-0.926741	0.000178387	T0_vs_T6	TRUE	TRUE	0.931568	1.18343	5.39468e-05	TRUE	TRUE	Up	5195.11
Q96ST3	Q96ST3	SIN3A	SIN3A	Paired amphipathic helix protein Sin3a	28.5153	FRLDNTLGGTSEVIHR	_FRLDNTLGGTSEVIHR_.3	fully-tryptic	651	666	1.57007	0.000179192	T1_vs_T6	TRUE	TRUE	0.906895	3.62139	9.63971e-05	TRUE	TRUE	Down	8761.93
Q13464	Q13464	ROCK1	ROCK1	Rho-associated protein kinase 1	21.3442	NPPSGFVR	_NPPSGFVR_.2	fully-tryptic	1319	1326	-1.01147	0.000179766	T3_vs_T6	TRUE	TRUE	0.873969	38.5745	4.64158e-06	TRUE	TRUE	Up	5626.59
O95104	O95104;Q9UPN6	SCAF4	SCAF4	SR-related and CTD-associated factor 4	17.6983	VLNLWQK	_VLNLWQK_.2	fully-tryptic	113	119	0.970543	0.00018504	T3_vs_T6	TRUE	FALSE	0.850108	3.66061	6.83657e-05	TRUE	TRUE	Down	5245.05
P21399	P21399	ACO1	ACO1	Cytoplasmic aconitate hydratase	49.4938	YTIIIPENLKPQMK	_YTIIIPENLKPQMK_.3	fully-tryptic	835	848	0.857682	0.000185455	T1_vs_T6	TRUE	TRUE	0.885285	2.51811	6.83657e-05	TRUE	TRUE	Down	4624.73
Q9BSJ2	Q9BSJ2	TUBGCP2	TUBGCP2	Gamma-tubulin complex component 2	38.1375	SSFEYGQVNHALAAAMR	_SSFEYGQVNHALAAAMR_.3	fully-tryptic	281	297	-1.16381	0.000185551	T1_vs_T6	TRUE	TRUE	0.885083	45.5608	0.000313993	TRUE	TRUE	Up	6272.19
P04179	P04179	SOD2	SOD2	Superoxide dismutase [Mn], mitochondrial	68.4685	HHAAYVNNLNVTEEK	_HHAAYVNNLNVTEEK_.2	fully-tryptic	54	68	0.82854	0.000187306	T1_vs_T6	TRUE	TRUE	0.85508	2.81948	0.000475592	TRUE	TRUE	Down	4423.46
P04179	P04179	SOD2	SOD2	Superoxide dismutase [Mn], mitochondrial	68.4685	HHAAYVNNLNVTEEK	_HHAAYVNNLNVTEEK_.2	fully-tryptic	54	68	0.823625	0.000189189	T0_vs_T6	TRUE	TRUE	0.85508	2.81948	0.000475592	TRUE	TRUE	Down	4353.45
Q13464	Q13464	ROCK1	ROCK1	Rho-associated protein kinase 1	21.3442	NPPSGFVR	_NPPSGFVR_.2	fully-tryptic	1319	1326	-0.992977	0.000189282	T2_vs_T6	TRUE	TRUE	0.873969	38.5745	4.64158e-06	TRUE	TRUE	Up	5246.02
Q13045	Q13045	FLII	FLII	Protein flightless-1 homolog	29.866	ACSAIHAVNLR	_AC[Carbamidomethyl (C)]SAIHAVNLR_.3	fully-tryptic	559	569	1.28671	0.000190392	T1_vs_T6	TRUE	TRUE	0.886876	3.47644	0.000141931	TRUE	TRUE	Down	6758.22
P52272	P52272	HNRNPM	HNRNPM	Heterogeneous nuclear ribonucleoprotein M	74.7945	MGPLGLDHMASSIER	_MGPLGLDHMASSIER_.3	fully-tryptic	457	471	-0.793647	0.000191777	T0_vs_T5	TRUE	TRUE	0.938588	23.9263	9.33648e-07	TRUE	TRUE	Up	4138.39
P52272	P52272	HNRNPM	HNRNPM	Heterogeneous nuclear ribonucleoprotein M	74.7945	LGGAGMER	_LGGAGMER_.2	fully-tryptic	411	418	-0.823334	0.000193168	T2_vs_T5	TRUE	TRUE	0.916319	1.99129	1.31502e-07	TRUE	TRUE	Up	4262.28
P12955	P12955	PEPD	PEPD	Xaa-Pro dipeptidase	52.1298	NPAVQAGSIVVLQGGEETQR	_NPAVQAGSIVVLQGGEETQR_.2	fully-tryptic	37	56	0.897195	0.000193544	T2_vs_T5	TRUE	TRUE	0.907192	0.966058	0.000151309	TRUE	TRUE	Down	4635.6
Q96PM5	Q96PM5	RCHY1	RCHY1	RING finger and CHY zinc finger domain-containing protein 1	31.4176	QNCPICLEDIHTSR	_QNC[Carbamidomethyl (C)]PIC[Carbamidomethyl (C)]LEDIHTSR_.3	fully-tryptic	143	156	-4.46194	0.000199305	T0_vs_T6	TRUE	TRUE	0.872327	46.2068	0.0042034	TRUE	TRUE	Up	22387.5
Q08209	Q08209	PPP3CA	PPP3CA	Serine/threonine-protein phosphatase 2B catalytic subunit alpha isoform	27.6392	ITSFEEAK	_ITSFEEAK_.2	fully-tryptic	467	474	-1.17428	0.000200329	T2_vs_T5	TRUE	TRUE	0.976109	22.6584	1.91354e-09	TRUE	TRUE	Up	5861.75
Q14203	Q14203	DCTN1	DCTN1	Dynactin subunit 1	53.0516	DADERIEK	_DADERIEK_.2	fully-tryptic	986	993	1.70097	0.000200558	T4_vs_T6	TRUE	TRUE	0.867156	2.91744	6.43439e-05	TRUE	TRUE	Down	8481.18
Q07666	Q07666	KHDRBS1	KHDRBS1	KH domain-containing, RNA-binding, signal transduction-associated protein 1	48.307	GAYREHPYGR	_GAYREHPYGR_.3	fully-tryptic	433	442	-1.04739	0.000205492	T4_vs_T6	TRUE	TRUE	0.971088	1.7281	3.53958e-10	TRUE	TRUE	Up	5096.96
P63167	Q96FJ2;P63167	DYNLL1	DYNLL1	Dynein light chain 1, cytoplasmic	55.0562	NFGSYVTHETK	_NFGSYVTHETK_.2	fully-tryptic	61	71	0.880337	0.000205507	T2_vs_T5	TRUE	FALSE	0.89409	1.46825	3.91395e-05	TRUE	TRUE	Down	4283.73
Q01581	Q01581	HMGCS1	HMGCS1	Hydroxymethylglutaryl-CoA synthase, cytoplasmic	82.1154	GTHMQHAYDFYKPDMLSEYPIVDGK	_GTHMQHAYDFYKPDMLSEYPIVDGK_.3	fully-tryptic	195	219	-1.16236	0.000205783	T2_vs_T6	TRUE	TRUE	0.909317	4.89075	4.73313e-05	TRUE	TRUE	Up	5648.5
P35612	P35612	ADD2	ADD2	Beta-adducin	57.1625	EQDHFLISPK	_EQDHFLISPK_.2	fully-tryptic	164	173	0.772065	0.000207968	T2_vs_T6	TRUE	TRUE	0.863722	2.56274	0.000305945	TRUE	TRUE	Down	3712.43
P63167	Q96FJ2;P63167	DYNLL1	DYNLL1	Dynein light chain 1, cytoplasmic	55.0562	NFGSYVTHETK	_NFGSYVTHETK_.3	fully-tryptic	61	71	1.07282	0.000208917	T2_vs_T5	TRUE	FALSE	0.858962	1.03222	5.34038e-05	TRUE	TRUE	Down	5135.15
O60341	O60341	KDM1A	KDM1A	Lysine-specific histone demethylase 1A	54.2254	QVNMELAK	_QVNMELAK_.1	fully-tryptic	348	355	1.19461	0.000211228	T2_vs_T6	TRUE	TRUE	0.889857	3.84019	3.5287e-05	TRUE	TRUE	Down	5655.52
Q9UPN3	Q9UPN3	MACF1	MACF1	Microtubule-actin cross-linking factor 1, isoforms 1/2/3/5	34.4342	QLEESASHL	_QLEESASHL_.2	semi-tryptic	4571	4579	1.45099	0.000211434	T1_vs_T6	TRUE	TRUE	0.893084	2.61364	7.34487e-07	TRUE	TRUE	Down	6862.62
Q96RD7	Q96RD7	PANX1	PANX1	Pannexin-1	24.6479	LELAVDK	_LELAVDK_.2	fully-tryptic	30	36	1.22896	0.000211656	T1_vs_T5	TRUE	TRUE	0.929437	0.912581	1.65281e-06	TRUE	TRUE	Down	5806.42
Q92616	Q92616	GCN1	GCN1	eIF-2-alpha kinase activator GCN1	42.1565	SDTQLVVR	_SDTQLVVR_.2	fully-tryptic	1894	1901	0.965517	0.000213258	T3_vs_T6	TRUE	TRUE	0.878506	3.41077	0.000349619	TRUE	TRUE	Down	4527.46
P13591	P13591	NCAM1	NCAM1	Neural cell adhesion molecule 1	63.7529	HTEPNETTPLTEPEK	_HTEPNETTPLTEPEK_.3	fully-tryptic	806	820	0.993088	0.000217758	T1_vs_T6	TRUE	TRUE	0.895676	2.09266	5.87497e-05	TRUE	TRUE	Down	4560.52
O60341	O60341	KDM1A	KDM1A	Lysine-specific histone demethylase 1A	54.2254	QVNMELAK	_QVNMELAK_.1	fully-tryptic	348	355	1.29007	0.000220505	T3_vs_T6	TRUE	TRUE	0.889857	3.84019	3.5287e-05	TRUE	TRUE	Down	5850.51
P22570	P22570	FDXR	FDXR	NADPH:adrenodoxin oxidoreductase, mitochondrial	60.0815	QPVPFGLVR	_QPVPFGLVR_.2	fully-tryptic	71	79	-1.75058	0.000220735	T5_vs_T6	TRUE	TRUE	0.897216	4.59462	0.000126864	TRUE	TRUE	Up	7930.7
P52272	P52272	HNRNPM	HNRNPM	Heterogeneous nuclear ribonucleoprotein M	74.7945	GDFFPPERPQQLPHGL	_GDFFPPERPQQLPHGL_.3	semi-tryptic	286	301	2.13668	0.000221977	T2_vs_T6	TRUE	TRUE	0.88491	2.63968	0.000130856	TRUE	TRUE	Down	9625.72
P19404	P19404	NDUFV2	NDUFV2	NADH dehydrogenase [ubiquinone] flavoprotein 2, mitochondrial	63.4538	VGETTPDK	_VGETTPDK_.2	fully-tryptic	160	167	0.89989	0.000223109	T4_vs_T6	TRUE	TRUE	0.907343	2.55939	3.10699e-05	TRUE	TRUE	Down	4033.42
Q96CN7	Q96CN7	ISOC1	ISOC1	Isochorismatase domain-containing protein 1	38.5906	GVEVHIVADATSSR	_GVEVHIVADATSSR_.2	fully-tryptic	227	240	0.956832	0.000225227	T4_vs_T6	TRUE	TRUE	0.902134	3.72551	1.78832e-05	TRUE	TRUE	Down	4248.3
P22570	P22570	FDXR	FDXR	NADPH:adrenodoxin oxidoreductase, mitochondrial	60.0815	QPVPFGLVR	_QPVPFGLVR_.2	fully-tryptic	71	79	-1.66129	0.000225227	T4_vs_T6	TRUE	TRUE	0.897216	4.59462	0.000126864	TRUE	TRUE	Up	7376.06
P26639	P26639	TARS1	TARS1	Threonine--tRNA ligase 1, cytoplasmic	60.5809	IYGISFPDPK	_IYGISFPDPK_.1	fully-tryptic	297	306	1.17174	0.000225989	T0_vs_T6	TRUE	TRUE	0.891619	2.18474	0.000164152	TRUE	TRUE	Down	5184.96
Q96HS1	Q96HS1	PGAM5	PGAM5	Serine/threonine-protein phosphatase PGAM5, mitochondrial	70.9343	VSTDLLR	_VSTDLLR_.2	fully-tryptic	170	176	0.819615	0.000229473	T0_vs_T4	TRUE	TRUE	0.954723	0.780996	1.14186e-07	TRUE	TRUE	Down	3571.73
P27816	P27816	MAP4	MAP4	Microtubule-associated protein 4	59.7222	DNVGHLPAGGAVK	_DNVGHLPAGGAVK_.2	semi-tryptic	1075	1087	0.803614	0.000230623	T0_vs_T5	TRUE	TRUE	0.913054	1.06383	2.94689e-06	TRUE	TRUE	Down	3484.53
Q9NWV4	Q9NWV4	CZIB	CZIB	CXXC motif containing zinc binding protein	59.375	ATLENITNLRPVGEDFR	_ATLENITNLRPVGEDFR_.3	fully-tryptic	10	26	1.16073	0.000231556	T0_vs_T5	TRUE	TRUE	0.925032	1.45487	1.19515e-05	TRUE	TRUE	Down	5012.72
P31946	P31946	YWHAB	YWHAB	14-3-3 protein beta/alpha	53.6585	TLNEESYK	_TLNEESYK_.1	semi-tryptic	207	214	-0.861932	0.000231556	T0_vs_T5	TRUE	TRUE	0.880653	1.50335	2.40357e-06	TRUE	TRUE	Up	3722.34
P52272	P52272	HNRNPM	HNRNPM	Heterogeneous nuclear ribonucleoprotein M	74.7945	MGAGMGFGLER	_MGAGMGFGLER_.2	fully-tryptic	486	496	-0.965507	0.000232295	T3_vs_T6	TRUE	TRUE	0.918734	1.46844	9.4866e-06	TRUE	TRUE	Up	4156.38
Q8IX01	Q8IX01	SUGP2	SUGP2	SURP and G-patch domain-containing protein 2	27.7264	GADQKPTSADCAVR	_GADQKPTSADC[Carbamidomethyl (C)]AVR_.2	fully-tryptic	646	659	-0.871052	0.000232295	T3_vs_T6	TRUE	TRUE	0.931568	1.18343	5.39468e-05	TRUE	TRUE	Up	3749.76
O95218	O95218	ZRANB2	ZRANB2	Zinc finger Ran-binding domain-containing protein 2	38.1818	YKLDEDEDEDDADLSK	_YKLDEDEDEDDADLSK_.2	fully-tryptic	167	182	-0.958441	0.00023263	T3_vs_T6	TRUE	TRUE	0.853403	66.4019	4.98117e-05	TRUE	TRUE	Up	4120.03
Q92820	Q92820	GGH	GGH	Gamma-glutamyl hydrolase	43.0818	IEFISTMEGYK	_IEFISTMEGYK_.2	fully-tryptic	225	235	0.930714	0.000233196	T3_vs_T6	TRUE	TRUE	0.933215	1.27365	2.58158e-05	TRUE	TRUE	Down	3991.12
P21399	P21399	ACO1	ACO1	Cytoplasmic aconitate hydratase	49.4938	YTIIIPENLKPQMK	_YTIIIPENLKPQMK_.3	fully-tryptic	835	848	0.834891	0.000235772	T0_vs_T6	TRUE	TRUE	0.885285	2.51811	6.83657e-05	TRUE	TRUE	Down	3541.1
P07900	P07900	HSP90AA1	HSP90AA1	Heat shock protein HSP 90-alpha	51.0929	LGLGIDEDDPTADDT	_LGLGIDEDDPTADDT_.2	semi-tryptic	694	708	0.915662	0.000239411	T1_vs_T6	TRUE	TRUE	0.859706	2.03981	8.4621e-07	TRUE	TRUE	Down	3824.65
Q1KMD3	Q1KMD3	HNRNPUL2	HNRNPUL2	Heterogeneous nuclear ribonucleoprotein U-like protein 2	55.1539	NYYGYQGYR	_NYYGYQGYR_.2	fully-tryptic	739	747	-0.87439	0.000239651	T3_vs_T6	TRUE	TRUE	0.885411	0.99681	2.8439e-06	TRUE	TRUE	Up	3648.6
P50990	P50990	CCT8	CCT8	T-complex protein 1 subunit theta	83.9416	VDQIIMAK	_VDQIIMAK_.2	fully-tryptic	521	528	0.779575	0.000241059	T3_vs_T6	TRUE	TRUE	0.863414	3.71506	0.000315708	TRUE	TRUE	Down	3233.96
Q99805	Q99805	TM9SF2	TM9SF2	Transmembrane 9 superfamily member 2	31.825	LVHGDIFRPPR	_LVHGDIFRPPR_.3	fully-tryptic	350	360	1.34633	0.000241257	T0_vs_T6	TRUE	TRUE	0.927224	0.844103	9.33648e-07	TRUE	TRUE	Down	5580.51
Q92820	Q92820	GGH	GGH	Gamma-glutamyl hydrolase	43.0818	IEFISTMEGYK	_IEFISTMEGYK_.2	fully-tryptic	225	235	0.864768	0.000242596	T3_vs_T5	TRUE	TRUE	0.933215	1.27365	2.58158e-05	TRUE	TRUE	Down	3564.64
P50990	P50990	CCT8	CCT8	T-complex protein 1 subunit theta	83.9416	VDQIIMAK	_VDQIIMAK_.2	fully-tryptic	521	528	0.769178	0.000243285	T2_vs_T6	TRUE	TRUE	0.863414	3.71506	0.000315708	TRUE	TRUE	Down	3161.63
P52272	P52272	HNRNPM	HNRNPM	Heterogeneous nuclear ribonucleoprotein M	74.7945	MGPLGLDHMASSIER	_MGPLGLDHMASSIER_.3	fully-tryptic	457	471	-0.767228	0.00024562	T1_vs_T5	TRUE	TRUE	0.938588	23.9263	9.33648e-07	TRUE	TRUE	Up	3123.64
P26639	P26639	TARS1	TARS1	Threonine--tRNA ligase 1, cytoplasmic	60.5809	IYGISFPDPK	_IYGISFPDPK_.1	fully-tryptic	297	306	1.16811	0.000245726	T1_vs_T6	TRUE	TRUE	0.891619	2.18474	0.000164152	TRUE	TRUE	Down	4753.72
O60313	O60313	OPA1	OPA1	Dynamin-like 120 kDa protein, mitochondrial	43.0208	VQLAEDLK	_VQLAEDLK_.2	fully-tryptic	933	940	3.61893	0.000246296	T0_vs_T6	TRUE	TRUE	0.880588	2.55486	6.72299e-05	TRUE	TRUE	Down	14693.4
P67936	P09493;P07951;P67936;P06753;Q3SX28	TPM4	TPM4	Tropomyosin alpha-4 chain	76.6129	YEEEIK	_YEEEIK_.2	fully-tryptic	185	190	0.811657	0.000249587	T2_vs_T6	TRUE	FALSE	0.887051	1.55486	1.36128e-05	TRUE	TRUE	Down	3252
P52272	P52272	HNRNPM	HNRNPM	Heterogeneous nuclear ribonucleoprotein M	74.7945	GDFFPPERPQQLPHGL	_GDFFPPERPQQLPHGL_.3	semi-tryptic	286	301	2.05655	0.000250903	T1_vs_T6	TRUE	TRUE	0.88491	2.63968	0.000130856	TRUE	TRUE	Down	8196.61
P23528	P23528;Q9Y281	CFL1	CFL1	Cofilin-1	92.7711	DATYETK	_DATYETK_.1	semi-tryptic	86	92	1.38772	0.000251845	T2_vs_T5	TRUE	FALSE	0.921429	0.535503	2.08149e-05	TRUE	TRUE	Down	5510.2
Q9UIJ7	Q9UIJ7	AK3	AK3	GTP:AMP phosphotransferase AK3, mitochondrial	74.4493	ITTHFELK	_ITTHFELK_.2	fully-tryptic	27	34	0.910266	0.000259096	T2_vs_T6	TRUE	TRUE	0.858654	3.56633	0.000506417	TRUE	TRUE	Down	3513.24
Q13435	Q13435	SF3B2	SF3B2	Splicing factor 3B subunit 2	46.5922	LHDAFFK	_LHDAFFK_.2	fully-tryptic	571	577	-2.12032	0.000259208	T0_vs_T4	TRUE	TRUE	0.970449	1.1224	5.86359e-08	TRUE	TRUE	Up	8179.96
P28331	P28331	NDUFS1	NDUFS1	NADH-ubiquinone oxidoreductase 75 kDa subunit, mitochondrial	60.2476	LSVAGNCR	_LSVAGNC[Carbamidomethyl (C)]R_.2	fully-tryptic	69	76	2.14453	0.000262113	T5_vs_T6	TRUE	TRUE	0.932412	2.99663	4.61037e-06	TRUE	TRUE	Down	8181.71
Q04828	P17516;P52895;P42330;Q04828	AKR1C1	AKR1C1	Aldo-keto reductase family 1 member C1	48.2972	EDIFYTSK	_EDIFYTSK_.2	fully-tryptic	77	84	-6.87591	0.000263581	T0_vs_T5	TRUE	FALSE	0.902454	0.675186	8.15765e-05	TRUE	TRUE	Up	26086.5
P67936	P09493;P07951;P67936;P06753;Q3SX28	TPM4	TPM4	Tropomyosin alpha-4 chain	76.6129	YEEEIK	_YEEEIK_.2	fully-tryptic	185	190	0.795457	0.000270962	T1_vs_T6	TRUE	FALSE	0.887051	1.55486	1.36128e-05	TRUE	TRUE	Down	2935.68
P55196	P55196	AFDN	AFDN	Afadin	44.7368	TDLPPPPPPPPVHYA	_TDLPPPPPPPPVHYA_.2	semi-tryptic	1362	1376	1.33087	0.000272037	T0_vs_T6	TRUE	TRUE	0.879204	2.80457	0.000103142	TRUE	TRUE	Down	4892.22
Q96HS1	Q96HS1	PGAM5	PGAM5	Serine/threonine-protein phosphatase PGAM5, mitochondrial	70.9343	VSTDLLR	_VSTDLLR_.2	fully-tryptic	170	176	0.815557	0.000274195	T1_vs_T4	TRUE	TRUE	0.954723	0.780996	1.14186e-07	TRUE	TRUE	Down	2974.37
P49589	P49589	CARS1	CARS1	Cysteine--tRNA ligase, cytoplasmic	52.4064	ALCDNVDTR	_ALC[Carbamidomethyl (C)]DNVDTR_.2	fully-tryptic	504	512	1.24198	0.000281613	T4_vs_T6	TRUE	TRUE	0.913819	2.14597	6.82753e-06	TRUE	TRUE	Down	4410.23
Q9H479	Q9H479	FN3K	FN3K	Fructosamine-3-kinase	45.9547	LGEQMADLHLYNQK	_LGEQMADLHLYNQK_.2	fully-tryptic	103	116	0.974216	0.000285442	T2_vs_T6	TRUE	TRUE	0.869181	3.21707	5.19484e-05	TRUE	TRUE	Down	3413.01
Q92600	Q92600	CNOT9	CNOT9	CCR4-NOT transcription complex subunit 9	41.806	VCNALALLQCVASHPETR	_VC[Carbamidomethyl (C)]NALALLQC[Carbamidomethyl (C)]VASHPETR_.3	fully-tryptic	90	107	-1.04954	0.000286506	T2_vs_T5	TRUE	TRUE	0.936511	5.94651	0.000114105	TRUE	TRUE	Up	3663.23
P28288	P28288	ABCD3	ABCD3	ATP-binding cassette sub-family D member 3	33.0804	IANPDQLLTQDVEK	_IANPDQLLTQDVEK_.2	fully-tryptic	182	195	1.08537	0.0002884	T0_vs_T6	TRUE	TRUE	0.877692	2.65826	0.000184442	TRUE	TRUE	Down	3763.44
O95218	O95218	ZRANB2	ZRANB2	Zinc finger Ran-binding domain-containing protein 2	38.1818	KLDEDEDEDDADLSK	_KLDEDEDEDDADLSK_.2	semi-tryptic	168	182	0.899183	0.000288943	T2_vs_T6	TRUE	TRUE	0.864077	1.58905	0.000336729	TRUE	TRUE	Down	3111.97
P68371	Q9BVA1;P68371;P04350;Q13885	TUBB4B	TUBB4B	Tubulin beta-4B chain	82.2472	YHGDSDLQLER	_YHGDSDLQLER_.3	semi-tryptic	36	46	0.803672	0.000289713	T3_vs_T5	TRUE	FALSE	0.910426	1.01364	2.20954e-05	TRUE	TRUE	Down	2774.03
P21964	P21964	COMT	COMT	Catechol O-methyltransferase	68.2657	EVVDGLEK	_EVVDGLEK_.2	fully-tryptic	252	259	-0.783875	0.000290595	T3_vs_T6	TRUE	TRUE	0.869654	32.1369	1.91648e-05	TRUE	TRUE	Up	2697.48
Q9H9T3	Q9H9T3	ELP3	ELP3	Elongator complex protein 3	45.3382	ELHVYGSVVPVSSRDPTK	_ELHVYGSVVPVSSRDPTK_.3	fully-tryptic	474	491	0.875926	0.000292597	T3_vs_T6	TRUE	TRUE	0.880977	3.71709	5.4931e-05	TRUE	TRUE	Down	2993.63
Q07666	Q07666	KHDRBS1	KHDRBS1	KH domain-containing, RNA-binding, signal transduction-associated protein 1	48.307	GAYREHPYGR	_GAYREHPYGR_.3	fully-tryptic	433	442	-1.01912	0.000292967	T3_vs_T5	TRUE	TRUE	0.971088	1.7281	3.53958e-10	TRUE	TRUE	Up	3478.63
Q15029	Q15029	EFTUD2	EFTUD2	116 kDa U5 small nuclear ribonucleoprotein component	60.5967	VLSGTIHAGQPVK	_VLSGTIHAGQPVK_.2	fully-tryptic	496	508	1.2219	0.000294681	T2_vs_T5	TRUE	TRUE	0.902781	1.11116	5.68411e-05	TRUE	TRUE	Down	4146.53
Q8NB90	Q8NB90	SPATA5	SPATA5	ATPase family protein 2 homolog	14.4457	SYGIPAPR	_SYGIPAPR_.2	fully-tryptic	381	388	0.991613	0.000296367	T2_vs_T6	TRUE	TRUE	0.882487	3.30143	0.000267945	TRUE	TRUE	Down	3345.89
Q86UP2	Q86UP2	KTN1	KTN1	Kinectin	42.0044	QQQVEAVELEAK	_QQQVEAVELEAK_.2	fully-tryptic	1062	1073	-0.889381	0.000299319	T3_vs_T5	TRUE	TRUE	0.974483	4.4211	2.62093e-09	TRUE	TRUE	Up	2971.35
P54819	P54819	AK2	AK2	Adenylate kinase 2, mitochondrial	70.2929	LAENFCVCHLATGDMLR	_LAENFC[Carbamidomethyl (C)]VC[Carbamidomethyl (C)]HLATGDMLR_.3	fully-tryptic	35	51	0.803238	0.000303066	T5_vs_T6	TRUE	TRUE	0.850292	3.90263	0.000190327	TRUE	TRUE	Down	2650.37
P24539	P24539	ATP5PB	ATP5PB	ATP synthase F(0) complex subunit B1, mitochondrial	45.3125	KAQAQPVM	_KAQAQPVM_.1	fully-tryptic	249	256	-1.06725	0.000303066	T5_vs_T6	TRUE	TRUE	0.99621	1.12988	2.21823e-17	TRUE	TRUE	Up	3521.51
Q96RD7	Q96RD7	PANX1	PANX1	Pannexin-1	24.6479	LELAVDK	_LELAVDK_.2	fully-tryptic	30	36	1.12266	0.000304236	T3_vs_T5	TRUE	TRUE	0.929437	0.912581	1.65281e-06	TRUE	TRUE	Down	3690.1
Q9BSJ2	Q9BSJ2	TUBGCP2	TUBGCP2	Gamma-tubulin complex component 2	38.1375	SSFEYGQVNHALAAAMR	_SSFEYGQVNHALAAAMR_.3	fully-tryptic	281	297	-1.10255	0.000307479	T0_vs_T6	TRUE	TRUE	0.885083	45.5608	0.000313993	TRUE	TRUE	Up	3585.77
Q00839	Q00839	HNRNPU	HNRNPU	Heterogeneous nuclear ribonucleoprotein U	57.9394	GNFTLPEVAECF	_GNFTLPEVAEC[Carbamidomethyl (C)]F_.2	semi-tryptic	638	649	0.804039	0.000308766	T4_vs_T6	TRUE	TRUE	0.89167	2.40209	1.05921e-05	TRUE	TRUE	Down	2604.03
O95071	O95071	UBR5	UBR5	E3 ubiquitin-protein ligase UBR5	12.1829	VPDCFQR	_VPDC[Carbamidomethyl (C)]FQR_.2	fully-tryptic	727	733	-0.952955	0.000312067	T1_vs_T5	TRUE	TRUE	0.952135	43.1611	4.53528e-08	TRUE	TRUE	Up	3053.68
Q07666	Q07666	KHDRBS1	KHDRBS1	KH domain-containing, RNA-binding, signal transduction-associated protein 1	48.307	GAYREHPYGR	_GAYREHPYGR_.3	fully-tryptic	433	442	-1.07645	0.000313911	T0_vs_T4	TRUE	TRUE	0.971088	1.7281	3.53958e-10	TRUE	TRUE	Up	3429.16
Q92522	Q92522	H1FX	H1FX	Histone H1x	53.5211	KVPWFDQQ	_KVPWFDQQ_.2	semi-tryptic	76	83	-0.982592	0.00031621	T1_vs_T6	TRUE	TRUE	0.865938	1.42681	0.000193684	TRUE	TRUE	Up	3107.4
P08238	P08238;Q58FF8;Q58FF6;Q14568;P07900	HSP90AB1	HSP90AB1	Heat shock protein HSP 90-beta	73.0663	SLIINTFYSNK	_SLIINTFYSNK_.2	semi-tryptic	26	36	0.86348	0.000317749	T3_vs_T6	TRUE	FALSE	0.857269	3.68305	0.000347046	TRUE	TRUE	Down	2717.49
Q13126	Q13126	MTAP	MTAP	S-methyl-5'-thioadenosine phosphorylase	74.2049	VNYQANIWALK	_VNYQANIWALK_.2	fully-tryptic	72	82	0.769103	0.000323846	T5_vs_T6	TRUE	TRUE	0.960546	2.73866	2.07175e-08	TRUE	TRUE	Down	2374.9
P52272	P52272	HNRNPM	HNRNPM	Heterogeneous nuclear ribonucleoprotein M	74.7945	MGAGMGFGLER	_MGAGMGFGLER_.2	fully-tryptic	486	496	-1.08297	0.000324321	T1_vs_T5	TRUE	TRUE	0.918734	1.46844	9.4866e-06	TRUE	TRUE	Up	3339.19
Q99805	Q99805	TM9SF2	TM9SF2	Transmembrane 9 superfamily member 2	31.825	LVHGDIFRPPR	_LVHGDIFRPPR_.3	fully-tryptic	350	360	1.50379	0.000326003	T0_vs_T5	TRUE	TRUE	0.927224	0.844103	9.33648e-07	TRUE	TRUE	Down	4612.81
O60313	O60313	OPA1	OPA1	Dynamin-like 120 kDa protein, mitochondrial	43.0208	VQLAEDLK	_VQLAEDLK_.2	fully-tryptic	933	940	3.38997	0.000328733	T3_vs_T6	TRUE	TRUE	0.880588	2.55486	6.72299e-05	TRUE	TRUE	Down	10312.2
Q7L2H7	Q7L2H7	EIF3M	EIF3M	Eukaryotic translation initiation factor 3 subunit M	54.0107	NSLLSLSDT	_NSLLSLSDT_.1	fully-tryptic	366	374	-0.994898	0.000329346	T0_vs_T6	TRUE	TRUE	0.86176	47.0919	0.000638181	TRUE	TRUE	Up	3020.83
Q96PM5	Q96PM5	RCHY1	RCHY1	RING finger and CHY zinc finger domain-containing protein 1	31.4176	QNCPICLEDIHTSR	_QNC[Carbamidomethyl (C)]PIC[Carbamidomethyl (C)]LEDIHTSR_.3	fully-tryptic	143	156	-4.26971	0.000331505	T1_vs_T6	TRUE	TRUE	0.872327	46.2068	0.0042034	TRUE	TRUE	Up	12879.8
Q92878	Q92878	RAD50	RAD50	DNA repair protein RAD50	38.186	WLQDNLTLR	_WLQDNLTLR_.2	fully-tryptic	1017	1025	-0.772281	0.000334428	T5_vs_T6	TRUE	TRUE	0.963029	2.13448	1.38862e-09	TRUE	TRUE	Up	2309.26
Q13813	Q13813	SPTAN1	SPTAN1	Spectrin alpha chain, non-erythrocytic 1	72.6942	MQHNLEQQIQAR	_MQHNLEQQIQAR_.3	fully-tryptic	2304	2315	0.873319	0.000334663	T0_vs_T6	TRUE	TRUE	0.889381	0.121662	5.94857e-06	TRUE	TRUE	Down	2609.55
Q9UQE7	Q9UQE7	SMC3	SMC3	Structural maintenance of chromosomes protein 3	54.1495	QIAAIHK	_QIAAIHK_.2	fully-tryptic	412	418	-3.28198	0.000334663	T0_vs_T6	TRUE	TRUE	0.896948	36.4381	5.97898e-05	TRUE	TRUE	Up	9806.84
Q7L2H7	Q7L2H7	EIF3M	EIF3M	Eukaryotic translation initiation factor 3 subunit M	54.0107	NSLLSLSDT	_NSLLSLSDT_.1	fully-tryptic	366	374	-0.948933	0.000342736	T2_vs_T6	TRUE	TRUE	0.86176	47.0919	0.000638181	TRUE	TRUE	Up	2768.7
P08238	P08238;Q58FF8;Q58FF6;Q14568;P07900	HSP90AB1	HSP90AB1	Heat shock protein HSP 90-beta	73.0663	SLIINTFYSNK	_SLIINTFYSNK_.2	semi-tryptic	26	36	0.848135	0.000342847	T2_vs_T6	TRUE	FALSE	0.857269	3.68305	0.000347046	TRUE	TRUE	Down	2473.8
Q16531	Q16531	DDB1	DDB1	DNA damage-binding protein 1	54.9123	LQTVAEK	_LQTVAEK_.2	fully-tryptic	858	864	-1.01736	0.000347023	T2_vs_T6	TRUE	TRUE	0.855125	15.8544	0.000881406	TRUE	TRUE	Up	2931.69
Q96RD7	Q96RD7	PANX1	PANX1	Pannexin-1	24.6479	LELAVDK	_LELAVDK_.2	fully-tryptic	30	36	1.05911	0.000353016	T2_vs_T6	TRUE	TRUE	0.929437	0.912581	1.65281e-06	TRUE	TRUE	Down	3000.18
Q16531	Q16531	DDB1	DDB1	DNA damage-binding protein 1	54.9123	LQTVAEK	_LQTVAEK_.2	fully-tryptic	858	864	-1.02485	0.000358268	T3_vs_T6	TRUE	TRUE	0.855125	15.8544	0.000881406	TRUE	TRUE	Up	2860.56
Q96PM5	Q96PM5	RCHY1	RCHY1	RING finger and CHY zinc finger domain-containing protein 1	31.4176	QNCPICLEDIHTSR	_QNC[Carbamidomethyl (C)]PIC[Carbamidomethyl (C)]LEDIHTSR_.3	fully-tryptic	143	156	-4.03813	0.000358882	T3_vs_T6	TRUE	TRUE	0.872327	46.2068	0.0042034	TRUE	TRUE	Up	11252
Q8NBL1	Q8NBL1	POGLUT1	POGLUT1	Protein O-glucosyltransferase 1	29.5918	WDLFREDLVR	_WDLFREDLVR_.2	fully-tryptic	184	193	1.56606	0.000359599	T3_vs_T6	TRUE	TRUE	0.869405	1.6074	0.000231213	TRUE	TRUE	Down	4355.02
Q99598	Q99598	TSNAX	TSNAX	Translin-associated protein X	57.5862	ITSAPDMEDILTESEIK	_ITSAPDMEDILTESEIK_.2	fully-tryptic	77	93	0.886038	0.000360108	T2_vs_T5	TRUE	TRUE	0.855561	1.40009	0.00016015	TRUE	TRUE	Down	2460.48
Q8IX01	Q8IX01	SUGP2	SUGP2	SURP and G-patch domain-containing protein 2	27.7264	GADQKPTSADCAVR	_GADQKPTSADC[Carbamidomethyl (C)]AVR_.2	fully-tryptic	646	659	-0.80437	0.000360627	T1_vs_T6	TRUE	TRUE	0.931568	1.18343	5.39468e-05	TRUE	TRUE	Up	2230.48
O94979	O94979	SEC31A	SEC31A	Protein transport protein Sec31A	32.377	QVQHILASASPSGR	_QVQHILASASPSGR_.2	fully-tryptic	179	192	1.34688	0.000362421	T4_vs_T6	TRUE	TRUE	0.942317	1.71003	1.94702e-06	TRUE	TRUE	Down	3716.35
Q3ZCQ8	Q3ZCQ8	TIMM50	TIMM50	Mitochondrial import inner membrane translocase subunit TIM50	36.5439	VVVVDCK	_VVVVDC[Carbamidomethyl (C)]K_.1	fully-tryptic	244	250	-0.75615	0.000367971	T2_vs_T5	TRUE	TRUE	0.910509	0.932237	6.66487e-05	TRUE	TRUE	Up	2054.92
Q13428	Q13428	TCOF1	TCOF1	Treacle protein	21.371	AGPVAVQVK	_AGPVAVQVK_.2	fully-tryptic	592	600	-0.855462	0.000368034	T0_vs_T6	TRUE	TRUE	0.916951	0.901749	1.52885e-05	TRUE	TRUE	Up	2324.41
O95302	O95302	FKBP9	FKBP9	Peptidyl-prolyl cis-trans isomerase FKBP9	22.4561	FVPDECPR	_FVPDEC[Carbamidomethyl (C)]PR_.2	fully-tryptic	42	49	0.801783	0.00036991	T3_vs_T6	TRUE	TRUE	0.895646	1.15231	9.87491e-05	TRUE	TRUE	Down	2167.51
Q96PM5	Q96PM5	RCHY1	RCHY1	RING finger and CHY zinc finger domain-containing protein 1	31.4176	QNCPICLEDIHTSR	_QNC[Carbamidomethyl (C)]PIC[Carbamidomethyl (C)]LEDIHTSR_.3	fully-tryptic	143	156	-3.97169	0.000374083	T2_vs_T6	TRUE	TRUE	0.872327	46.2068	0.0042034	TRUE	TRUE	Up	10617.1
O15067	O15067	PFAS	PFAS	Phosphoribosylformylglycinamidine synthase	52.4664	RFQELQR	_RFQELQR_.2	fully-tryptic	206	212	0.954902	0.00037524	T4_vs_T6	TRUE	TRUE	0.878641	3.49982	0.000201566	TRUE	TRUE	Down	2544.78
P08238	P08238	HSP90AB1	HSP90AB1	Heat shock protein HSP 90-beta	73.0663	DSCDELIPEYLNFIR	_DSC[Carbamidomethyl (C)]DELIPEYLNFIR_.2	semi-tryptic	364	378	-0.750456	0.000377026	T0_vs_T6	TRUE	TRUE	0.853807	14.1963	4.91624e-05	TRUE	TRUE	Up	1990.46
Q92616	Q92616	GCN1	GCN1	eIF-2-alpha kinase activator GCN1	42.1565	SDTQLVVR	_SDTQLVVR_.2	fully-tryptic	1894	1901	1.00704	0.000377809	T0_vs_T6	TRUE	TRUE	0.878506	3.41077	0.000349619	TRUE	TRUE	Down	2665.48
P63167	Q96FJ2;P63167	DYNLL1	DYNLL1	Dynein light chain 1, cytoplasmic	55.0562	NFGSYVTHETK	_NFGSYVTHETK_.2	fully-tryptic	61	71	0.762684	0.000378756	T3_vs_T6	TRUE	FALSE	0.89409	1.46825	3.91395e-05	TRUE	TRUE	Down	2013.66
Q9BSJ2	Q9BSJ2	TUBGCP2	TUBGCP2	Gamma-tubulin complex component 2	38.1375	SSFEYGQVNHALAAAMR	_SSFEYGQVNHALAAAMR_.3	fully-tryptic	281	297	-0.951877	0.000381834	T2_vs_T6	TRUE	TRUE	0.885083	45.5608	0.000313993	TRUE	TRUE	Up	2492.91
Q86VP6	Q86VP6	CAND1	CAND1	Cullin-associated NEDD8-dissociated protein 1	53.0894	TVIGELPPASSGSALAANVCK	_TVIGELPPASSGSALAANVC[Carbamidomethyl (C)]K_.2	fully-tryptic	112	132	1.54943	0.00038414	T0_vs_T4	TRUE	TRUE	0.951762	0.573486	1.31891e-06	TRUE	TRUE	Down	4033.51
Q13813	Q13813	SPTAN1	SPTAN1	Spectrin alpha chain, non-erythrocytic 1	72.6942	MQHNLEQQIQAR	_MQHNLEQQIQAR_.3	fully-tryptic	2304	2315	0.867971	0.000384561	T1_vs_T6	TRUE	TRUE	0.889381	0.121662	5.94857e-06	TRUE	TRUE	Down	2257.04
Q92820	Q92820	GGH	GGH	Gamma-glutamyl hydrolase	43.0818	IEFISTMEGYK	_IEFISTMEGYK_.2	fully-tryptic	225	235	0.868602	0.000387164	T0_vs_T6	TRUE	TRUE	0.933215	1.27365	2.58158e-05	TRUE	TRUE	Down	2243.5
Q9UMX5	Q9UMX5	NENF	NENF	Neudesin	62.7907	YGGEEEDQPIYLAVK	_YGGEEEDQPIYLAVK_.2	fully-tryptic	55	69	2.56182	0.000387534	T3_vs_T6	TRUE	TRUE	0.864221	2.81746	0.00422049	TRUE	TRUE	Down	6610.55
O95302	O95302	FKBP9	FKBP9	Peptidyl-prolyl cis-trans isomerase FKBP9	22.4561	FVPDECPR	_FVPDEC[Carbamidomethyl (C)]PR_.2	fully-tryptic	42	49	0.832242	0.000389391	T1_vs_T6	TRUE	TRUE	0.895646	1.15231	9.87491e-05	TRUE	TRUE	Down	2137.29
P50990	P50990	CCT8	CCT8	T-complex protein 1 subunit theta	83.9416	VDQIIMAK	_VDQIIMAK_.2	fully-tryptic	521	528	0.819114	0.000394164	T4_vs_T6	TRUE	TRUE	0.863414	3.71506	0.000315708	TRUE	TRUE	Down	2078.1
O60313	O60313	OPA1	OPA1	Dynamin-like 120 kDa protein, mitochondrial	43.0208	VQLAEDLK	_VQLAEDLK_.2	fully-tryptic	933	940	3.25448	0.000394869	T1_vs_T6	TRUE	TRUE	0.880588	2.55486	6.72299e-05	TRUE	TRUE	Down	8241.93
P21399	P21399	ACO1	ACO1	Cytoplasmic aconitate hydratase	49.4938	YTIIIPENLKPQMK	_YTIIIPENLKPQMK_.3	fully-tryptic	835	848	0.755843	0.000399122	T2_vs_T6	TRUE	TRUE	0.885285	2.51811	6.83657e-05	TRUE	TRUE	Down	1893.76
P36776	P36776	LONP1	LONP1	Lon protease homolog, mitochondrial	39.5203	ILCFYGPPGVGK	_ILC[Carbamidomethyl (C)]FYGPPGVGK_.2	fully-tryptic	518	529	0.97579	0.000403355	T1_vs_T6	TRUE	TRUE	0.873005	2.38145	0.000348985	TRUE	TRUE	Down	2419.18
Q9Y5S9	Q9Y5S9	RBM8A	RBM8A	RNA-binding protein 8A	55.7471	FAEYGEIK	_FAEYGEIK_.1	fully-tryptic	93	100	1.15225	0.000404982	T2_vs_T6	TRUE	TRUE	0.884869	2.99558	0.000442756	TRUE	TRUE	Down	2845.2
P11142	P11142	HSPA8	HSPA8	Heat shock cognate 71 kDa protein	52.0124	RFDDAVVQSDMK	_RFDDAVVQSDMK_.3	fully-tryptic	77	88	1.2466	0.000405968	T2_vs_T5	TRUE	TRUE	0.892034	1.05367	2.52971e-05	TRUE	TRUE	Down	3070.7
Q7L2H7	Q7L2H7	EIF3M	EIF3M	Eukaryotic translation initiation factor 3 subunit M	54.0107	NSLLSLSDT	_NSLLSLSDT_.1	fully-tryptic	366	374	-0.98264	0.000406913	T1_vs_T6	TRUE	TRUE	0.86176	47.0919	0.000638181	TRUE	TRUE	Up	2414.86
Q9UIJ7	Q9UIJ7	AK3	AK3	GTP:AMP phosphotransferase AK3, mitochondrial	74.4493	ITTHFELK	_ITTHFELK_.2	fully-tryptic	27	34	0.912997	0.000407935	T0_vs_T6	TRUE	TRUE	0.858654	3.56633	0.000506417	TRUE	TRUE	Down	2238.09
Q96HS1	Q96HS1	PGAM5	PGAM5	Serine/threonine-protein phosphatase PGAM5, mitochondrial	70.9343	VSTDLLR	_VSTDLLR_.2	fully-tryptic	170	176	0.854824	0.000408571	T3_vs_T4	TRUE	TRUE	0.954723	0.780996	1.14186e-07	TRUE	TRUE	Down	2092.23
Q15029	Q15029	EFTUD2	EFTUD2	116 kDa U5 small nuclear ribonucleoprotein component	60.5967	VLSGTIHAGQPVK	_VLSGTIHAGQPVK_.2	fully-tryptic	496	508	1.18221	0.000409124	T2_vs_T6	TRUE	TRUE	0.902781	1.11116	5.68411e-05	TRUE	TRUE	Down	2889.62
O95302	O95302	FKBP9	FKBP9	Peptidyl-prolyl cis-trans isomerase FKBP9	22.4561	FVPDECPR	_FVPDEC[Carbamidomethyl (C)]PR_.2	fully-tryptic	42	49	0.783527	0.000411457	T2_vs_T6	TRUE	TRUE	0.895646	1.15231	9.87491e-05	TRUE	TRUE	Down	1904.27
P21399	P21399	ACO1	ACO1	Cytoplasmic aconitate hydratase	49.4938	YTIIIPENLKPQMK	_YTIIIPENLKPQMK_.3	fully-tryptic	835	848	0.801223	0.000412677	T3_vs_T6	TRUE	TRUE	0.885285	2.51811	6.83657e-05	TRUE	TRUE	Down	1941.53
O15067	O15067	PFAS	PFAS	Phosphoribosylformylglycinamidine synthase	52.4664	RFQELQR	_RFQELQR_.2	fully-tryptic	206	212	0.885288	0.000414229	T0_vs_T6	TRUE	TRUE	0.878641	3.49982	0.000201566	TRUE	TRUE	Down	2137.2
Q92820	Q92820	GGH	GGH	Gamma-glutamyl hydrolase	43.0818	IEFISTMEGYK	_IEFISTMEGYK_.2	fully-tryptic	225	235	0.802657	0.000416729	T0_vs_T5	TRUE	TRUE	0.933215	1.27365	2.58158e-05	TRUE	TRUE	Down	1926.09
Q9NZI8	Q9NZI8	IGF2BP1	IGF2BP1	Insulin-like growth factor 2 mRNA-binding protein 1	56.8458	RLEIEHSVPKK	_RLEIEHSVPKK_.3	fully-tryptic	67	77	-0.940818	0.000419296	T2_vs_T6	TRUE	TRUE	0.879894	16.8509	0.00015651	TRUE	TRUE	Up	2243.81
P08238	P08238;Q58FF8;Q58FF6;Q14568;P07900	HSP90AB1	HSP90AB1	Heat shock protein HSP 90-beta	73.0663	SLIINTFYSNK	_SLIINTFYSNK_.2	semi-tryptic	26	36	0.939733	0.000421513	T0_vs_T6	TRUE	FALSE	0.857269	3.68305	0.000347046	TRUE	TRUE	Down	2229.43
Q14498	Q86U06;Q14498	RBM39	RBM39	RNA-binding protein 39	42.4528	SLHFNITEDMLR	_SLHFNITEDMLR_.2	semi-tryptic	256	267	0.843743	0.000426718	T0_vs_T6	TRUE	FALSE	0.853404	1.63881	7.63819e-05	TRUE	TRUE	Down	1977.28
Q04828	P17516;P52895;P42330;Q04828	AKR1C1	AKR1C1	Aldo-keto reductase family 1 member C1	48.2972	EDIFYTSK	_EDIFYTSK_.2	fully-tryptic	77	84	-5.88938	0.000427422	T2_vs_T5	TRUE	FALSE	0.902454	0.675186	8.15765e-05	TRUE	TRUE	Up	13778.8
Q99615	Q99615	DNAJC7	DNAJC7	DnaJ homolog subfamily C member 7	51.417	FREALGDAQQSVR	_FREALGDAQQSVR_.3	fully-tryptic	78	90	0.933545	0.000434288	T1_vs_T6	TRUE	TRUE	0.874007	2.37453	0.000105026	TRUE	TRUE	Down	2149.6
Q71U36	Q71U36;P68363;Q6PEY2;Q9BQE3;P0DPH7;P0DPH8	TUBA1A	TUBA1A	Tubulin alpha-1A chain	87.8049	IGNACWELYCLEHGIQPDGQMPSDK	_IGNAC[Carbamidomethyl (C)]WELYC[Carbamidomethyl (C)]LEHGIQPDGQMPSDK_.3	semi-tryptic	16	40	-0.77877	0.000434876	T3_vs_T6	TRUE	FALSE	0.852401	49.3293	0.000727563	TRUE	TRUE	Up	1790.79
P51665	P51665	PSMD7	PSMD7	26S proteasome non-ATPase regulatory subunit 7	49.0741	EHVTSEIGAEEAEEVGVEHLLR	_EHVTSEIGAEEAEEVGVEHLLR_.3	semi-tryptic	156	177	0.781449	0.000444759	T2_vs_T6	TRUE	TRUE	0.863827	1.02013	4.61254e-05	TRUE	TRUE	Down	1757.02
Q8WVJ2	Q8WVJ2	NUDCD2	NUDCD2	NudC domain-containing protein 2	36.9427	LFDSTIADEGTWTLEDRK	_LFDSTIADEGTWTLEDRK_.2	fully-tryptic	66	83	2.22329	0.00044955	T2_vs_T6	TRUE	TRUE	0.851274	2.92817	0.00120282	TRUE	TRUE	Down	4945.59
Q15836	Q15836;P63027	VAMP3	VAMP3	Vesicle-associated membrane protein 3	45	GASQFETSAAK	_GASQFETSAAK_.2	semi-tryptic	56	66	1.08218	0.000452743	T2_vs_T6	TRUE	FALSE	0.878511	1.68901	0.000536544	TRUE	TRUE	Down	2390.27
Q9UQE7	Q9UQE7	SMC3	SMC3	Structural maintenance of chromosomes protein 3	54.1495	QIAAIHK	_QIAAIHK_.2	fully-tryptic	412	418	-3.03851	0.000452889	T3_vs_T6	TRUE	TRUE	0.896948	36.4381	5.97898e-05	TRUE	TRUE	Up	6709.17
Q8NCA5	Q8NCA5;Q52LJ0	FAM98A	FAM98A	Protein FAM98A	17.5676	GGRPNEIEPPPPEMPPWQK	_GGRPNEIEPPPPEMPPWQK_.3	fully-tryptic	306	324	1.08807	0.000452889	T3_vs_T6	TRUE	FALSE	0.857791	3.34014	0.000971099	TRUE	TRUE	Down	2402.51
Q00341	Q00341	HDLBP	HDLBP	Vigilin	39.7476	ITQQMPK	_ITQQMPK_.2	fully-tryptic	390	396	-5.38604	0.000458765	T2_vs_T4	TRUE	TRUE	0.935768	0.590825	7.98354e-07	TRUE	TRUE	Up	11740.3
P61457	P61457	PCBD1	PCBD1	Pterin-4-alpha-carbinolamine dehydratase	57.6923	VHITLSTHECAGLSER	_VHITLSTHEC[Carbamidomethyl (C)]AGLSER_.2	fully-tryptic	73	88	-3.58865	0.000458765	T2_vs_T4	TRUE	TRUE	0.949026	0.449514	6.32176e-06	TRUE	TRUE	Up	7822.42
P10809	P10809	HSPD1	HSPD1	60 kDa heat shock protein, mitochondrial	78.8831	VTDALNAT	_VTDALNAT_.1	semi-tryptic	421	428	-2.62909	0.000458765	T2_vs_T4	TRUE	TRUE	0.967578	1.01465	2.48761e-08	TRUE	TRUE	Up	5730.79
Q8IZ40	Q8IZ40	RCOR2	RCOR2	REST corepressor 2	29.6367	DKEDSDELEEGRGGVS	_DKEDSDELEEGRGGVS_.2	semi-tryptic	198	213	1.01143	0.000470335	T2_vs_T6	TRUE	TRUE	0.897441	0.532263	0.000232457	TRUE	TRUE	Down	2150.44
Q9UIJ7	Q9UIJ7	AK3	AK3	GTP:AMP phosphotransferase AK3, mitochondrial	74.4493	ITTHFELK	_ITTHFELK_.2	fully-tryptic	27	34	0.930704	0.000470994	T3_vs_T6	TRUE	TRUE	0.858654	3.56633	0.000506417	TRUE	TRUE	Down	1976.04
O95302	O95302	FKBP9	FKBP9	Peptidyl-prolyl cis-trans isomerase FKBP9	22.4561	FVPDECPR	_FVPDEC[Carbamidomethyl (C)]PR_.2	fully-tryptic	42	49	0.87563	0.000474732	T0_vs_T6	TRUE	TRUE	0.895646	1.15231	9.87491e-05	TRUE	TRUE	Down	1844.47
Q71U36	Q71U36;P68363;Q6PEY2;Q9BQE3;P0DPH7;P0DPH8	TUBA1A	TUBA1A	Tubulin alpha-1A chain	87.8049	IGNACWELYCLEHGIQPDGQMPSDK	_IGNAC[Carbamidomethyl (C)]WELYC[Carbamidomethyl (C)]LEHGIQPDGQMPSDK_.3	semi-tryptic	16	40	-0.808449	0.000484336	T1_vs_T6	TRUE	FALSE	0.852401	49.3293	0.000727563	TRUE	TRUE	Up	1669.19
P24821	P24821	TNC	TNC	Tenascin	31.5311	FTTDLDSPR	_FTTDLDSPR_.2	fully-tryptic	1883	1891	0.785655	0.00048533	T3_vs_T6	TRUE	TRUE	0.858404	1.00724	0.000165738	TRUE	TRUE	Down	1618.8
Q86V21	Q86V21	AACS	AACS	Acetoacetyl-CoA synthetase	19.494	AVEQGGAFSNPETLDLYR	_AVEQGGAFSNPETLDLYR_.2	fully-tryptic	647	664	1.73737	0.000486182	T2_vs_T5	TRUE	TRUE	0.899941	1.1441	0.000386804	TRUE	TRUE	Down	3573.51
Q16531	Q16531	DDB1	DDB1	DNA damage-binding protein 1	54.9123	NISVASCNSSQVVVAVGR	_NISVASC[Carbamidomethyl (C)]NSSQVVVAVGR_.2	fully-tryptic	497	514	1.24906	0.000487942	T0_vs_T6	TRUE	TRUE	0.875997	0.992398	4.02274e-05	TRUE	TRUE	Down	2559.86
P48735	P48735	IDH2	IDH2	Isocitrate dehydrogenase [NADP], mitochondrial	65.4867	KWPLYMSTK	_KWPLYMSTK_.2	fully-tryptic	243	251	-1.37158	0.000495868	T5_vs_T6	TRUE	TRUE	0.903767	48.4922	2.53583e-06	TRUE	TRUE	Up	2766.02
Q8WYA6	Q8WYA6	CTNNBL1	CTNNBL1	Beta-catenin-like protein 1	37.6554	VHQILNMR	_VHQILNMR_.2	fully-tryptic	515	522	-2.99364	0.000495945	T2_vs_T4	TRUE	TRUE	0.942831	0.33359	4.34654e-07	TRUE	TRUE	Up	6036.23
P13591	P13591	NCAM1	NCAM1	Neural cell adhesion molecule 1	63.7529	HTEPNETTPLTEPEK	_HTEPNETTPLTEPEK_.3	fully-tryptic	806	820	0.907919	0.000509482	T0_vs_T6	TRUE	TRUE	0.895676	2.09266	5.87497e-05	TRUE	TRUE	Down	1782.04
Q96RD7	Q96RD7	PANX1	PANX1	Pannexin-1	24.6479	LELAVDK	_LELAVDK_.2	fully-tryptic	30	36	1.08958	0.000510936	T2_vs_T5	TRUE	TRUE	0.929437	0.912581	1.65281e-06	TRUE	TRUE	Down	2132.52
Q9NZI8	Q9NZI8	IGF2BP1	IGF2BP1	Insulin-like growth factor 2 mRNA-binding protein 1	56.8458	RLEIEHSVPKK	_RLEIEHSVPKK_.3	fully-tryptic	67	77	-0.791609	0.00051322	T0_vs_T6	TRUE	TRUE	0.879894	16.8509	0.00015651	TRUE	TRUE	Up	1542.44
Q07666	Q07666	KHDRBS1	KHDRBS1	KH domain-containing, RNA-binding, signal transduction-associated protein 1	48.307	GAYREHPYGR	_GAYREHPYGR_.3	fully-tryptic	433	442	-1.10047	0.000515828	T2_vs_T4	TRUE	TRUE	0.971088	1.7281	3.53958e-10	TRUE	TRUE	Up	2133.4
Q9H479	Q9H479	FN3K	FN3K	Fructosamine-3-kinase	45.9547	LGEQMADLHLYNQK	_LGEQMADLHLYNQK_.2	fully-tryptic	103	116	0.966689	0.000519962	T4_vs_T6	TRUE	TRUE	0.869181	3.21707	5.19484e-05	TRUE	TRUE	Down	1859.15
Q99798	Q99798	ACO2	ACO2	Aconitate hydratase, mitochondrial	66.1538	FRLEAPDADELPKGEFDPGQDTYQHPPK	_FRLEAPDADELPKGEFDPGQDTYQHPPK_.3	fully-tryptic	522	549	-1.07489	0.000523012	T4_vs_T6	TRUE	TRUE	0.920119	58.4384	9.65396e-06	TRUE	TRUE	Up	2055.18
P36776	P36776	LONP1	LONP1	Lon protease homolog, mitochondrial	39.5203	ILCFYGPPGVGK	_ILC[Carbamidomethyl (C)]FYGPPGVGK_.2	fully-tryptic	518	529	0.942437	0.000524406	T0_vs_T6	TRUE	TRUE	0.873005	2.38145	0.000348985	TRUE	TRUE	Down	1797.15
O95104	O95104;Q9UPN6	SCAF4	SCAF4	SR-related and CTD-associated factor 4	17.6983	VLNLWQK	_VLNLWQK_.2	fully-tryptic	113	119	0.914713	0.000533345	T1_vs_T6	TRUE	FALSE	0.850108	3.66061	6.83657e-05	TRUE	TRUE	Down	1715.05
Q96I59	Q96I59	NARS2	NARS2	Probable asparagine--tRNA ligase, mitochondrial	21.3836	ERHPLEYLR	_ERHPLEYLR_.3	fully-tryptic	132	140	-2.13869	0.000534393	T1_vs_T3	TRUE	TRUE	0.966313	0.427557	5.99519e-09	TRUE	TRUE	Up	4002.09
O60749	O60749	SNX2	SNX2	Sorting nexin-2	51.2524	YLESLVQTQQQLIK	_YLESLVQTQQQLIK_.2	fully-tryptic	493	506	-0.762261	0.000534479	T0_vs_T6	TRUE	TRUE	0.850566	27.6955	6.76062e-05	TRUE	TRUE	Up	1426.18
Q13428	Q13428	TCOF1	TCOF1	Treacle protein	21.371	AGPVAVQVK	_AGPVAVQVK_.2	fully-tryptic	592	600	-0.83197	0.000542332	T1_vs_T6	TRUE	TRUE	0.916951	0.901749	1.52885e-05	TRUE	TRUE	Up	1534.06
Q9H479	Q9H479	FN3K	FN3K	Fructosamine-3-kinase	45.9547	LGEQMADLHLYNQK	_LGEQMADLHLYNQK_.2	fully-tryptic	103	116	0.999774	0.000544477	T5_vs_T6	TRUE	TRUE	0.869181	3.21707	5.19484e-05	TRUE	TRUE	Down	1836.21
P49327	P49327	FASN	FASN	Fatty acid synthase	63.5603	WLSTSIPEAQWHSSLAR	_WLSTSIPEAQWHSSLAR_.3	fully-tryptic	712	728	0.762067	0.000544799	T0_vs_T6	TRUE	TRUE	0.892453	2.11925	1.51955e-05	TRUE	TRUE	Down	1398.8
P55196	P55196	AFDN	AFDN	Afadin	44.7368	TDLPPPPPPPPVHYA	_TDLPPPPPPPPVHYA_.2	semi-tryptic	1362	1376	1.1616	0.000555466	T1_vs_T6	TRUE	TRUE	0.879204	2.80457	0.000103142	TRUE	TRUE	Down	2091.22
P56192	P56192	MARS1	MARS1	Methionine--tRNA ligase, cytoplasmic	52.6667	NEVAAEVAK	_NEVAAEVAK_.1	fully-tryptic	867	875	-1.07185	0.000558933	T4_vs_T6	TRUE	TRUE	0.932475	3.05827	1.56664e-07	TRUE	TRUE	Up	1917.67
Q15029	Q15029	EFTUD2	EFTUD2	116 kDa U5 small nuclear ribonucleoprotein component	60.5967	VLSGTIHAGQPVK	_VLSGTIHAGQPVK_.2	fully-tryptic	496	508	1.19992	0.000561516	T0_vs_T6	TRUE	TRUE	0.902781	1.11116	5.68411e-05	TRUE	TRUE	Down	2136.93
Q92600	Q92600	CNOT9	CNOT9	CCR4-NOT transcription complex subunit 9	41.806	VCNALALLQCVASHPETR	_VC[Carbamidomethyl (C)]NALALLQC[Carbamidomethyl (C)]VASHPETR_.3	fully-tryptic	90	107	-1.08196	0.00056959	T0_vs_T5	TRUE	TRUE	0.936511	5.94651	0.000114105	TRUE	TRUE	Up	1899.55
Q07666	Q07666	KHDRBS1	KHDRBS1	KH domain-containing, RNA-binding, signal transduction-associated protein 1	48.307	GAYREHPYGR	_GAYREHPYGR_.3	fully-tryptic	433	442	-1.12905	0.000569954	T1_vs_T4	TRUE	TRUE	0.971088	1.7281	3.53958e-10	TRUE	TRUE	Up	1980.95
P61457	P61457	PCBD1	PCBD1	Pterin-4-alpha-carbinolamine dehydratase	57.6923	VHITLSTHECAGLSER	_VHITLSTHEC[Carbamidomethyl (C)]AGLSER_.2	fully-tryptic	73	88	-3.61119	0.000569954	T1_vs_T4	TRUE	TRUE	0.949026	0.449514	6.32176e-06	TRUE	TRUE	Up	6335.94
Q8NBL1	Q8NBL1	POGLUT1	POGLUT1	Protein O-glucosyltransferase 1	29.5918	WDLFREDLVR	_WDLFREDLVR_.2	fully-tryptic	184	193	1.46743	0.000570887	T2_vs_T6	TRUE	TRUE	0.869405	1.6074	0.000231213	TRUE	TRUE	Down	2570.43
P12955	P12955	PEPD	PEPD	Xaa-Pro dipeptidase	52.1298	NPAVQAGSIVVLQGGEETQR	_NPAVQAGSIVVLQGGEETQR_.2	fully-tryptic	37	56	0.863892	0.000583422	T1_vs_T5	TRUE	TRUE	0.907192	0.966058	0.000151309	TRUE	TRUE	Down	1480.73
P26639	P26639	TARS1	TARS1	Threonine--tRNA ligase 1, cytoplasmic	60.5809	IYGISFPDPK	_IYGISFPDPK_.1	fully-tryptic	297	306	1.07238	0.000588882	T2_vs_T6	TRUE	TRUE	0.891619	2.18474	0.000164152	TRUE	TRUE	Down	1821.04
P24821	P24821	TNC	TNC	Tenascin	31.5311	FTTDLDSPR	_FTTDLDSPR_.2	fully-tryptic	1883	1891	0.867194	0.000591363	T0_vs_T6	TRUE	TRUE	0.858404	1.00724	0.000165738	TRUE	TRUE	Down	1466.43
Q99615	Q99615	DNAJC7	DNAJC7	DnaJ homolog subfamily C member 7	51.417	FREALGDAQQSVR	_FREALGDAQQSVR_.3	fully-tryptic	78	90	0.917292	0.000594365	T3_vs_T6	TRUE	TRUE	0.874007	2.37453	0.000105026	TRUE	TRUE	Down	1543.31
P47813	O14602;P47813	EIF1AX	EIF1AX	Eukaryotic translation initiation factor 1A, X-chromosomal	48.6111	YNADEAR	_YNADEAR_.2	fully-tryptic	95	101	1.04508	0.000599818	T0_vs_T5	TRUE	FALSE	0.926831	1.33074	6.19254e-05	TRUE	TRUE	Down	1742.33
Q9GZL7	Q9GZL7	WDR12	WDR12	Ribosome biogenesis protein WDR12	39.4799	IWSLEGK	_IWSLEGK_.1	fully-tryptic	125	131	-1.43635	0.000603331	T2_vs_T6	TRUE	TRUE	0.907681	48.5665	0.000230572	TRUE	TRUE	Up	2380.7
P68371	Q9BVA1;P68371;P04350;Q13885	TUBB4B	TUBB4B	Tubulin beta-4B chain	82.2472	YHGDSDLQLER	_YHGDSDLQLER_.3	semi-tryptic	36	46	0.792586	0.000606546	T1_vs_T5	TRUE	FALSE	0.910426	1.01364	2.20954e-05	TRUE	TRUE	Down	1306.72
Q00341	Q00341	HDLBP	HDLBP	Vigilin	39.7476	ITQQMPK	_ITQQMPK_.2	fully-tryptic	390	396	-4.66059	0.000609578	T1_vs_T6	TRUE	TRUE	0.935768	0.590825	7.98354e-07	TRUE	TRUE	Up	7645.61
Q8NB90	Q8NB90	SPATA5	SPATA5	ATPase family protein 2 homolog	14.4457	SYGIPAPR	_SYGIPAPR_.2	fully-tryptic	381	388	0.859585	0.000613638	T3_vs_T6	TRUE	TRUE	0.882487	3.30143	0.000267945	TRUE	TRUE	Down	1400.8
P47813	O14602;P47813	EIF1AX	EIF1AX	Eukaryotic translation initiation factor 1A, X-chromosomal	48.6111	YNADEAR	_YNADEAR_.2	fully-tryptic	95	101	0.911185	0.000614494	T2_vs_T5	TRUE	FALSE	0.926831	1.33074	6.19254e-05	TRUE	TRUE	Down	1482.82
Q14203	Q14203	DCTN1	DCTN1	Dynactin subunit 1	53.0516	DADERIEK	_DADERIEK_.2	fully-tryptic	986	993	1.45471	0.000614524	T1_vs_T6	TRUE	TRUE	0.867156	2.91744	6.43439e-05	TRUE	TRUE	Down	2367.21
P63167	Q96FJ2;P63167	DYNLL1	DYNLL1	Dynein light chain 1, cytoplasmic	55.0562	NFGSYVTHETK	_NFGSYVTHETK_.3	fully-tryptic	61	71	0.962556	0.000619437	T3_vs_T5	TRUE	FALSE	0.858962	1.03222	5.34038e-05	TRUE	TRUE	Down	1553.92
Q96RD7	Q96RD7	PANX1	PANX1	Pannexin-1	24.6479	LELAVDK	_LELAVDK_.2	fully-tryptic	30	36	0.978954	0.000619894	T0_vs_T6	TRUE	TRUE	0.929437	0.912581	1.65281e-06	TRUE	TRUE	Down	1579.23
Q9BPU6	Q9BPU6	DPYSL5	DPYSL5	Dihydropyrimidinase-related protein 5	81.9149	SLLANDTLNIVASDHRPFTTK	_SLLANDTLNIVASDHRPFTTK_.3	semi-tryptic	312	332	1.38841	0.000627563	T4_vs_T6	TRUE	TRUE	0.872422	3.63398	0.000233643	TRUE	TRUE	Down	2212.38
Q92522	Q92522	H1FX	H1FX	Histone H1x	53.5211	KVPWFDQQ	_KVPWFDQQ_.2	semi-tryptic	76	83	-0.909745	0.000639977	T0_vs_T6	TRUE	TRUE	0.865938	1.42681	0.000193684	TRUE	TRUE	Up	1421.53
Q9NTK5	Q9NTK5	OLA1	OLA1	Obg-like ATPase 1	77.0202	IGIVGLPNVGK	_IGIVGLPNVGK_.1	fully-tryptic	25	35	-0.852708	0.000648257	T1_vs_T6	TRUE	TRUE	0.872654	0.857674	0.000180774	TRUE	TRUE	Up	1315.39
Q9GZL7	Q9GZL7	WDR12	WDR12	Ribosome biogenesis protein WDR12	39.4799	IWSLEGK	_IWSLEGK_.1	fully-tryptic	125	131	-1.51776	0.000652962	T0_vs_T6	TRUE	TRUE	0.907681	48.5665	0.000230572	TRUE	TRUE	Up	2324.43
Q9H9T3	Q9H9T3	ELP3	ELP3	Elongator complex protein 3	45.3382	ELHVYGSVVPVSSRDPTK	_ELHVYGSVVPVSSRDPTK_.3	fully-tryptic	474	491	0.912822	0.000658403	T1_vs_T6	TRUE	TRUE	0.880977	3.71709	5.4931e-05	TRUE	TRUE	Down	1386.42
P12955	P12955	PEPD	PEPD	Xaa-Pro dipeptidase	52.1298	NPAVQAGSIVVLQGGEETQR	_NPAVQAGSIVVLQGGEETQR_.2	fully-tryptic	37	56	0.85564	0.000662677	T0_vs_T5	TRUE	TRUE	0.907192	0.966058	0.000151309	TRUE	TRUE	Down	1291.19
P42167	P42167;P42166	TMPO	TMPO	Lamina-associated polypeptide 2, isoforms beta/gamma	55.0661	NRPPLPAGT	_NRPPLPAGT_.2	semi-tryptic	49	57	0.791401	0.000688365	T4_vs_T6	TRUE	FALSE	0.892497	2.30366	1.43687e-05	TRUE	TRUE	Down	1149.68
Q8WYA6	Q8WYA6	CTNNBL1	CTNNBL1	Beta-catenin-like protein 1	37.6554	VHQILNMR	_VHQILNMR_.2	fully-tryptic	515	522	-2.9223	0.000689397	T1_vs_T5	TRUE	TRUE	0.942831	0.33359	4.34654e-07	TRUE	TRUE	Up	4238.92
Q9NZI8	Q9NZI8	IGF2BP1	IGF2BP1	Insulin-like growth factor 2 mRNA-binding protein 1	56.8458	RLEIEHSVPKK	_RLEIEHSVPKK_.3	fully-tryptic	67	77	-0.952262	0.000690042	T1_vs_T6	TRUE	TRUE	0.879894	16.8509	0.00015651	TRUE	TRUE	Up	1380.01
Q08209	Q08209	PPP3CA	PPP3CA	Serine/threonine-protein phosphatase 2B catalytic subunit alpha isoform	27.6392	ITSFEEAK	_ITSFEEAK_.2	fully-tryptic	467	474	-1.17291	0.000693368	T1_vs_T5	TRUE	TRUE	0.976109	22.6584	1.91354e-09	TRUE	TRUE	Up	1691.61
Q14203	Q14203	DCTN1	DCTN1	Dynactin subunit 1	53.0516	DADERIEK	_DADERIEK_.2	fully-tryptic	986	993	1.58988	0.000693455	T5_vs_T6	TRUE	TRUE	0.867156	2.91744	6.43439e-05	TRUE	TRUE	Down	2292.69
Q13045	Q13045	FLII	FLII	Protein flightless-1 homolog	29.866	ACSAIHAVNLR	_AC[Carbamidomethyl (C)]SAIHAVNLR_.3	fully-tryptic	559	569	1.17257	0.000693455	T5_vs_T6	TRUE	TRUE	0.886876	3.47644	0.000141931	TRUE	TRUE	Down	1690.91
Q9BPU6	Q9BPU6	DPYSL5	DPYSL5	Dihydropyrimidinase-related protein 5	81.9149	SLLANDTLNIVASDHRPFTTK	_SLLANDTLNIVASDHRPFTTK_.3	semi-tryptic	312	332	1.42628	0.000693455	T5_vs_T6	TRUE	TRUE	0.872422	3.63398	0.000233643	TRUE	TRUE	Down	2056.78
P11172	P11172	UMPS	UMPS	Uridine 5'-monophosphate synthase	46.0417	FADIGNTVK	_FADIGNTVK_.2	fully-tryptic	315	323	0.765342	0.000695583	T1_vs_T6	TRUE	TRUE	0.902598	0.289755	7.63819e-05	TRUE	TRUE	Down	1100.29
Q99615	Q99615	DNAJC7	DNAJC7	DnaJ homolog subfamily C member 7	51.417	FREALGDAQQSVR	_FREALGDAQQSVR_.3	fully-tryptic	78	90	0.939476	0.000702785	T0_vs_T6	TRUE	TRUE	0.874007	2.37453	0.000105026	TRUE	TRUE	Down	1336.79
Q9Y3E7	Q9Y3E7	CHMP3	CHMP3	Charged multivesicular body protein 3	23.8739	IPEIQATMR	_IPEIQATMR_.2	fully-tryptic	120	128	-0.75856	0.000710202	T0_vs_T6	TRUE	TRUE	0.854561	0.92568	0.00206806	TRUE	TRUE	Up	1068.09
Q15029	Q15029	EFTUD2	EFTUD2	116 kDa U5 small nuclear ribonucleoprotein component	60.5967	VLSGTIHAGQPVK	_VLSGTIHAGQPVK_.2	fully-tryptic	496	508	1.23961	0.000712513	T0_vs_T5	TRUE	TRUE	0.902781	1.11116	5.68411e-05	TRUE	TRUE	Down	1739.78
Q9BSJ2	Q9BSJ2	TUBGCP2	TUBGCP2	Gamma-tubulin complex component 2	38.1375	SSFEYGQVNHALAAAMR	_SSFEYGQVNHALAAAMR_.3	fully-tryptic	281	297	-1.09468	0.000713435	T4_vs_T6	TRUE	TRUE	0.885083	45.5608	0.000313993	TRUE	TRUE	Up	1534.38
Q13435	Q13435	SF3B2	SF3B2	Splicing factor 3B subunit 2	46.5922	LHDAFFK	_LHDAFFK_.2	fully-tryptic	571	577	-2.07442	0.000714328	T3_vs_T6	TRUE	TRUE	0.970449	1.1224	5.86359e-08	TRUE	TRUE	Up	2904.02
Q08379	Q08379	GOLGA2	GOLGA2	Golgin subfamily A member 2	26.9461	VQELETSLAELR	_VQELETSLAELR_.3	fully-tryptic	432	443	1.96924	0.000716082	T2_vs_T6	TRUE	TRUE	0.88179	2.34742	0.000440316	TRUE	TRUE	Down	2750.01
O60462	O60462	NRP2	NRP2	Neuropilin-2	26.3158	WTPQQSR	_WTPQQSR_.2	fully-tryptic	304	310	1.07377	0.000716791	T0_vs_T3	TRUE	TRUE	0.880542	0.00675883	5.1854e-08	TRUE	TRUE	Down	1498.03
Q9Y2W1	Q9Y2W1	THRAP3	THRAP3	Thyroid hormone receptor-associated protein 3	28.377	KTEELEEESFPER	_KTEELEEESFPER_.3	fully-tryptic	486	498	1.02303	0.000720284	T2_vs_T6	TRUE	TRUE	0.870808	2.11509	1.04286e-06	TRUE	TRUE	Down	1420.32
P11234	P11234	RALB	RALB	Ras-related protein Ral-B	40.2913	AEEDKIPLLVVGNK	_AEEDKIPLLVVGNK_.2	fully-tryptic	116	129	-0.984492	0.000723493	T3_vs_T5	TRUE	TRUE	0.897102	92.6126	2.09422e-06	TRUE	TRUE	Up	1360.75
Q13428	Q13428	TCOF1	TCOF1	Treacle protein	21.371	AGPVAVQVK	_AGPVAVQVK_.2	fully-tryptic	592	600	-0.803962	0.000725066	T2_vs_T6	TRUE	TRUE	0.916951	0.901749	1.52885e-05	TRUE	TRUE	Up	1108.81
Q8NBL1	Q8NBL1	POGLUT1	POGLUT1	Protein O-glucosyltransferase 1	29.5918	WDLFREDLVR	_WDLFREDLVR_.2	fully-tryptic	184	193	1.53093	0.000725824	T1_vs_T6	TRUE	TRUE	0.869405	1.6074	0.000231213	TRUE	TRUE	Down	2109.23
Q13435	Q13435	SF3B2	SF3B2	Splicing factor 3B subunit 2	46.5922	LHDAFFK	_LHDAFFK_.2	fully-tryptic	571	577	-1.97189	0.000727466	T1_vs_T4	TRUE	TRUE	0.970449	1.1224	5.86359e-08	TRUE	TRUE	Up	2710.62
Q15029	Q15029	EFTUD2	EFTUD2	116 kDa U5 small nuclear ribonucleoprotein component	60.5967	VLSGTIHAGQPVK	_VLSGTIHAGQPVK_.2	fully-tryptic	496	508	1.18388	0.000732139	T1_vs_T6	TRUE	TRUE	0.902781	1.11116	5.68411e-05	TRUE	TRUE	Down	1617.02
O75643	O75643	SNRNP200	SNRNP200	U5 small nuclear ribonucleoprotein 200 kDa helicase	50.6086	KPVIVFVPSR	_KPVIVFVPSR_.3	fully-tryptic	1557	1566	-1.17708	0.000735585	T0_vs_T6	TRUE	TRUE	0.876006	3.99933	0.000518114	TRUE	TRUE	Up	1600.19
Q92600	Q92600	CNOT9	CNOT9	CCR4-NOT transcription complex subunit 9	41.806	VCNALALLQCVASHPETR	_VC[Carbamidomethyl (C)]NALALLQC[Carbamidomethyl (C)]VASHPETR_.3	fully-tryptic	90	107	-1.04712	0.000742912	T1_vs_T5	TRUE	TRUE	0.936511	5.94651	0.000114105	TRUE	TRUE	Up	1409.48
Q1KMD3	Q1KMD3	HNRNPUL2	HNRNPUL2	Heterogeneous nuclear ribonucleoprotein U-like protein 2	55.1539	NYYGYQGYR	_NYYGYQGYR_.2	fully-tryptic	739	747	-0.914321	0.000742912	T1_vs_T5	TRUE	TRUE	0.885411	0.99681	2.8439e-06	TRUE	TRUE	Up	1230.73
Q15029	Q15029	EFTUD2	EFTUD2	116 kDa U5 small nuclear ribonucleoprotein component	60.5967	VLSGTIHAGQPVK	_VLSGTIHAGQPVK_.2	fully-tryptic	496	508	1.22357	0.000742912	T1_vs_T5	TRUE	TRUE	0.902781	1.11116	5.68411e-05	TRUE	TRUE	Down	1647
P11234	P11234	RALB	RALB	Ras-related protein Ral-B	40.2913	AEEDKIPLLVVGNK	_AEEDKIPLLVVGNK_.2	fully-tryptic	116	129	-1.05387	0.000742912	T1_vs_T5	TRUE	TRUE	0.897102	92.6126	2.09422e-06	TRUE	TRUE	Up	1418.57
Q96ST3	Q96ST3	SIN3A	SIN3A	Paired amphipathic helix protein Sin3a	28.5153	FRLDNTLGGTSEVIHR	_FRLDNTLGGTSEVIHR_.3	fully-tryptic	651	666	1.31431	0.00075656	T0_vs_T6	TRUE	TRUE	0.906895	3.62139	9.63971e-05	TRUE	TRUE	Down	1737.21
Q8NB90	Q8NB90	SPATA5	SPATA5	ATPase family protein 2 homolog	14.4457	SYGIPAPR	_SYGIPAPR_.2	fully-tryptic	381	388	0.938396	0.00076	T0_vs_T6	TRUE	TRUE	0.882487	3.30143	0.000267945	TRUE	TRUE	Down	1234.73
Q8NCA5	Q8NCA5;Q52LJ0	FAM98A	FAM98A	Protein FAM98A	17.5676	GGRPNEIEPPPPEMPPWQK	_GGRPNEIEPPPPEMPPWQK_.3	fully-tryptic	306	324	1.09111	0.00076082	T2_vs_T6	TRUE	FALSE	0.857791	3.34014	0.000971099	TRUE	TRUE	Down	1434.13
Q13813	Q13813	SPTAN1	SPTAN1	Spectrin alpha chain, non-erythrocytic 1	72.6942	MQHNLEQQIQAR	_MQHNLEQQIQAR_.3	fully-tryptic	2304	2315	0.805829	0.000779487	T0_vs_T3	TRUE	TRUE	0.889381	0.121662	5.94857e-06	TRUE	TRUE	Down	1033.79
Q13428	Q13428	TCOF1	TCOF1	Treacle protein	21.371	AGPVAVQVK	_AGPVAVQVK_.2	fully-tryptic	592	600	-0.839837	0.000791038	T0_vs_T5	TRUE	TRUE	0.916951	0.901749	1.52885e-05	TRUE	TRUE	Up	1061.69
P21964	P21964	COMT	COMT	Catechol O-methyltransferase	68.2657	EVVDGLEK	_EVVDGLEK_.2	fully-tryptic	252	259	-0.821269	0.000793683	T5_vs_T6	TRUE	TRUE	0.869654	32.1369	1.91648e-05	TRUE	TRUE	Up	1034.76
Q13813	Q13813	SPTAN1	SPTAN1	Spectrin alpha chain, non-erythrocytic 1	72.6942	MQHNLEQQIQAR	_MQHNLEQQIQAR_.3	fully-tryptic	2304	2315	0.752169	0.000802301	T2_vs_T6	TRUE	TRUE	0.889381	0.121662	5.94857e-06	TRUE	TRUE	Down	937.514
P36776	P36776	LONP1	LONP1	Lon protease homolog, mitochondrial	39.5203	ILCFYGPPGVGK	_ILC[Carbamidomethyl (C)]FYGPPGVGK_.2	fully-tryptic	518	529	0.93284	0.000803754	T3_vs_T6	TRUE	TRUE	0.873005	2.38145	0.000348985	TRUE	TRUE	Down	1160.6
Q96ST3	Q96ST3	SIN3A	SIN3A	Paired amphipathic helix protein Sin3a	28.5153	FRLDNTLGGTSEVIHR	_FRLDNTLGGTSEVIHR_.3	fully-tryptic	651	666	1.3821	0.000809002	T3_vs_T6	TRUE	TRUE	0.906895	3.62139	9.63971e-05	TRUE	TRUE	Down	1708.4
Q08379	Q08379	GOLGA2	GOLGA2	Golgin subfamily A member 2	26.9461	VQELETSLAELR	_VQELETSLAELR_.3	fully-tryptic	432	443	2.10163	0.000813033	T1_vs_T6	TRUE	TRUE	0.88179	2.34742	0.000440316	TRUE	TRUE	Down	2584.92
Q16531	Q16531	DDB1	DDB1	DNA damage-binding protein 1	54.9123	NISVASCNSSQVVVAVGR	_NISVASC[Carbamidomethyl (C)]NSSQVVVAVGR_.2	fully-tryptic	497	514	1.11753	0.00082832	T3_vs_T6	TRUE	TRUE	0.875997	0.992398	4.02274e-05	TRUE	TRUE	Down	1349.15
Q15056	Q15056	EIF4H	EIF4H	Eukaryotic translation initiation factor 4H	64.9194	ELPTEPPYTAY	_ELPTEPPYTAY_.2	semi-tryptic	35	45	-2.93878	0.00083147	T0_vs_T5	TRUE	TRUE	0.910806	19.0771	4.48186e-05	TRUE	TRUE	Up	3534.44
Q13451	Q13451	FKBP5	FKBP5	Peptidyl-prolyl cis-trans isomerase FKBP5	27.3523	ALGLDSANEK	_ALGLDSANEK_.2	fully-tryptic	343	352	0.755231	0.00083147	T0_vs_T5	TRUE	TRUE	0.927469	1.39501	2.40357e-06	TRUE	TRUE	Down	908.308
P11172	P11172	UMPS	UMPS	Uridine 5'-monophosphate synthase	46.0417	FADIGNTVK	_FADIGNTVK_.2	fully-tryptic	315	323	0.84963	0.000836768	T2_vs_T5	TRUE	TRUE	0.902598	0.289755	7.63819e-05	TRUE	TRUE	Down	1015.37
P28288	P28288	ABCD3	ABCD3	ATP-binding cassette sub-family D member 3	33.0804	IANPDQLLTQDVEK	_IANPDQLLTQDVEK_.2	fully-tryptic	182	195	1.00558	0.000837259	T3_vs_T6	TRUE	TRUE	0.877692	2.65826	0.000184442	TRUE	TRUE	Down	1201.04
Q15811	Q15811	ITSN1	ITSN1	Intersectin-1	23.8234	NDDELAFNK	_NDDELAFNK_.2	semi-tryptic	1170	1178	-1.09496	0.000846804	T1_vs_T6	TRUE	TRUE	0.855118	1.2439	0.000475592	TRUE	TRUE	Up	1293.05
Q92945	Q92945	KHSRP	KHSRP	Far upstream element-binding protein 2	64.6976	LGPIHPPPR	_LGPIHPPPR_.2	semi-tryptic	134	142	0.844968	0.00085861	T5_vs_T6	TRUE	TRUE	0.915935	2.40493	9.59947e-07	TRUE	TRUE	Down	984.111
Q99805	Q99805	TM9SF2	TM9SF2	Transmembrane 9 superfamily member 2	31.825	LVHGDIFRPPR	_LVHGDIFRPPR_.3	fully-tryptic	350	360	1.33773	0.000859693	T1_vs_T6	TRUE	TRUE	0.927224	0.844103	9.33648e-07	TRUE	TRUE	Down	1556.06
O75643	O75643	SNRNP200	SNRNP200	U5 small nuclear ribonucleoprotein 200 kDa helicase	50.6086	KPVIVFVPSR	_KPVIVFVPSR_.3	fully-tryptic	1557	1566	-1.16026	0.000860292	T2_vs_T6	TRUE	TRUE	0.876006	3.99933	0.000518114	TRUE	TRUE	Up	1348.68
O95071	O95071	UBR5	UBR5	E3 ubiquitin-protein ligase UBR5	12.1829	VPDCFQR	_VPDC[Carbamidomethyl (C)]FQR_.2	fully-tryptic	727	733	-0.829473	0.000871832	T2_vs_T5	TRUE	TRUE	0.952135	43.1611	4.53528e-08	TRUE	TRUE	Up	951.414
O43674	O43674	NDUFB5	NDUFB5	NADH dehydrogenase [ubiquinone] 1 beta subcomplex subunit 5, mitochondrial	25.3968	NFYDSPEK	_NFYDSPEK_.2	fully-tryptic	124	131	0.869265	0.000871832	T2_vs_T5	TRUE	TRUE	0.909324	0.840358	9.18559e-06	TRUE	TRUE	Down	997.055
O95218	O95218	ZRANB2	ZRANB2	Zinc finger Ran-binding domain-containing protein 2	38.1818	KLDEDEDEDDADLSK	_KLDEDEDEDDADLSK_.2	semi-tryptic	168	182	0.853442	0.000876724	T1_vs_T6	TRUE	TRUE	0.864077	1.58905	0.000336729	TRUE	TRUE	Down	973.444
Q86V21	Q86V21	AACS	AACS	Acetoacetyl-CoA synthetase	19.494	AVEQGGAFSNPETLDLYR	_AVEQGGAFSNPETLDLYR_.2	fully-tryptic	647	664	1.84629	0.00088107	T0_vs_T5	TRUE	TRUE	0.899941	1.1441	0.000386804	TRUE	TRUE	Down	2095.51
Q13428	Q13428	TCOF1	TCOF1	Treacle protein	21.371	AGPVAVQVK	_AGPVAVQVK_.2	fully-tryptic	592	600	-0.788337	0.000882086	T2_vs_T5	TRUE	TRUE	0.916951	0.901749	1.52885e-05	TRUE	TRUE	Up	893.719
P55263	P55263	ADK	ADK	Adenosine kinase	68.232	FKVEYHAGGSTQNSIK	_FKVEYHAGGSTQNSIK_.2	fully-tryptic	73	88	2.19358	0.000887264	T0_vs_T6	TRUE	TRUE	0.901405	1.01564	2.9529e-05	TRUE	TRUE	Down	2472.3
Q92616	Q92616	GCN1	GCN1	eIF-2-alpha kinase activator GCN1	42.1565	SDTQLVVR	_SDTQLVVR_.2	fully-tryptic	1894	1901	0.868021	0.000912334	T1_vs_T6	TRUE	TRUE	0.878506	3.41077	0.000349619	TRUE	TRUE	Down	951.43
O94979	O94979	SEC31A	SEC31A	Protein transport protein Sec31A	32.377	QVQHILASASPSGR	_QVQHILASASPSGR_.2	fully-tryptic	179	192	1.07236	0.000923665	T2_vs_T5	TRUE	TRUE	0.942317	1.71003	1.94702e-06	TRUE	TRUE	Down	1160.98
P52272	P52272	HNRNPM	HNRNPM	Heterogeneous nuclear ribonucleoprotein M	74.7945	GDFFPPERPQQLPHGL	_GDFFPPERPQQLPHGL_.3	semi-tryptic	286	301	1.70322	0.000935869	T3_vs_T6	TRUE	TRUE	0.88491	2.63968	0.000130856	TRUE	TRUE	Down	1819.93
Q71U36	Q71U36;P68363;Q6PEY2;Q9BQE3;P0DPH7;P0DPH8	TUBA1A	TUBA1A	Tubulin alpha-1A chain	87.8049	IGNACWELYCLEHGIQPDGQMPSDK	_IGNAC[Carbamidomethyl (C)]WELYC[Carbamidomethyl (C)]LEHGIQPDGQMPSDK_.3	semi-tryptic	16	40	-0.760593	0.00094795	T2_vs_T6	TRUE	FALSE	0.852401	49.3293	0.000727563	TRUE	TRUE	Up	802.355
Q9NTK5	Q9NTK5	OLA1	OLA1	Obg-like ATPase 1	77.0202	IGIVGLPNVGK	_IGIVGLPNVGK_.1	fully-tryptic	25	35	-0.881669	0.000948206	T2_vs_T5	TRUE	TRUE	0.872654	0.857674	0.000180774	TRUE	TRUE	Up	929.829
Q15811	Q15811	ITSN1	ITSN1	Intersectin-1	23.8234	NDDELAFNK	_NDDELAFNK_.2	semi-tryptic	1170	1178	-1.06206	0.000953123	T0_vs_T6	TRUE	TRUE	0.855118	1.2439	0.000475592	TRUE	TRUE	Up	1114.3
Q8NB90	Q8NB90	SPATA5	SPATA5	ATPase family protein 2 homolog	14.4457	SYGIPAPR	_SYGIPAPR_.2	fully-tryptic	381	388	0.868432	0.000957586	T1_vs_T6	TRUE	TRUE	0.882487	3.30143	0.000267945	TRUE	TRUE	Down	906.897
Q3ZCQ8	Q3ZCQ8	TIMM50	TIMM50	Mitochondrial import inner membrane translocase subunit TIM50	36.5439	VVVVDCK	_VVVVDC[Carbamidomethyl (C)]K_.1	fully-tryptic	244	250	-0.816344	0.000974488	T1_vs_T5	TRUE	TRUE	0.910509	0.932237	6.66487e-05	TRUE	TRUE	Up	837.716
Q13428	Q13428	TCOF1	TCOF1	Treacle protein	21.371	AGPVAVQVK	_AGPVAVQVK_.2	fully-tryptic	592	600	-0.816345	0.000974488	T1_vs_T5	TRUE	TRUE	0.916951	0.901749	1.52885e-05	TRUE	TRUE	Up	837.717
P55263	P55263	ADK	ADK	Adenosine kinase	68.232	FKVEYHAGGSTQNSIK	_FKVEYHAGGSTQNSIK_.2	fully-tryptic	73	88	2.12026	0.000982251	T3_vs_T5	TRUE	TRUE	0.901405	1.01564	2.9529e-05	TRUE	TRUE	Down	2158.57
P08238	P08238;Q58FF8;Q58FF6;Q14568;P07900	HSP90AB1	HSP90AB1	Heat shock protein HSP 90-beta	73.0663	SLIINTFYSNK	_SLIINTFYSNK_.2	semi-tryptic	26	36	0.889767	0.000991561	T5_vs_T6	TRUE	FALSE	0.857269	3.68305	0.000347046	TRUE	TRUE	Down	897.339
P55263	P55263	ADK	ADK	Adenosine kinase	68.232	FKVEYHAGGSTQNSIK	_FKVEYHAGGSTQNSIK_.2	fully-tryptic	73	88	2.18082	0.000998548	T2_vs_T5	TRUE	TRUE	0.901405	1.01564	2.9529e-05	TRUE	TRUE	Down	2183.99
P61457	P61457	PCBD1	PCBD1	Pterin-4-alpha-carbinolamine dehydratase	57.6923	VHITLSTHECAGLSER	_VHITLSTHEC[Carbamidomethyl (C)]AGLSER_.2	fully-tryptic	73	88	-3.42653	0.000999913	T0_vs_T4	TRUE	TRUE	0.949026	0.449514	6.32176e-06	TRUE	TRUE	Up	3426.83
P05783	P05783	KRT18	KRT18	Keratin, type I cytoskeletal 18	7.90698	VIDDTNITR	_VIDDTNITR_.2	fully-tryptic	188	196	1.56347	0.00100088	T0_vs_T5	TRUE	TRUE	0.870153	1.07266	0.000300846	TRUE	TRUE	Down	1562.09
Q15836	Q15836;P63027	VAMP3	VAMP3	Vesicle-associated membrane protein 3	45	GASQFETSAAK	_GASQFETSAAK_.2	semi-tryptic	56	66	0.969441	0.00100164	T0_vs_T6	TRUE	FALSE	0.878511	1.68901	0.000536544	TRUE	TRUE	Down	967.849
P47813	O14602;P47813	EIF1AX	EIF1AX	Eukaryotic translation initiation factor 1A, X-chromosomal	48.6111	YNADEAR	_YNADEAR_.2	fully-tryptic	95	101	0.981343	0.00100239	T1_vs_T5	TRUE	FALSE	0.926831	1.33074	6.19254e-05	TRUE	TRUE	Down	979.002
Q00341	Q00341	HDLBP	HDLBP	Vigilin	39.7476	ITQQMPK	_ITQQMPK_.2	fully-tryptic	390	396	-4.4855	0.00100239	T1_vs_T5	TRUE	TRUE	0.935768	0.590825	7.98354e-07	TRUE	TRUE	Up	4474.8
P06396	P06396	GSN	GSN	Gelsolin	35.8056	LVADENPFAQGALK	_LVADENPFAQGALK_.2	semi-tryptic	314	327	-0.759072	0.00100239	T1_vs_T5	TRUE	TRUE	0.855239	16.7068	0.000411106	TRUE	TRUE	Up	757.262
Q99805	Q99805	TM9SF2	TM9SF2	Transmembrane 9 superfamily member 2	31.825	LVHGDIFRPPR	_LVHGDIFRPPR_.3	fully-tryptic	350	360	1.49519	0.00101593	T1_vs_T5	TRUE	TRUE	0.927224	0.844103	9.33648e-07	TRUE	TRUE	Down	1471.75
P51665	P51665	PSMD7	PSMD7	26S proteasome non-ATPase regulatory subunit 7	49.0741	EHVTSEIGAEEAEEVGVEHLLR	_EHVTSEIGAEEAEEVGVEHLLR_.3	semi-tryptic	156	177	0.921485	0.00101593	T1_vs_T5	TRUE	TRUE	0.863827	1.02013	4.61254e-05	TRUE	TRUE	Down	907.04
Q04828	P17516;P52895;P42330;Q04828	AKR1C1	AKR1C1	Aldo-keto reductase family 1 member C1	48.2972	EDIFYTSK	_EDIFYTSK_.2	fully-tryptic	77	84	-5.60758	0.00102818	T0_vs_T6	TRUE	FALSE	0.902454	0.675186	8.15765e-05	TRUE	TRUE	Up	5453.86
Q92522	Q92522	H1FX	H1FX	Histone H1x	53.5211	KVPWFDQQ	_KVPWFDQQ_.2	semi-tryptic	76	83	-0.814063	0.00104923	T2_vs_T6	TRUE	TRUE	0.865938	1.42681	0.000193684	TRUE	TRUE	Up	775.867
P07900	P07900	HSP90AA1	HSP90AA1	Heat shock protein HSP 90-alpha	51.0929	LGLGIDEDDPTADDT	_LGLGIDEDDPTADDT_.2	semi-tryptic	694	708	0.853884	0.0010493	T4_vs_T6	TRUE	TRUE	0.859706	2.03981	8.4621e-07	TRUE	TRUE	Down	813.765
Q8N474	Q8N474	SFRP1	SFRP1	Secreted frizzled-related protein 1	40.4459	NGADCPCHQLDNLSHHFLIMGR	_NGADC[Carbamidomethyl (C)]PC[Carbamidomethyl (C)]HQLDNLSHHFLIMGR_.4	fully-tryptic	252	273	0.895964	0.00105487	T1_vs_T6	TRUE	TRUE	0.855537	2.36105	0.000385688	TRUE	TRUE	Down	849.362
Q8WVJ2	Q8WVJ2	NUDCD2	NUDCD2	NudC domain-containing protein 2	36.9427	LFDSTIADEGTWTLEDRK	_LFDSTIADEGTWTLEDRK_.2	fully-tryptic	66	83	2.30683	0.00105711	T0_vs_T6	TRUE	TRUE	0.851274	2.92817	0.00120282	TRUE	TRUE	Down	2182.2
O95218	O95218	ZRANB2	ZRANB2	Zinc finger Ran-binding domain-containing protein 2	38.1818	KLDEDEDEDDADLSK	_KLDEDEDEDDADLSK_.2	semi-tryptic	168	182	0.824245	0.00105726	T0_vs_T6	TRUE	TRUE	0.864077	1.58905	0.000336729	TRUE	TRUE	Down	779.603
Q1KMD3	Q1KMD3	HNRNPUL2	HNRNPUL2	Heterogeneous nuclear ribonucleoprotein U-like protein 2	55.1539	NYYGYQGYR	_NYYGYQGYR_.2	fully-tryptic	739	747	-0.936015	0.00105776	T2_vs_T4	TRUE	TRUE	0.885411	0.99681	2.8439e-06	TRUE	TRUE	Up	884.9
Q13435	Q13435	SF3B2	SF3B2	Splicing factor 3B subunit 2	46.5922	LHDAFFK	_LHDAFFK_.2	fully-tryptic	571	577	-1.92903	0.00105776	T2_vs_T4	TRUE	TRUE	0.970449	1.1224	5.86359e-08	TRUE	TRUE	Up	1823.69
P11172	P11172	UMPS	UMPS	Uridine 5'-monophosphate synthase	46.0417	FADIGNTVK	_FADIGNTVK_.2	fully-tryptic	315	323	0.933428	0.00106339	T1_vs_T5	TRUE	TRUE	0.902598	0.289755	7.63819e-05	TRUE	TRUE	Down	877.785
P05783	P05783	KRT18	KRT18	Keratin, type I cytoskeletal 18	7.90698	VIDDTNITR	_VIDDTNITR_.2	fully-tryptic	188	196	1.36029	0.00106416	T2_vs_T5	TRUE	TRUE	0.870153	1.07266	0.000300846	TRUE	TRUE	Down	1278.27
Q08379	Q08379	GOLGA2	GOLGA2	Golgin subfamily A member 2	26.9461	VQELETSLAELR	_VQELETSLAELR_.3	fully-tryptic	432	443	1.89423	0.00107305	T3_vs_T6	TRUE	TRUE	0.88179	2.34742	0.000440316	TRUE	TRUE	Down	1765.27
O60749	O60749	SNX2	SNX2	Sorting nexin-2	51.2524	YLESLVQTQQQLIK	_YLESLVQTQQQLIK_.2	fully-tryptic	493	506	-0.770333	0.00108487	T4_vs_T6	TRUE	TRUE	0.850566	27.6955	6.76062e-05	TRUE	TRUE	Up	710.067
Q9UBE0	Q9UBE0	SAE1	SAE1	SUMO-activating enzyme subunit 1	74.8555	AEASLER	_AEASLER_.1	fully-tryptic	92	98	-1.43403	0.00108814	T3_vs_T5	TRUE	TRUE	0.967443	31.8179	1.70693e-08	TRUE	TRUE	Up	1317.87
Q15811	Q15811	ITSN1	ITSN1	Intersectin-1	23.8234	NDDELAFNK	_NDDELAFNK_.2	semi-tryptic	1170	1178	-1.20316	0.00108911	T2_vs_T6	TRUE	TRUE	0.855118	1.2439	0.000475592	TRUE	TRUE	Up	1104.72
P55263	P55263	ADK	ADK	Adenosine kinase	68.232	FKVEYHAGGSTQNSIK	_FKVEYHAGGSTQNSIK_.2	fully-tryptic	73	88	1.90402	0.00109427	T3_vs_T6	TRUE	TRUE	0.901405	1.01564	2.9529e-05	TRUE	TRUE	Down	1739.98
Q96I99	Q96I99	SUCLG2	SUCLG2	Succinate--CoA ligase [GDP-forming] subunit beta, mitochondrial	42.8241	AQILAGGR	_AQILAGGR_.2	fully-tryptic	84	91	1.08165	0.00109602	T4_vs_T6	TRUE	TRUE	0.895338	3.50977	1.14782e-06	TRUE	TRUE	Down	986.894
Q16531	Q16531	DDB1	DDB1	DNA damage-binding protein 1	54.9123	LQTVAEK	_LQTVAEK_.2	fully-tryptic	858	864	-1.032	0.00110543	T1_vs_T6	TRUE	TRUE	0.855125	15.8544	0.000881406	TRUE	TRUE	Up	933.576
P08243	P08243	ASNS	ASNS	Asparagine synthetase [glutamine-hydrolyzing]	52.5847	AMTEDGFLAVCSEAK	_AMTEDGFLAVC[Carbamidomethyl (C)]SEAK_.2	fully-tryptic	148	162	0.75222	0.00110636	T2_vs_T5	TRUE	TRUE	0.868977	1.26127	0.000321703	TRUE	TRUE	Down	679.903
Q00341	Q00341	HDLBP	HDLBP	Vigilin	39.7476	ITQQMPK	_ITQQMPK_.2	fully-tryptic	390	396	-4.02884	0.00111361	T0_vs_T6	TRUE	TRUE	0.935768	0.590825	7.98354e-07	TRUE	TRUE	Up	3617.81
P52272	P52272	HNRNPM	HNRNPM	Heterogeneous nuclear ribonucleoprotein M	74.7945	GDFFPPERPQQLPHGL	_GDFFPPERPQQLPHGL_.3	semi-tryptic	286	301	1.88916	0.00111447	T0_vs_T6	TRUE	TRUE	0.88491	2.63968	0.000130856	TRUE	TRUE	Down	1695.12
Q8WYA6	Q8WYA6	CTNNBL1	CTNNBL1	Beta-catenin-like protein 1	37.6554	VHQILNMR	_VHQILNMR_.2	fully-tryptic	515	522	-2.71469	0.00112022	T0_vs_T3	TRUE	TRUE	0.942831	0.33359	4.34654e-07	TRUE	TRUE	Up	2423.36
Q9UMX5	Q9UMX5	NENF	NENF	Neudesin	62.7907	YGGEEEDQPIYLAVK	_YGGEEEDQPIYLAVK_.2	fully-tryptic	55	69	2.76485	0.00114161	T4_vs_T6	TRUE	TRUE	0.864221	2.81746	0.00422049	TRUE	TRUE	Down	2421.88
P00558	P00558	PGK1	PGK1	Phosphoglycerate kinase 1	85.3717	VLNNMEIGTSLFDEEGAK	_VLNNM[Oxidation (M)]EIGTSLFDEEGAK_.2	fully-tryptic	247	264	0.894429	0.00115544	T1_vs_T5	TRUE	TRUE	0.888842	1.21656	0.000467801	TRUE	TRUE	Down	774.105
P30086	P30086	PEBP1	PEBP1	Phosphatidylethanolamine-binding protein 1	82.8877	KLYTLVLTDPDAPSR	_KLYTLVLTDPDAPSR_.2	semi-tryptic	62	76	1.46897	0.00116802	T2_vs_T5	TRUE	TRUE	0.865998	0.684173	2.9529e-05	TRUE	TRUE	Down	1257.66
P08243	P08243	ASNS	ASNS	Asparagine synthetase [glutamine-hydrolyzing]	52.5847	AMTEDGFLAVCSEAK	_AMTEDGFLAVC[Carbamidomethyl (C)]SEAK_.2	fully-tryptic	148	162	0.806463	0.00116888	T0_vs_T5	TRUE	TRUE	0.868977	1.26127	0.000321703	TRUE	TRUE	Down	689.947
O60462	O60462	NRP2	NRP2	Neuropilin-2	26.3158	WTPQQSR	_WTPQQSR_.2	fully-tryptic	304	310	0.841848	0.00117959	T3_vs_T5	TRUE	TRUE	0.880542	0.00675883	5.1854e-08	TRUE	TRUE	Down	713.676
O75643	O75643	SNRNP200	SNRNP200	U5 small nuclear ribonucleoprotein 200 kDa helicase	50.6086	KPVIVFVPSR	_KPVIVFVPSR_.3	fully-tryptic	1557	1566	-1.05403	0.00118424	T3_vs_T6	TRUE	TRUE	0.876006	3.99933	0.000518114	TRUE	TRUE	Up	890.044
P52272	P52272	HNRNPM	HNRNPM	Heterogeneous nuclear ribonucleoprotein M	74.7945	MGAGMGFGLER	_MGAGMGFGLER_.2	fully-tryptic	486	496	-0.783098	0.00118464	T2_vs_T5	TRUE	TRUE	0.918734	1.46844	9.4866e-06	TRUE	TRUE	Up	661.044
P30086	P30086	PEBP1	PEBP1	Phosphatidylethanolamine-binding protein 1	82.8877	KLYTLVLTDPDAPSR	_KLYTLVLTDPDAPSR_.2	semi-tryptic	62	76	1.62404	0.00118473	T2_vs_T4	TRUE	TRUE	0.865998	0.684173	2.9529e-05	TRUE	TRUE	Down	1370.81
Q9H9T3	Q9H9T3	ELP3	ELP3	Elongator complex protein 3	45.3382	ELHVYGSVVPVSSRDPTK	_ELHVYGSVVPVSSRDPTK_.3	fully-tryptic	474	491	0.918661	0.00118733	T4_vs_T6	TRUE	TRUE	0.880977	3.71709	5.4931e-05	TRUE	TRUE	Down	773.721
Q04828	P17516;P52895;P42330;Q04828	AKR1C1	AKR1C1	Aldo-keto reductase family 1 member C1	48.2972	EDIFYTSK	_EDIFYTSK_.2	fully-tryptic	77	84	-4.94144	0.00120053	T3_vs_T5	TRUE	FALSE	0.902454	0.675186	8.15765e-05	TRUE	TRUE	Up	4116.04
P05783	P05783	KRT18	KRT18	Keratin, type I cytoskeletal 18	7.90698	VIDDTNITR	_VIDDTNITR_.2	fully-tryptic	188	196	1.48679	0.00121756	T3_vs_T5	TRUE	TRUE	0.870153	1.07266	0.000300846	TRUE	TRUE	Down	1221.12
Q9Y4D8	Q9Y4D8	HECTD4	HECTD4	Probable E3 ubiquitin-protein ligase HECTD4	17.5926	ETVHIPGAR	_ETVHIPGAR_.2	fully-tryptic	651	659	0.829211	0.00121863	T3_vs_T5	TRUE	TRUE	0.893639	1.39537	3.98324e-05	TRUE	TRUE	Down	680.446
P50990	P50990	CCT8	CCT8	T-complex protein 1 subunit theta	83.9416	VDQIIMAK	_VDQIIMAK_.2	fully-tryptic	521	528	0.765693	0.00122487	T5_vs_T6	TRUE	TRUE	0.863414	3.71506	0.000315708	TRUE	TRUE	Down	625.123
Q14498	Q86U06;Q14498	RBM39	RBM39	RNA-binding protein 39	42.4528	SLHFNITEDMLR	_SLHFNITEDMLR_.2	semi-tryptic	256	267	0.760573	0.00123813	T1_vs_T6	TRUE	FALSE	0.853404	1.63881	7.63819e-05	TRUE	TRUE	Down	614.29
Q9H4G0	Q9H4G0	EPB41L1	EPB41L1	Band 4.1-like protein 1	44.1544	VTLLDASEYECEVEK	_VTLLDASEYEC[Carbamidomethyl (C)]EVEK_.2	fully-tryptic	101	115	0.81675	0.00124813	T1_vs_T5	TRUE	TRUE	0.851563	1.16057	3.45404e-05	TRUE	TRUE	Down	654.38
Q5H9R7	Q5H9R7	PPP6R3	PPP6R3	Serine/threonine-protein phosphatase 6 regulatory subunit 3	32.3024	TTWGVLDPPVGNTR	_TTWGVLDPPVGNTR_.2	fully-tryptic	331	344	0.828599	0.00125244	T2_vs_T5	TRUE	TRUE	0.858127	0.528784	0.00138801	TRUE	TRUE	Down	661.588
Q9Y4D8	Q9Y4D8	HECTD4	HECTD4	Probable E3 ubiquitin-protein ligase HECTD4	17.5926	ETVHIPGAR	_ETVHIPGAR_.2	fully-tryptic	651	659	0.754525	0.00128296	T3_vs_T6	TRUE	TRUE	0.893639	1.39537	3.98324e-05	TRUE	TRUE	Down	588.111
Q8WVJ2	Q8WVJ2	NUDCD2	NUDCD2	NudC domain-containing protein 2	36.9427	LFDSTIADEGTWTLEDRK	_LFDSTIADEGTWTLEDRK_.2	fully-tryptic	66	83	2.14094	0.00129542	T3_vs_T6	TRUE	TRUE	0.851274	2.92817	0.00120282	TRUE	TRUE	Down	1652.71
Q86VP6	Q86VP6	CAND1	CAND1	Cullin-associated NEDD8-dissociated protein 1	53.0894	TVIGELPPASSGSALAANVCK	_TVIGELPPASSGSALAANVC[Carbamidomethyl (C)]K_.2	fully-tryptic	112	132	1.32198	0.0013079	T1_vs_T4	TRUE	TRUE	0.951762	0.573486	1.31891e-06	TRUE	TRUE	Down	1010.77
O15067	O15067	PFAS	PFAS	Phosphoribosylformylglycinamidine synthase	52.4664	RFQELQR	_RFQELQR_.2	fully-tryptic	206	212	0.855006	0.00131208	T1_vs_T6	TRUE	TRUE	0.878641	3.49982	0.000201566	TRUE	TRUE	Down	651.642
P47813	O14602;P47813	EIF1AX	EIF1AX	Eukaryotic translation initiation factor 1A, X-chromosomal	48.6111	YNADEAR	_YNADEAR_.2	fully-tryptic	95	101	0.845606	0.00131421	T3_vs_T5	TRUE	FALSE	0.926831	1.33074	6.19254e-05	TRUE	TRUE	Down	643.431
P55263	P55263	ADK	ADK	Adenosine kinase	68.232	FKVEYHAGGSTQNSIK	_FKVEYHAGGSTQNSIK_.2	fully-tryptic	73	88	1.96458	0.00131977	T2_vs_T6	TRUE	TRUE	0.901405	1.01564	2.9529e-05	TRUE	TRUE	Down	1488.58
P24539	P24539	ATP5PB	ATP5PB	ATP synthase F(0) complex subunit B1, mitochondrial	45.3125	KAQAQPVM	_KAQAQPVM_.1	fully-tryptic	249	256	-1.16369	0.00136023	T3_vs_T4	TRUE	TRUE	0.99621	1.12988	2.21823e-17	TRUE	TRUE	Up	855.507
Q9UMX5	Q9UMX5	NENF	NENF	Neudesin	62.7907	YGGEEEDQPIYLAVK	_YGGEEEDQPIYLAVK_.2	fully-tryptic	55	69	2.46126	0.00137715	T0_vs_T6	TRUE	TRUE	0.864221	2.81746	0.00422049	TRUE	TRUE	Down	1787.21
P08238	P08238;Q58FF8;Q58FF6;Q14568;P07900	HSP90AB1	HSP90AB1	Heat shock protein HSP 90-beta	73.0663	SLIINTFYSNK	_SLIINTFYSNK_.2	semi-tryptic	26	36	0.834881	0.0013934	T4_vs_T6	TRUE	FALSE	0.857269	3.68305	0.000347046	TRUE	TRUE	Down	599.167
Q9NTK5	Q9NTK5	OLA1	OLA1	Obg-like ATPase 1	77.0202	IGIVGLPNVGK	_IGIVGLPNVGK_.1	fully-tryptic	25	35	-0.773904	0.00141476	T0_vs_T6	TRUE	TRUE	0.872654	0.857674	0.000180774	TRUE	TRUE	Up	547.023
Q9NTZ6	Q9NTZ6	RBM12	RBM12	RNA-binding protein 12	24.4635	RYVEVSPATER	_RYVEVSPATER_.3	semi-tryptic	370	380	-0.874719	0.00142008	T5_vs_T6	TRUE	TRUE	0.938846	43.0402	1.5618e-08	TRUE	TRUE	Up	615.963
P23528	P23528;Q9Y281	CFL1	CFL1	Cofilin-1	92.7711	DATYETK	_DATYETK_.1	semi-tryptic	86	92	1.16447	0.00142282	T1_vs_T5	TRUE	FALSE	0.921429	0.535503	2.08149e-05	TRUE	TRUE	Down	818.43
P26358	P26358	DNMT1	DNMT1	DNA (cytosine-5)-methyltransferase 1	34.7772	VLYYSATK	_VLYYSATK_.2	fully-tryptic	921	928	-0.861307	0.00142282	T1_vs_T5	TRUE	TRUE	0.92941	19.7739	7.02656e-07	TRUE	TRUE	Up	605.354
Q7L2H7	Q7L2H7	EIF3M	EIF3M	Eukaryotic translation initiation factor 3 subunit M	54.0107	NSLLSLSDT	_NSLLSLSDT_.1	fully-tryptic	366	374	-0.812463	0.00145406	T3_vs_T6	TRUE	TRUE	0.86176	47.0919	0.000638181	TRUE	TRUE	Up	558.753
O75369	O75369	FLNB	FLNB	Filamin-B	50.7302	YADEEIPR	_YADEEIPR_.2	fully-tryptic	1497	1504	1.48172	0.00147918	T1_vs_T6	TRUE	TRUE	0.853385	0.0869468	0.00038733	TRUE	TRUE	Down	1001.72
Q9GZL7	Q9GZL7	WDR12	WDR12	Ribosome biogenesis protein WDR12	39.4799	IWSLEGK	_IWSLEGK_.1	fully-tryptic	125	131	-1.28225	0.00148442	T3_vs_T6	TRUE	TRUE	0.907681	48.5665	0.000230572	TRUE	TRUE	Up	863.805
Q16531	Q16531	DDB1	DDB1	DNA damage-binding protein 1	54.9123	LQTVAEK	_LQTVAEK_.2	fully-tryptic	858	864	-0.98542	0.00149348	T0_vs_T6	TRUE	TRUE	0.855125	15.8544	0.000881406	TRUE	TRUE	Up	659.816
P55263	P55263	ADK	ADK	Adenosine kinase	68.232	FKVEYHAGGSTQNSIK	_FKVEYHAGGSTQNSIK_.2	fully-tryptic	73	88	2.40983	0.00150056	T0_vs_T5	TRUE	TRUE	0.901405	1.01564	2.9529e-05	TRUE	TRUE	Down	1605.95
P26358	P26358	DNMT1	DNMT1	DNA (cytosine-5)-methyltransferase 1	34.7772	VLYYSATK	_VLYYSATK_.2	fully-tryptic	921	928	-0.750272	0.00150232	T2_vs_T5	TRUE	TRUE	0.92941	19.7739	7.02656e-07	TRUE	TRUE	Up	499.409
P26639	P26639	TARS1	TARS1	Threonine--tRNA ligase 1, cytoplasmic	60.5809	IYGISFPDPK	_IYGISFPDPK_.1	fully-tryptic	297	306	0.902863	0.00152003	T3_vs_T6	TRUE	TRUE	0.891619	2.18474	0.000164152	TRUE	TRUE	Down	593.979
O95218	O95218	ZRANB2	ZRANB2	Zinc finger Ran-binding domain-containing protein 2	38.1818	KLDEDEDEDDADLSK	_KLDEDEDEDDADLSK_.2	semi-tryptic	168	182	0.751125	0.00152901	T3_vs_T6	TRUE	TRUE	0.864077	1.58905	0.000336729	TRUE	TRUE	Down	491.248
P56192	P56192	MARS1	MARS1	Methionine--tRNA ligase, cytoplasmic	52.6667	NEVAAEVAK	_NEVAAEVAK_.1	fully-tryptic	867	875	-0.793441	0.00153107	T3_vs_T5	TRUE	TRUE	0.932475	3.05827	1.56664e-07	TRUE	TRUE	Up	518.227
Q86VP6	Q86VP6	CAND1	CAND1	Cullin-associated NEDD8-dissociated protein 1	53.0894	TVIGELPPASSGSALAANVCK	_TVIGELPPASSGSALAANVC[Carbamidomethyl (C)]K_.2	fully-tryptic	112	132	1.21416	0.00153539	T2_vs_T4	TRUE	TRUE	0.951762	0.573486	1.31891e-06	TRUE	TRUE	Down	790.785
Q92616	Q92616	GCN1	GCN1	eIF-2-alpha kinase activator GCN1	42.1565	SDTQLVVR	_SDTQLVVR_.2	fully-tryptic	1894	1901	0.878389	0.00158384	T4_vs_T6	TRUE	TRUE	0.878506	3.41077	0.000349619	TRUE	TRUE	Down	554.595
O95104	O95104;Q9UPN6	SCAF4	SCAF4	SR-related and CTD-associated factor 4	17.6983	VLNLWQK	_VLNLWQK_.2	fully-tryptic	113	119	0.873936	0.00162767	T4_vs_T6	TRUE	FALSE	0.850108	3.66061	6.83657e-05	TRUE	TRUE	Down	536.923
Q9Y2W1	Q9Y2W1	THRAP3	THRAP3	Thyroid hormone receptor-associated protein 3	28.377	KTEELEEESFPER	_KTEELEEESFPER_.3	fully-tryptic	486	498	0.881409	0.00162967	T3_vs_T5	TRUE	TRUE	0.870808	2.11509	1.04286e-06	TRUE	TRUE	Down	540.853
Q8WVM8	Q8WVM8	SCFD1	SCFD1	Sec1 family domain-containing protein 1	48.5981	GNDSSVPR	_GNDSSVPR_.2	fully-tryptic	576	583	1.17061	0.00163939	T1_vs_T4	TRUE	TRUE	0.941193	0.395296	1.40206e-06	TRUE	TRUE	Down	714.051
O95071	O95071	UBR5	UBR5	E3 ubiquitin-protein ligase UBR5	12.1829	VPDCFQR	_VPDC[Carbamidomethyl (C)]FQR_.2	fully-tryptic	727	733	-0.828613	0.00165643	T0_vs_T5	TRUE	TRUE	0.952135	43.1611	4.53528e-08	TRUE	TRUE	Up	500.24
P23528	P23528;Q9Y281	CFL1	CFL1	Cofilin-1	92.7711	DATYETK	_DATYETK_.1	semi-tryptic	86	92	1.26119	0.00165643	T0_vs_T5	TRUE	FALSE	0.921429	0.535503	2.08149e-05	TRUE	TRUE	Down	761.389
P52272	P52272	HNRNPM	HNRNPM	Heterogeneous nuclear ribonucleoprotein M	74.7945	MGAGMGFGLER	_MGAGMGFGLER_.2	fully-tryptic	486	496	-0.818781	0.00168055	T4_vs_T6	TRUE	TRUE	0.918734	1.46844	9.4866e-06	TRUE	TRUE	Up	487.211
O60313	O60313	OPA1	OPA1	Dynamin-like 120 kDa protein, mitochondrial	43.0208	VQLAEDLK	_VQLAEDLK_.2	fully-tryptic	933	940	3.21207	0.00171188	T4_vs_T6	TRUE	TRUE	0.880588	2.55486	6.72299e-05	TRUE	TRUE	Down	1876.34
Q9GZL7	Q9GZL7	WDR12	WDR12	Ribosome biogenesis protein WDR12	39.4799	IWSLEGK	_IWSLEGK_.1	fully-tryptic	125	131	-1.51941	0.00174189	T1_vs_T6	TRUE	TRUE	0.907681	48.5665	0.000230572	TRUE	TRUE	Up	872.277
Q99805	Q99805	TM9SF2	TM9SF2	Transmembrane 9 superfamily member 2	31.825	LVHGDIFRPPR	_LVHGDIFRPPR_.3	fully-tryptic	350	360	1.09199	0.00175875	T3_vs_T5	TRUE	TRUE	0.927224	0.844103	9.33648e-07	TRUE	TRUE	Down	620.893
Q96RD7	Q96RD7	PANX1	PANX1	Pannexin-1	24.6479	LELAVDK	_LELAVDK_.2	fully-tryptic	30	36	1.00942	0.0017941	T0_vs_T5	TRUE	TRUE	0.929437	0.912581	1.65281e-06	TRUE	TRUE	Down	562.634
P00558	P00558	PGK1	PGK1	Phosphoglycerate kinase 1	85.3717	VLNNMEIGTSLFDEEGAK	_VLNNM[Oxidation (M)]EIGTSLFDEEGAK_.2	fully-tryptic	247	264	0.862928	0.0017941	T0_vs_T5	TRUE	TRUE	0.888842	1.21656	0.000467801	TRUE	TRUE	Down	480.981
Q86V21	Q86V21	AACS	AACS	Acetoacetyl-CoA synthetase	19.494	AVEQGGAFSNPETLDLYR	_AVEQGGAFSNPETLDLYR_.2	fully-tryptic	647	664	1.68097	0.00180729	T1_vs_T5	TRUE	TRUE	0.899941	1.1441	0.000386804	TRUE	TRUE	Down	930.107
Q8IX01	Q8IX01	SUGP2	SUGP2	SURP and G-patch domain-containing protein 2	27.7264	GADQKPTSADCAVR	_GADQKPTSADC[Carbamidomethyl (C)]AVR_.2	fully-tryptic	646	659	-0.780916	0.00182637	T3_vs_T5	TRUE	TRUE	0.931568	1.18343	5.39468e-05	TRUE	TRUE	Up	427.578
P63167	Q96FJ2;P63167	DYNLL1	DYNLL1	Dynein light chain 1, cytoplasmic	55.0562	NFGSYVTHETK	_NFGSYVTHETK_.3	fully-tryptic	61	71	0.922903	0.00185979	T1_vs_T5	TRUE	FALSE	0.858962	1.03222	5.34038e-05	TRUE	TRUE	Down	496.24
O75369	O75369	FLNB	FLNB	Filamin-B	50.7302	YADEEIPR	_YADEEIPR_.2	fully-tryptic	1497	1504	1.31898	0.00185984	T0_vs_T6	TRUE	TRUE	0.853385	0.0869468	0.00038733	TRUE	TRUE	Down	709.186
Q16531	Q16531	DDB1	DDB1	DNA damage-binding protein 1	54.9123	NISVASCNSSQVVVAVGR	_NISVASC[Carbamidomethyl (C)]NSSQVVVAVGR_.2	fully-tryptic	497	514	1.08177	0.00186223	T1_vs_T6	TRUE	TRUE	0.875997	0.992398	4.02274e-05	TRUE	TRUE	Down	580.899
Q9UIJ7	Q9UIJ7	AK3	AK3	GTP:AMP phosphotransferase AK3, mitochondrial	74.4493	ITTHFELK	_ITTHFELK_.2	fully-tryptic	27	34	0.845124	0.00187965	T1_vs_T6	TRUE	TRUE	0.858654	3.56633	0.000506417	TRUE	TRUE	Down	449.616
P13591	P13591	NCAM1	NCAM1	Neural cell adhesion molecule 1	63.7529	HTEPNETTPLTEPEK	_HTEPNETTPLTEPEK_.3	fully-tryptic	806	820	0.794869	0.00190331	T4_vs_T6	TRUE	TRUE	0.895676	2.09266	5.87497e-05	TRUE	TRUE	Down	417.624
Q8NCA5	Q8NCA5;Q52LJ0	FAM98A	FAM98A	Protein FAM98A	17.5676	GGRPNEIEPPPPEMPPWQK	_GGRPNEIEPPPPEMPPWQK_.3	fully-tryptic	306	324	1.05312	0.00196542	T4_vs_T6	TRUE	FALSE	0.857791	3.34014	0.000971099	TRUE	TRUE	Down	535.827
P55735	P55735	SEC13	SEC13	Protein SEC13 homolog	70.1863	RFASGGCDNLIK	_RFASGGC[Carbamidomethyl (C)]DNLIK_.2	fully-tryptic	181	192	-2.0302	0.00196557	T0_vs_T3	TRUE	TRUE	0.964148	53.8904	2.76622e-11	TRUE	TRUE	Up	1032.88
Q8IZ40	Q8IZ40	RCOR2	RCOR2	REST corepressor 2	29.6367	DKEDSDELEEGRGGVS	_DKEDSDELEEGRGGVS_.2	semi-tryptic	198	213	0.91468	0.00198577	T1_vs_T6	TRUE	TRUE	0.897441	0.532263	0.000232457	TRUE	TRUE	Down	460.617
Q9UBE0	Q9UBE0	SAE1	SAE1	SUMO-activating enzyme subunit 1	74.8555	AEASLER	_AEASLER_.1	fully-tryptic	92	98	-1.5827	0.0019908	T5_vs_T6	TRUE	TRUE	0.967443	31.8179	1.70693e-08	TRUE	TRUE	Up	795.011
Q13247	Q13247	SRSF6	SRSF6	Serine/arginine-rich splicing factor 6	34.3023	ERTNEGVIEFR	_ERTNEGVIEFR_.3	fully-tryptic	144	154	0.830235	0.00201487	T5_vs_T6	TRUE	TRUE	0.939056	2.27692	1.47532e-06	TRUE	TRUE	Down	412.055
P63167	Q96FJ2;P63167	DYNLL1	DYNLL1	Dynein light chain 1, cytoplasmic	55.0562	NFGSYVTHETK	_NFGSYVTHETK_.3	fully-tryptic	61	71	0.843619	0.0020372	T2_vs_T6	TRUE	FALSE	0.858962	1.03222	5.34038e-05	TRUE	TRUE	Down	414.106
P10809	P10809	HSPD1	HSPD1	60 kDa heat shock protein, mitochondrial	78.8831	VTDALNAT	_VTDALNAT_.1	semi-tryptic	421	428	-2.25029	0.00204989	T3_vs_T4	TRUE	TRUE	0.967578	1.01465	2.48761e-08	TRUE	TRUE	Up	1097.76
Q15056	Q15056	EIF4H	EIF4H	Eukaryotic translation initiation factor 4H	64.9194	ELPTEPPYTAY	_ELPTEPPYTAY_.2	semi-tryptic	35	45	-2.30312	0.00206058	T2_vs_T5	TRUE	TRUE	0.910806	19.0771	4.48186e-05	TRUE	TRUE	Up	1117.7
Q08379	Q08379	GOLGA2	GOLGA2	Golgin subfamily A member 2	26.9461	VQELETSLAELR	_VQELETSLAELR_.3	fully-tryptic	432	443	1.8993	0.00207317	T4_vs_T6	TRUE	TRUE	0.88179	2.34742	0.000440316	TRUE	TRUE	Down	916.132
Q15029	Q15029	EFTUD2	EFTUD2	116 kDa U5 small nuclear ribonucleoprotein component	60.5967	VLSGTIHAGQPVK	_VLSGTIHAGQPVK_.2	fully-tryptic	496	508	1.06033	0.00210283	T3_vs_T5	TRUE	TRUE	0.902781	1.11116	5.68411e-05	TRUE	TRUE	Down	504.24
Q9Y5S9	Q9Y5S9	RBM8A	RBM8A	RNA-binding protein 8A	55.7471	FAEYGEIK	_FAEYGEIK_.1	fully-tryptic	93	100	1.03266	0.00212119	T4_vs_T6	TRUE	TRUE	0.884869	2.99558	0.000442756	TRUE	TRUE	Down	486.828
Q8WVJ2	Q8WVJ2	NUDCD2	NUDCD2	NudC domain-containing protein 2	36.9427	LFDSTIADEGTWTLEDRK	_LFDSTIADEGTWTLEDRK_.2	fully-tryptic	66	83	2.15939	0.00214241	T1_vs_T6	TRUE	TRUE	0.851274	2.92817	0.00120282	TRUE	TRUE	Down	1007.93
O15031	O15031	PLXNB2	PLXNB2	Plexin-B2	41.1861	GPVDAVQK	_GPVDAVQK_.1	fully-tryptic	1435	1442	-0.784958	0.00216056	T0_vs_T3	TRUE	TRUE	0.9906	4.18563	2.25158e-13	TRUE	TRUE	Up	363.312
Q08378	Q08378	GOLGA3	GOLGA3	Golgin subfamily A member 3	13.0174	GGSSDSSLALHER	_GGSSDSSLALHER_.2	semi-tryptic	1031	1043	-0.816158	0.0021641	T2_vs_T5	TRUE	TRUE	0.917581	50.3603	0.000556886	TRUE	TRUE	Up	377.134
Q5H9R7	Q5H9R7	PPP6R3	PPP6R3	Serine/threonine-protein phosphatase 6 regulatory subunit 3	32.3024	TTWGVLDPPVGNTR	_TTWGVLDPPVGNTR_.2	fully-tryptic	331	344	0.836277	0.00217812	T0_vs_T5	TRUE	TRUE	0.858127	0.528784	0.00138801	TRUE	TRUE	Down	383.945
Q04828	P17516;P52895;P42330;Q04828	AKR1C1	AKR1C1	Aldo-keto reductase family 1 member C1	48.2972	EDIFYTSK	_EDIFYTSK_.2	fully-tryptic	77	84	-5.53732	0.00217994	T1_vs_T5	TRUE	FALSE	0.902454	0.675186	8.15765e-05	TRUE	TRUE	Up	2540.12
Q8NB90	Q8NB90	SPATA5	SPATA5	ATPase family protein 2 homolog	14.4457	SYGIPAPR	_SYGIPAPR_.2	fully-tryptic	381	388	0.910337	0.00219952	T4_vs_T6	TRUE	TRUE	0.882487	3.30143	0.000267945	TRUE	TRUE	Down	413.88
Q8WVM8	Q8WVM8	SCFD1	SCFD1	Sec1 family domain-containing protein 1	48.5981	GNDSSVPR	_GNDSSVPR_.2	fully-tryptic	576	583	0.927486	0.00223824	T0_vs_T3	TRUE	TRUE	0.941193	0.395296	1.40206e-06	TRUE	TRUE	Down	414.381
Q96I59	Q96I59	NARS2	NARS2	Probable asparagine--tRNA ligase, mitochondrial	21.3836	ERHPLEYLR	_ERHPLEYLR_.3	fully-tryptic	132	140	-1.99576	0.00226174	T2_vs_T3	TRUE	TRUE	0.966313	0.427557	5.99519e-09	TRUE	TRUE	Up	882.399
P30086	P30086	PEBP1	PEBP1	Phosphatidylethanolamine-binding protein 1	82.8877	KLYTLVLTDPDAPSR	_KLYTLVLTDPDAPSR_.2	semi-tryptic	62	76	1.47253	0.00228761	T3_vs_T5	TRUE	TRUE	0.865998	0.684173	2.9529e-05	TRUE	TRUE	Down	643.697
Q13045	Q13045	FLII	FLII	Protein flightless-1 homolog	29.866	ACSAIHAVNLR	_AC[Carbamidomethyl (C)]SAIHAVNLR_.3	fully-tryptic	559	569	0.980899	0.00229734	T0_vs_T6	TRUE	TRUE	0.886876	3.47644	0.000141931	TRUE	TRUE	Down	426.972
Q00341	Q00341	HDLBP	HDLBP	Vigilin	39.7476	ITQQMPK	_ITQQMPK_.2	fully-tryptic	390	396	-3.85374	0.00232518	T0_vs_T5	TRUE	TRUE	0.935768	0.590825	7.98354e-07	TRUE	TRUE	Up	1657.4
Q86V21	Q86V21	AACS	AACS	Acetoacetyl-CoA synthetase	19.494	AVEQGGAFSNPETLDLYR	_AVEQGGAFSNPETLDLYR_.2	fully-tryptic	647	664	1.70874	0.00235663	T3_vs_T5	TRUE	TRUE	0.899941	1.1441	0.000386804	TRUE	TRUE	Down	725.076
Q8WYA6	Q8WYA6	CTNNBL1	CTNNBL1	Beta-catenin-like protein 1	37.6554	VHQILNMR	_VHQILNMR_.2	fully-tryptic	515	522	-2.9296	0.00237747	T1_vs_T4	TRUE	TRUE	0.942831	0.33359	4.34654e-07	TRUE	TRUE	Up	1232.23
Q92522	Q92522	H1FX	H1FX	Histone H1x	53.5211	KVPWFDQQ	_KVPWFDQQ_.2	semi-tryptic	76	83	-0.83432	0.00238137	T1_vs_T5	TRUE	TRUE	0.865938	1.42681	0.000193684	TRUE	TRUE	Up	350.353
Q9NWV4	Q9NWV4	CZIB	CZIB	CXXC motif containing zinc binding protein	59.375	ATLENITNLRPVGEDFR	_ATLENITNLRPVGEDFR_.3	fully-tryptic	10	26	1.06206	0.00238999	T4_vs_T5	TRUE	TRUE	0.925032	1.45487	1.19515e-05	TRUE	TRUE	Down	444.379
P55735	P55735	SEC13	SEC13	Protein SEC13 homolog	70.1863	RFASGGCDNLIK	_RFASGGC[Carbamidomethyl (C)]DNLIK_.2	fully-tryptic	181	192	-1.88679	0.0023962	T2_vs_T4	TRUE	TRUE	0.964148	53.8904	2.76622e-11	TRUE	TRUE	Up	787.408
P11234	P11234	RALB	RALB	Ras-related protein Ral-B	40.2913	AEEDKIPLLVVGNK	_AEEDKIPLLVVGNK_.2	fully-tryptic	116	129	-0.814587	0.0024036	T2_vs_T5	TRUE	TRUE	0.897102	92.6126	2.09422e-06	TRUE	TRUE	Up	338.903
P41250	P41250	GARS1	GARS1	Glycine--tRNA ligase	55.751	TSYGWIEIVGCADR	_TSYGWIEIVGC[Carbamidomethyl (C)]ADR_.2	fully-tryptic	451	464	1.01113	0.00242575	T5_vs_T6	TRUE	TRUE	0.901104	3.33281	3.1273e-05	TRUE	TRUE	Down	416.832
O95071	O95071	UBR5	UBR5	E3 ubiquitin-protein ligase UBR5	12.1829	VPDCFQR	_VPDC[Carbamidomethyl (C)]FQR_.2	fully-tryptic	727	733	-0.770111	0.00248645	T5_vs_T6	TRUE	TRUE	0.952135	43.1611	4.53528e-08	TRUE	TRUE	Up	309.723
P05783	P05783	KRT18	KRT18	Keratin, type I cytoskeletal 18	7.90698	VIDDTNITR	_VIDDTNITR_.2	fully-tryptic	188	196	1.52085	0.00252101	T1_vs_T5	TRUE	TRUE	0.870153	1.07266	0.000300846	TRUE	TRUE	Down	603.27
Q15029	Q15029	EFTUD2	EFTUD2	116 kDa U5 small nuclear ribonucleoprotein component	60.5967	VLSGTIHAGQPVK	_VLSGTIHAGQPVK_.2	fully-tryptic	496	508	1.02064	0.00260717	T3_vs_T6	TRUE	TRUE	0.902781	1.11116	5.68411e-05	TRUE	TRUE	Down	391.474
O75643	O75643	SNRNP200	SNRNP200	U5 small nuclear ribonucleoprotein 200 kDa helicase	50.6086	KPVIVFVPSR	_KPVIVFVPSR_.3	fully-tryptic	1557	1566	-1.09395	0.00262084	T1_vs_T6	TRUE	TRUE	0.876006	3.99933	0.000518114	TRUE	TRUE	Up	417.405
Q99798	Q99798	ACO2	ACO2	Aconitate hydratase, mitochondrial	66.1538	FRLEAPDADELPKGEFDPGQDTYQHPPK	_FRLEAPDADELPKGEFDPGQDTYQHPPK_.3	fully-tryptic	522	549	-0.980013	0.00263535	T0_vs_T5	TRUE	TRUE	0.920119	58.4384	9.65396e-06	TRUE	TRUE	Up	371.872
O43143	O43143	DHX15	DHX15	Pre-mRNA-splicing factor ATP-dependent RNA helicase DHX15	59.3711	SNLGSVVLQLK	_SNLGSVVLQLK_.2	fully-tryptic	505	515	0.756504	0.00266562	T0_vs_T6	TRUE	TRUE	0.866586	0.999058	9.65396e-06	TRUE	TRUE	Down	283.801
O43674	O43674	NDUFB5	NDUFB5	NADH dehydrogenase [ubiquinone] 1 beta subcomplex subunit 5, mitochondrial	25.3968	NFYDSPEK	_NFYDSPEK_.2	fully-tryptic	124	131	0.811446	0.00271045	T1_vs_T5	TRUE	TRUE	0.909324	0.840358	9.18559e-06	TRUE	TRUE	Down	299.377
Q99805	Q99805	TM9SF2	TM9SF2	Transmembrane 9 superfamily member 2	31.825	LVHGDIFRPPR	_LVHGDIFRPPR_.3	fully-tryptic	350	360	0.93454	0.00271402	T3_vs_T6	TRUE	TRUE	0.927224	0.844103	9.33648e-07	TRUE	TRUE	Down	344.337
Q04828	P17516;P52895;P42330;Q04828	AKR1C1	AKR1C1	Aldo-keto reductase family 1 member C1	48.2972	EDIFYTSK	_EDIFYTSK_.2	fully-tryptic	77	84	-4.62105	0.00277017	T2_vs_T6	TRUE	FALSE	0.902454	0.675186	8.15765e-05	TRUE	TRUE	Up	1668.15
Q8WVM8	Q8WVM8	SCFD1	SCFD1	Sec1 family domain-containing protein 1	48.5981	GNDSSVPR	_GNDSSVPR_.2	fully-tryptic	576	583	1.00768	0.00278048	T2_vs_T4	TRUE	TRUE	0.941193	0.395296	1.40206e-06	TRUE	TRUE	Down	362.411
Q16531	Q16531	DDB1	DDB1	DNA damage-binding protein 1	54.9123	LQTVAEK	_LQTVAEK_.2	fully-tryptic	858	864	-0.931826	0.00282599	T4_vs_T6	TRUE	TRUE	0.855125	15.8544	0.000881406	TRUE	TRUE	Up	329.734
P52272	P52272	HNRNPM	HNRNPM	Heterogeneous nuclear ribonucleoprotein M	74.7945	MGAGMGFGLER	_MGAGMGFGLER_.2	fully-tryptic	486	496	-0.891146	0.00283167	T0_vs_T5	TRUE	TRUE	0.918734	1.46844	9.4866e-06	TRUE	TRUE	Up	314.707
Q99598	Q99598	TSNAX	TSNAX	Translin-associated protein X	57.5862	ITSAPDMEDILTESEIK	_ITSAPDMEDILTESEIK_.2	fully-tryptic	77	93	0.839398	0.00292083	T1_vs_T5	TRUE	TRUE	0.855561	1.40009	0.00016015	TRUE	TRUE	Down	287.384
Q8WVM8	Q8WVM8	SCFD1	SCFD1	Sec1 family domain-containing protein 1	48.5981	GNDSSVPR	_GNDSSVPR_.2	fully-tryptic	576	583	1.11364	0.0029411	T1_vs_T3	TRUE	TRUE	0.941193	0.395296	1.40206e-06	TRUE	TRUE	Down	378.646
Q08378	Q08378	GOLGA3	GOLGA3	Golgin subfamily A member 3	13.0174	GGSSDSSLALHER	_GGSSDSSLALHER_.2	semi-tryptic	1031	1043	-0.868751	0.00294838	T0_vs_T5	TRUE	TRUE	0.917581	50.3603	0.000556886	TRUE	TRUE	Up	294.654
Q9NP81	Q9NP81	SARS2	SARS2	Serine--tRNA ligase, mitochondrial	52.5097	FCACPEEAAHALELR	_FC[Carbamidomethyl (C)]AC[Carbamidomethyl (C)]PEEAAHALELR_.3	fully-tryptic	63	77	2.32124	0.00296036	T5_vs_T6	TRUE	TRUE	0.89606	2.76617	6.67937e-05	TRUE	TRUE	Down	784.106
P55735	P55735	SEC13	SEC13	Protein SEC13 homolog	70.1863	RFASGGCDNLIK	_RFASGGC[Carbamidomethyl (C)]DNLIK_.2	fully-tryptic	181	192	-2.11731	0.00296036	T5_vs_T6	TRUE	TRUE	0.964148	53.8904	2.76622e-11	TRUE	TRUE	Up	715.221
Q8NCA5	Q8NCA5;Q52LJ0	FAM98A	FAM98A	Protein FAM98A	17.5676	GGRPNEIEPPPPEMPPWQK	_GGRPNEIEPPPPEMPPWQK_.3	fully-tryptic	306	324	0.986161	0.00299275	T0_vs_T6	TRUE	FALSE	0.857791	3.34014	0.000971099	TRUE	TRUE	Down	329.517
Q15056	Q15056	EIF4H	EIF4H	Eukaryotic translation initiation factor 4H	64.9194	ELPTEPPYTAY	_ELPTEPPYTAY_.2	semi-tryptic	35	45	-2.54651	0.00300881	T1_vs_T5	TRUE	TRUE	0.910806	19.0771	4.48186e-05	TRUE	TRUE	Up	846.352
Q86UP2	Q86UP2	KTN1	KTN1	Kinectin	42.0044	QQQVEAVELEAK	_QQQVEAVELEAK_.2	fully-tryptic	1062	1073	-0.809969	0.00308412	T5_vs_T6	TRUE	TRUE	0.974483	4.4211	2.62093e-09	TRUE	TRUE	Up	262.626
Q13813	Q13813	SPTAN1	SPTAN1	Spectrin alpha chain, non-erythrocytic 1	72.6942	MQHNLEQQIQAR	_MQHNLEQQIQAR_.3	fully-tryptic	2304	2315	0.800481	0.00319211	T1_vs_T3	TRUE	TRUE	0.889381	0.121662	5.94857e-06	TRUE	TRUE	Down	250.768
Q92820	Q92820	GGH	GGH	Gamma-glutamyl hydrolase	43.0818	IEFISTMEGYK	_IEFISTMEGYK_.2	fully-tryptic	225	235	0.755529	0.00321666	T4_vs_T6	TRUE	TRUE	0.933215	1.27365	2.58158e-05	TRUE	TRUE	Down	234.88
Q8IZ40	Q8IZ40	RCOR2	RCOR2	REST corepressor 2	29.6367	DKEDSDELEEGRGGVS	_DKEDSDELEEGRGGVS_.2	semi-tryptic	198	213	0.844459	0.00323792	T0_vs_T6	TRUE	TRUE	0.897441	0.532263	0.000232457	TRUE	TRUE	Down	260.803
O94979	O94979	SEC31A	SEC31A	Protein transport protein Sec31A	32.377	QVQHILASASPSGR	_QVQHILASASPSGR_.2	fully-tryptic	179	192	1.0751	0.00329273	T0_vs_T5	TRUE	TRUE	0.942317	1.71003	1.94702e-06	TRUE	TRUE	Down	326.508
P49591	P49591	SARS1	SARS1	Serine--tRNA ligase, cytoplasmic	69.6498	VEFVHMLNATMCATTR	_VEFVHMLNATMC[Carbamidomethyl (C)]ATTR_.3	fully-tryptic	420	435	1.39603	0.00332082	T5_vs_T6	TRUE	TRUE	0.925753	2.51204	3.55702e-07	TRUE	TRUE	Down	420.386
Q8IX01	Q8IX01	SUGP2	SUGP2	SURP and G-patch domain-containing protein 2	27.7264	GADQKPTSADCAVR	_GADQKPTSADC[Carbamidomethyl (C)]AVR_.2	fully-tryptic	646	659	-0.836605	0.00332299	T0_vs_T5	TRUE	TRUE	0.931568	1.18343	5.39468e-05	TRUE	TRUE	Up	251.762
Q96ST3	Q96ST3	SIN3A	SIN3A	Paired amphipathic helix protein Sin3a	28.5153	FRLDNTLGGTSEVIHR	_FRLDNTLGGTSEVIHR_.3	fully-tryptic	651	666	1.21013	0.00332715	T4_vs_T6	TRUE	TRUE	0.906895	3.62139	9.63971e-05	TRUE	TRUE	Down	363.715
P47985	P47985	UQCRFS1	UQCRFS1	Cytochrome b-c1 complex subunit Rieske, mitochondrial	8.0292	EIEQEAAVELSQLRDPQHDLDR	_EIEQEAAVELSQLRDPQHDLDR_.4	fully-tryptic	183	204	0.863352	0.00333395	T2_vs_T5	TRUE	TRUE	0.906968	0.495767	8.90878e-05	TRUE	TRUE	Down	258.958
Q1KMD3	Q1KMD3	HNRNPUL2	HNRNPUL2	Heterogeneous nuclear ribonucleoprotein U-like protein 2	55.1539	NYYGYQGYR	_NYYGYQGYR_.2	fully-tryptic	739	747	-0.796771	0.00344485	T0_vs_T5	TRUE	TRUE	0.885411	0.99681	2.8439e-06	TRUE	TRUE	Up	231.293
Q96RD7	Q96RD7	PANX1	PANX1	Pannexin-1	24.6479	LELAVDK	_LELAVDK_.2	fully-tryptic	30	36	0.994622	0.00349122	T1_vs_T4	TRUE	TRUE	0.929437	0.912581	1.65281e-06	TRUE	TRUE	Down	284.893
O75369	O75369	FLNB	FLNB	Filamin-B	50.7302	YADEEIPR	_YADEEIPR_.2	fully-tryptic	1497	1504	1.52375	0.00349531	T1_vs_T5	TRUE	TRUE	0.853385	0.0869468	0.00038733	TRUE	TRUE	Down	435.942
P52272	P52272	HNRNPM	HNRNPM	Heterogeneous nuclear ribonucleoprotein M	74.7945	GDFFPPERPQQLPHGL	_GDFFPPERPQQLPHGL_.3	semi-tryptic	286	301	1.61488	0.0036636	T2_vs_T5	TRUE	TRUE	0.88491	2.63968	0.000130856	TRUE	TRUE	Down	440.79
P11172	P11172	UMPS	UMPS	Uridine 5'-monophosphate synthase	46.0417	FADIGNTVK	_FADIGNTVK_.2	fully-tryptic	315	323	0.873104	0.00370116	T0_vs_T5	TRUE	TRUE	0.902598	0.289755	7.63819e-05	TRUE	TRUE	Down	235.9
Q86UA1	Q86UA1	PRPF39	PRPF39	Pre-mRNA-processing factor 39	28.849	EHVQNNLPR	_EHVQNNLPR_.3	fully-tryptic	249	257	-1.39715	0.00370356	T3_vs_T5	TRUE	TRUE	0.852653	0.98361	0.00835678	TRUE	TRUE	Up	377.245
P30086	P30086	PEBP1	PEBP1	Phosphatidylethanolamine-binding protein 1	82.8877	KLYTLVLTDPDAPSR	_KLYTLVLTDPDAPSR_.2	semi-tryptic	62	76	1.6276	0.00373605	T3_vs_T4	TRUE	TRUE	0.865998	0.684173	2.9529e-05	TRUE	TRUE	Down	435.647
Q9NZI8	Q9NZI8	IGF2BP1	IGF2BP1	Insulin-like growth factor 2 mRNA-binding protein 1	56.8458	RLEIEHSVPKK	_RLEIEHSVPKK_.3	fully-tryptic	67	77	-0.768864	0.00373834	T5_vs_T6	TRUE	TRUE	0.879894	16.8509	0.00015651	TRUE	TRUE	Up	205.67
Q13435	Q13435	SF3B2	SF3B2	Splicing factor 3B subunit 2	46.5922	LHDAFFK	_LHDAFFK_.2	fully-tryptic	571	577	-1.63792	0.00391204	T0_vs_T3	TRUE	TRUE	0.970449	1.1224	5.86359e-08	TRUE	TRUE	Up	418.685
Q86VP6	Q86VP6	CAND1	CAND1	Cullin-associated NEDD8-dissociated protein 1	53.0894	TVIGELPPASSGSALAANVCK	_TVIGELPPASSGSALAANVC[Carbamidomethyl (C)]K_.2	fully-tryptic	112	132	0.964818	0.00399511	T3_vs_T6	TRUE	TRUE	0.951762	0.573486	1.31891e-06	TRUE	TRUE	Down	241.5
P49591	P49591	SARS1	SARS1	Serine--tRNA ligase, cytoplasmic	69.6498	VEFVHMLNATMCATTR	_VEFVHMLNATMC[Carbamidomethyl (C)]ATTR_.3	fully-tryptic	420	435	0.990346	0.00399899	T3_vs_T5	TRUE	TRUE	0.925753	2.51204	3.55702e-07	TRUE	TRUE	Down	247.649
Q15811	Q15811	ITSN1	ITSN1	Intersectin-1	23.8234	NDDELAFNK	_NDDELAFNK_.2	semi-tryptic	1170	1178	-0.830891	0.00399912	T3_vs_T6	TRUE	TRUE	0.855118	1.2439	0.000475592	TRUE	TRUE	Up	207.768
Q9UPN3	Q9UPN3	MACF1	MACF1	Microtubule-actin cross-linking factor 1, isoforms 1/2/3/5	34.4342	QLEESASHL	_QLEESASHL_.2	semi-tryptic	4571	4579	1.26081	0.00405648	T5_vs_T6	TRUE	TRUE	0.893084	2.61364	7.34487e-07	TRUE	TRUE	Down	310.813
Q96PM5	Q96PM5	RCHY1	RCHY1	RING finger and CHY zinc finger domain-containing protein 1	31.4176	QNCPICLEDIHTSR	_QNC[Carbamidomethyl (C)]PIC[Carbamidomethyl (C)]LEDIHTSR_.3	fully-tryptic	143	156	-3.6901	0.00410215	T4_vs_T6	TRUE	TRUE	0.872327	46.2068	0.0042034	TRUE	TRUE	Up	899.555
Q08379	Q08379	GOLGA2	GOLGA2	Golgin subfamily A member 2	26.9461	VQELETSLAELR	_VQELETSLAELR_.3	fully-tryptic	432	443	1.87785	0.00412447	T0_vs_T6	TRUE	TRUE	0.88179	2.34742	0.000440316	TRUE	TRUE	Down	455.296
O43674	O43674	NDUFB5	NDUFB5	NADH dehydrogenase [ubiquinone] 1 beta subcomplex subunit 5, mitochondrial	25.3968	NFYDSPEK	_NFYDSPEK_.2	fully-tryptic	124	131	0.8402	0.00425515	T0_vs_T5	TRUE	TRUE	0.909324	0.840358	9.18559e-06	TRUE	TRUE	Down	197.455
Q00341	Q00341	HDLBP	HDLBP	Vigilin	39.7476	ITQQMPK	_ITQQMPK_.2	fully-tryptic	390	396	-4.44304	0.00427149	T1_vs_T4	TRUE	TRUE	0.935768	0.590825	7.98354e-07	TRUE	TRUE	Up	1040.16
Q96I99	Q96I99	SUCLG2	SUCLG2	Succinate--CoA ligase [GDP-forming] subunit beta, mitochondrial	42.8241	AQILAGGR	_AQILAGGR_.2	fully-tryptic	84	91	0.948294	0.00430531	T5_vs_T6	TRUE	TRUE	0.895338	3.50977	1.14782e-06	TRUE	TRUE	Down	220.261
Q00341	Q00341	HDLBP	HDLBP	Vigilin	39.7476	ITQQMPK	_ITQQMPK_.2	fully-tryptic	390	396	-3.59069	0.00443392	T3_vs_T6	TRUE	TRUE	0.935768	0.590825	7.98354e-07	TRUE	TRUE	Up	809.822
Q01581	Q01581	HMGCS1	HMGCS1	Hydroxymethylglutaryl-CoA synthase, cytoplasmic	82.1154	GTHMQHAYDFYKPDMLSEYPIVDGK	_GTHMQHAYDFYKPDMLSEYPIVDGK_.3	fully-tryptic	195	219	-0.835387	0.00452705	T2_vs_T5	TRUE	TRUE	0.909317	4.89075	4.73313e-05	TRUE	TRUE	Up	184.532
O60462	O60462	NRP2	NRP2	Neuropilin-2	26.3158	WTPQQSR	_WTPQQSR_.2	fully-tryptic	304	310	1.43321	0.00454476	T0_vs_T1	TRUE	TRUE	0.880542	0.00675883	5.1854e-08	TRUE	TRUE	Down	315.354
Q8NCA5	Q8NCA5;Q52LJ0	FAM98A	FAM98A	Protein FAM98A	17.5676	GGRPNEIEPPPPEMPPWQK	_GGRPNEIEPPPPEMPPWQK_.3	fully-tryptic	306	324	0.948685	0.00461223	T1_vs_T6	TRUE	FALSE	0.857791	3.34014	0.000971099	TRUE	TRUE	Down	205.689
P56192	P56192	MARS1	MARS1	Methionine--tRNA ligase, cytoplasmic	52.6667	NEVAAEVAK	_NEVAAEVAK_.1	fully-tryptic	867	875	-0.841721	0.00463591	T1_vs_T5	TRUE	TRUE	0.932475	3.05827	1.56664e-07	TRUE	TRUE	Up	181.566
P55735	P55735	SEC13	SEC13	Protein SEC13 homolog	70.1863	RFASGGCDNLIK	_RFASGGC[Carbamidomethyl (C)]DNLIK_.2	fully-tryptic	181	192	-1.54508	0.00485193	T3_vs_T5	TRUE	TRUE	0.964148	53.8904	2.76622e-11	TRUE	TRUE	Up	318.447
Q86UA1	Q86UA1	PRPF39	PRPF39	Pre-mRNA-processing factor 39	28.849	EHVQNNLPR	_EHVQNNLPR_.3	fully-tryptic	249	257	-1.14617	0.00493963	T3_vs_T6	TRUE	TRUE	0.852653	0.98361	0.00835678	TRUE	TRUE	Up	232.036
Q96RD7	Q96RD7	PANX1	PANX1	Pannexin-1	24.6479	LELAVDK	_LELAVDK_.2	fully-tryptic	30	36	0.88832	0.00494221	T3_vs_T4	TRUE	TRUE	0.929437	0.912581	1.65281e-06	TRUE	TRUE	Down	179.741
Q86VP6	Q86VP6	CAND1	CAND1	Cullin-associated NEDD8-dissociated protein 1	53.0894	TVIGELPPASSGSALAANVCK	_TVIGELPPASSGSALAANVC[Carbamidomethyl (C)]K_.2	fully-tryptic	112	132	1.06037	0.00495709	T0_vs_T3	TRUE	TRUE	0.951762	0.573486	1.31891e-06	TRUE	TRUE	Down	213.909
Q15056	Q15056	EIF4H	EIF4H	Eukaryotic translation initiation factor 4H	64.9194	ELPTEPPYTAY	_ELPTEPPYTAY_.2	semi-tryptic	35	45	-2.18913	0.00500343	T3_vs_T6	TRUE	TRUE	0.910806	19.0771	4.48186e-05	TRUE	TRUE	Up	437.525
P55735	P55735	SEC13	SEC13	Protein SEC13 homolog	70.1863	RFASGGCDNLIK	_RFASGGC[Carbamidomethyl (C)]DNLIK_.2	fully-tryptic	181	192	-2.08799	0.00509743	T0_vs_T4	TRUE	TRUE	0.964148	53.8904	2.76622e-11	TRUE	TRUE	Up	409.616
Q9UMX5	Q9UMX5	NENF	NENF	Neudesin	62.7907	YGGEEEDQPIYLAVK	_YGGEEEDQPIYLAVK_.2	fully-tryptic	55	69	2.36691	0.00518897	T5_vs_T6	TRUE	TRUE	0.864221	2.81746	0.00422049	TRUE	TRUE	Down	456.143
O95302	O95302	FKBP9	FKBP9	Peptidyl-prolyl cis-trans isomerase FKBP9	22.4561	FVPDECPR	_FVPDEC[Carbamidomethyl (C)]PR_.2	fully-tryptic	42	49	0.789077	0.00533045	T0_vs_T5	TRUE	TRUE	0.895646	1.15231	9.87491e-05	TRUE	TRUE	Down	148.032
Q01581	Q01581	HMGCS1	HMGCS1	Hydroxymethylglutaryl-CoA synthase, cytoplasmic	82.1154	GTHMQHAYDFYKPDMLSEYPIVDGK	_GTHMQHAYDFYKPDMLSEYPIVDGK_.3	fully-tryptic	195	219	-0.780004	0.00536416	T3_vs_T6	TRUE	TRUE	0.909317	4.89075	4.73313e-05	TRUE	TRUE	Up	145.41
P47985	P47985	UQCRFS1	UQCRFS1	Cytochrome b-c1 complex subunit Rieske, mitochondrial	8.0292	EIEQEAAVELSQLRDPQHDLDR	_EIEQEAAVELSQLRDPQHDLDR_.4	fully-tryptic	183	204	0.980212	0.00550301	T2_vs_T4	TRUE	TRUE	0.906968	0.495767	8.90878e-05	TRUE	TRUE	Down	178.123
Q08209	Q08209	PPP3CA	PPP3CA	Serine/threonine-protein phosphatase 2B catalytic subunit alpha isoform	27.6392	ITSFEEAK	_ITSFEEAK_.2	fully-tryptic	467	474	-0.847905	0.00556075	T3_vs_T5	TRUE	TRUE	0.976109	22.6584	1.91354e-09	TRUE	TRUE	Up	152.48
P24539	P24539	ATP5PB	ATP5PB	ATP synthase F(0) complex subunit B1, mitochondrial	45.3125	KAQAQPVM	_KAQAQPVM_.1	fully-tryptic	249	256	-0.997686	0.00557731	T4_vs_T5	TRUE	TRUE	0.99621	1.12988	2.21823e-17	TRUE	TRUE	Up	178.883
Q00341	Q00341	HDLBP	HDLBP	Vigilin	39.7476	ITQQMPK	_ITQQMPK_.2	fully-tryptic	390	396	-3.4156	0.00560701	T3_vs_T5	TRUE	TRUE	0.935768	0.590825	7.98354e-07	TRUE	TRUE	Up	609.165
P55263	P55263	ADK	ADK	Adenosine kinase	68.232	FKVEYHAGGSTQNSIK	_FKVEYHAGGSTQNSIK_.2	fully-tryptic	73	88	1.77508	0.00561897	T1_vs_T6	TRUE	TRUE	0.901405	1.01564	2.9529e-05	TRUE	TRUE	Down	315.909
Q15257	Q15257	PTPA	PTPA	Serine/threonine-protein phosphatase 2A activator	41.0615	EIHTVPDMGK	_EIHTVPDMGK_.3	fully-tryptic	29	38	0.750462	0.00577345	T4_vs_T5	TRUE	TRUE	0.926652	1.35303	3.38842e-05	TRUE	TRUE	Down	129.985
P05783	P05783	KRT18	KRT18	Keratin, type I cytoskeletal 18	7.90698	VIDDTNITR	_VIDDTNITR_.2	fully-tryptic	188	196	1.18924	0.00585617	T0_vs_T6	TRUE	TRUE	0.870153	1.07266	0.000300846	TRUE	TRUE	Down	203.075
O75369	O75369	FLNB	FLNB	Filamin-B	50.7302	YADEEIPR	_YADEEIPR_.2	fully-tryptic	1497	1504	1.36101	0.00590847	T0_vs_T5	TRUE	TRUE	0.853385	0.0869468	0.00038733	TRUE	TRUE	Down	230.348
Q8WVJ2	Q8WVJ2	NUDCD2	NUDCD2	NudC domain-containing protein 2	36.9427	LFDSTIADEGTWTLEDRK	_LFDSTIADEGTWTLEDRK_.2	fully-tryptic	66	83	1.92925	0.0059615	T4_vs_T6	TRUE	TRUE	0.851274	2.92817	0.00120282	TRUE	TRUE	Down	323.618
Q8IZ40	Q8IZ40	RCOR2	RCOR2	REST corepressor 2	29.6367	DKEDSDELEEGRGGVS	_DKEDSDELEEGRGGVS_.2	semi-tryptic	198	213	1.03267	0.00631546	T2_vs_T4	TRUE	TRUE	0.897441	0.532263	0.000232457	TRUE	TRUE	Down	163.515
P28288	P28288	ABCD3	ABCD3	ATP-binding cassette sub-family D member 3	33.0804	IANPDQLLTQDVEK	_IANPDQLLTQDVEK_.2	fully-tryptic	182	195	0.853008	0.00637142	T4_vs_T6	TRUE	TRUE	0.877692	2.65826	0.000184442	TRUE	TRUE	Down	133.88
Q16531	Q16531	DDB1	DDB1	DNA damage-binding protein 1	54.9123	LQTVAEK	_LQTVAEK_.2	fully-tryptic	858	864	-0.859336	0.00653893	T5_vs_T6	TRUE	TRUE	0.855125	15.8544	0.000881406	TRUE	TRUE	Up	131.419
P56192	P56192	MARS1	MARS1	Methionine--tRNA ligase, cytoplasmic	52.6667	NEVAAEVAK	_NEVAAEVAK_.1	fully-tryptic	867	875	-0.865815	0.00655443	T2_vs_T4	TRUE	TRUE	0.932475	3.05827	1.56664e-07	TRUE	TRUE	Up	132.096
Q9UPN3	Q9UPN3	MACF1	MACF1	Microtubule-actin cross-linking factor 1, isoforms 1/2/3/5	34.4342	QLEESASHL	_QLEESASHL_.2	semi-tryptic	4571	4579	0.897286	0.00659127	T2_vs_T5	TRUE	TRUE	0.893084	2.61364	7.34487e-07	TRUE	TRUE	Down	136.132
Q9Y2W1	Q9Y2W1	THRAP3	THRAP3	Thyroid hormone receptor-associated protein 3	28.377	KTEELEEESFPER	_KTEELEEESFPER_.3	fully-tryptic	486	498	0.877983	0.00662374	T5_vs_T6	TRUE	TRUE	0.870808	2.11509	1.04286e-06	TRUE	TRUE	Down	132.551
P30086	P30086	PEBP1	PEBP1	Phosphatidylethanolamine-binding protein 1	82.8877	KLYTLVLTDPDAPSR	_KLYTLVLTDPDAPSR_.2	semi-tryptic	62	76	1.49119	0.0068357	T1_vs_T4	TRUE	TRUE	0.865998	0.684173	2.9529e-05	TRUE	TRUE	Down	218.147
Q13435	Q13435	SF3B2	SF3B2	Splicing factor 3B subunit 2	46.5922	LHDAFFK	_LHDAFFK_.2	fully-tryptic	571	577	-1.59202	0.00684941	T4_vs_T6	TRUE	TRUE	0.970449	1.1224	5.86359e-08	TRUE	TRUE	Up	232.432
P56192	P56192	MARS1	MARS1	Methionine--tRNA ligase, cytoplasmic	52.6667	NEVAAEVAK	_NEVAAEVAK_.1	fully-tryptic	867	875	-0.775353	0.00689967	T5_vs_T6	TRUE	TRUE	0.932475	3.05827	1.56664e-07	TRUE	TRUE	Up	112.375
Q96RD7	Q96RD7	PANX1	PANX1	Pannexin-1	24.6479	LELAVDK	_LELAVDK_.2	fully-tryptic	30	36	0.855239	0.00691412	T2_vs_T4	TRUE	TRUE	0.929437	0.912581	1.65281e-06	TRUE	TRUE	Down	123.695
P55263	P55263	ADK	ADK	Adenosine kinase	68.232	FKVEYHAGGSTQNSIK	_FKVEYHAGGSTQNSIK_.2	fully-tryptic	73	88	1.99133	0.00693054	T1_vs_T5	TRUE	TRUE	0.901405	1.01564	2.9529e-05	TRUE	TRUE	Down	287.326
Q92522	Q92522	H1FX	H1FX	Histone H1x	53.5211	KVPWFDQQ	_KVPWFDQQ_.2	semi-tryptic	76	83	-0.761473	0.00695122	T0_vs_T5	TRUE	TRUE	0.865938	1.42681	0.000193684	TRUE	TRUE	Up	109.545
O75643	O75643	SNRNP200	SNRNP200	U5 small nuclear ribonucleoprotein 200 kDa helicase	50.6086	KPVIVFVPSR	_KPVIVFVPSR_.3	fully-tryptic	1557	1566	-1.17907	0.00699818	T4_vs_T6	TRUE	TRUE	0.876006	3.99933	0.000518114	TRUE	TRUE	Up	168.482
Q01581	Q01581	HMGCS1	HMGCS1	Hydroxymethylglutaryl-CoA synthase, cytoplasmic	82.1154	GTHMQHAYDFYKPDMLSEYPIVDGK	_GTHMQHAYDFYKPDMLSEYPIVDGK_.3	fully-tryptic	195	219	-1.03657	0.00708412	T0_vs_T5	TRUE	TRUE	0.909317	4.89075	4.73313e-05	TRUE	TRUE	Up	146.323
Q86UA1	Q86UA1	PRPF39	PRPF39	Pre-mRNA-processing factor 39	28.849	EHVQNNLPR	_EHVQNNLPR_.3	fully-tryptic	249	257	-1.15688	0.00774655	T0_vs_T6	TRUE	TRUE	0.852653	0.98361	0.00835678	TRUE	TRUE	Up	149.342
Q15836	Q15836;P63027	VAMP3	VAMP3	Vesicle-associated membrane protein 3	45	GASQFETSAAK	_GASQFETSAAK_.2	semi-tryptic	56	66	0.751645	0.0077543	T3_vs_T5	TRUE	FALSE	0.878511	1.68901	0.000536544	TRUE	TRUE	Down	96.9327
O15355	O15355	PPM1G	PPM1G	Protein phosphatase 1G	46.337	EEPGSDSGTTAVVALIR	_EEPGSDSGTTAVVALIR_.2	fully-tryptic	321	337	-0.784702	0.00780181	T3_vs_T4	TRUE	TRUE	0.954286	1.63527	7.0813e-09	TRUE	TRUE	Up	100.579
Q13464	Q13464	ROCK1	ROCK1	Rho-associated protein kinase 1	21.3442	NPPSGFVR	_NPPSGFVR_.2	fully-tryptic	1319	1326	-0.808809	0.0078567	T5_vs_T6	TRUE	TRUE	0.873969	38.5745	4.64158e-06	TRUE	TRUE	Up	102.945
P11234	P11234	RALB	RALB	Ras-related protein Ral-B	40.2913	AEEDKIPLLVVGNK	_AEEDKIPLLVVGNK_.2	fully-tryptic	116	129	-0.840496	0.00804163	T0_vs_T5	TRUE	TRUE	0.897102	92.6126	2.09422e-06	TRUE	TRUE	Up	104.518
Q9UQE7	Q9UQE7	SMC3	SMC3	Structural maintenance of chromosomes protein 3	54.1495	QIAAIHK	_QIAAIHK_.2	fully-tryptic	412	418	-1.74764	0.00809871	T2_vs_T5	TRUE	TRUE	0.896948	36.4381	5.97898e-05	TRUE	TRUE	Up	215.792
P24821	P24821	TNC	TNC	Tenascin	31.5311	FTTDLDSPR	_FTTDLDSPR_.2	fully-tryptic	1883	1891	0.810672	0.00827927	T0_vs_T5	TRUE	TRUE	0.858404	1.00724	0.000165738	TRUE	TRUE	Down	97.9159
Q00341	Q00341	HDLBP	HDLBP	Vigilin	39.7476	ITQQMPK	_ITQQMPK_.2	fully-tryptic	390	396	-3.81128	0.00834483	T0_vs_T4	TRUE	TRUE	0.935768	0.590825	7.98354e-07	TRUE	TRUE	Up	456.723
Q8WVM8	Q8WVM8	SCFD1	SCFD1	Sec1 family domain-containing protein 1	48.5981	GNDSSVPR	_GNDSSVPR_.2	fully-tryptic	576	583	0.984461	0.00834483	T0_vs_T4	TRUE	TRUE	0.941193	0.395296	1.40206e-06	TRUE	TRUE	Down	117.973
P61457	P61457	PCBD1	PCBD1	Pterin-4-alpha-carbinolamine dehydratase	57.6923	VHITLSTHECAGLSER	_VHITLSTHEC[Carbamidomethyl (C)]AGLSER_.2	fully-tryptic	73	88	-2.14522	0.00836969	T0_vs_T3	TRUE	TRUE	0.949026	0.449514	6.32176e-06	TRUE	TRUE	Up	256.308
P05783	P05783	KRT18	KRT18	Keratin, type I cytoskeletal 18	7.90698	VIDDTNITR	_VIDDTNITR_.2	fully-tryptic	188	196	1.11257	0.00852791	T3_vs_T6	TRUE	TRUE	0.870153	1.07266	0.000300846	TRUE	TRUE	Down	130.462
P23528	P23528;Q9Y281	CFL1	CFL1	Cofilin-1	92.7711	DATYETK	_DATYETK_.1	semi-tryptic	86	92	0.899607	0.00854873	T0_vs_T3	TRUE	FALSE	0.921429	0.535503	2.08149e-05	TRUE	TRUE	Down	105.233
P30086	P30086	PEBP1	PEBP1	Phosphatidylethanolamine-binding protein 1	82.8877	KLYTLVLTDPDAPSR	_KLYTLVLTDPDAPSR_.2	semi-tryptic	62	76	1.33612	0.00864478	T1_vs_T5	TRUE	TRUE	0.865998	0.684173	2.9529e-05	TRUE	TRUE	Down	154.558
Q8N7H5	Q8N7H5	PAF1	PAF1	RNA polymerase II-associated factor 1 homolog	26.5537	SISQHYSK	_SISQHYSK_.2	fully-tryptic	189	196	-0.795253	0.00876285	T1_vs_T5	TRUE	TRUE	0.921309	55.8333	0.00050318	TRUE	TRUE	Up	90.7528
O94979	O94979	SEC31A	SEC31A	Protein transport protein Sec31A	32.377	QVQHILASASPSGR	_QVQHILASASPSGR_.2	fully-tryptic	179	192	1.00127	0.00882191	T1_vs_T5	TRUE	TRUE	0.942317	1.71003	1.94702e-06	TRUE	TRUE	Down	113.498
Q8NCA5	Q8NCA5;Q52LJ0	FAM98A	FAM98A	Protein FAM98A	17.5676	GGRPNEIEPPPPEMPPWQK	_GGRPNEIEPPPPEMPPWQK_.3	fully-tryptic	306	324	0.960235	0.00884274	T5_vs_T6	TRUE	FALSE	0.857791	3.34014	0.000971099	TRUE	TRUE	Down	108.59
P49591	P49591	SARS1	SARS1	Serine--tRNA ligase, cytoplasmic	69.6498	VEFVHMLNATMCATTR	_VEFVHMLNATMC[Carbamidomethyl (C)]ATTR_.3	fully-tryptic	420	435	0.844657	0.00887196	T2_vs_T5	TRUE	TRUE	0.925753	2.51204	3.55702e-07	TRUE	TRUE	Down	95.2053
P63167	Q96FJ2;P63167	DYNLL1	DYNLL1	Dynein light chain 1, cytoplasmic	55.0562	NFGSYVTHETK	_NFGSYVTHETK_.3	fully-tryptic	61	71	0.791018	0.00896356	T0_vs_T5	TRUE	FALSE	0.858962	1.03222	5.34038e-05	TRUE	TRUE	Down	88.2482
Q01581	Q01581	HMGCS1	HMGCS1	Hydroxymethylglutaryl-CoA synthase, cytoplasmic	82.1154	GTHMQHAYDFYKPDMLSEYPIVDGK	_GTHMQHAYDFYKPDMLSEYPIVDGK_.3	fully-tryptic	195	219	-0.916341	0.00898879	T1_vs_T5	TRUE	TRUE	0.909317	4.89075	4.73313e-05	TRUE	TRUE	Up	101.943
Q04828	P17516;P52895;P42330;Q04828	AKR1C1	AKR1C1	Aldo-keto reductase family 1 member C1	48.2972	EDIFYTSK	_EDIFYTSK_.2	fully-tryptic	77	84	-5.4601	0.00901413	T0_vs_T4	TRUE	FALSE	0.902454	0.675186	8.15765e-05	TRUE	TRUE	Up	605.726
P30086	P30086	PEBP1	PEBP1	Phosphatidylethanolamine-binding protein 1	82.8877	KLYTLVLTDPDAPSR	_KLYTLVLTDPDAPSR_.2	semi-tryptic	62	76	1.53913	0.00901413	T0_vs_T4	TRUE	TRUE	0.865998	0.684173	2.9529e-05	TRUE	TRUE	Down	170.746
Q04828	P17516;P52895;P42330;Q04828	AKR1C1	AKR1C1	Aldo-keto reductase family 1 member C1	48.2972	EDIFYTSK	_EDIFYTSK_.2	fully-tryptic	77	84	-3.67311	0.00902266	T3_vs_T6	TRUE	FALSE	0.902454	0.675186	8.15765e-05	TRUE	TRUE	Up	407.098
P30086	P30086	PEBP1	PEBP1	Phosphatidylethanolamine-binding protein 1	82.8877	KLYTLVLTDPDAPSR	_KLYTLVLTDPDAPSR_.2	semi-tryptic	62	76	0.950463	0.00902665	T2_vs_T6	TRUE	TRUE	0.865998	0.684173	2.9529e-05	TRUE	TRUE	Down	105.295
Q9NTK5	Q9NTK5	OLA1	OLA1	Obg-like ATPase 1	77.0202	IGIVGLPNVGK	_IGIVGLPNVGK_.1	fully-tryptic	25	35	-0.775156	0.00921598	T1_vs_T5	TRUE	TRUE	0.872654	0.857674	0.000180774	TRUE	TRUE	Up	84.1101
Q8WYA6	Q8WYA6	CTNNBL1	CTNNBL1	Beta-catenin-like protein 1	37.6554	VHQILNMR	_VHQILNMR_.2	fully-tryptic	515	522	-1.59947	0.00935554	T3_vs_T6	TRUE	TRUE	0.942831	0.33359	4.34654e-07	TRUE	TRUE	Up	170.965
Q8NB90	Q8NB90	SPATA5	SPATA5	ATPase family protein 2 homolog	14.4457	SYGIPAPR	_SYGIPAPR_.2	fully-tryptic	381	388	0.852833	0.00952775	T5_vs_T6	TRUE	TRUE	0.882487	3.30143	0.000267945	TRUE	TRUE	Down	89.5104
P47985	P47985	UQCRFS1	UQCRFS1	Cytochrome b-c1 complex subunit Rieske, mitochondrial	8.0292	EIEQEAAVELSQLRDPQHDLDR	_EIEQEAAVELSQLRDPQHDLDR_.4	fully-tryptic	183	204	0.893203	0.00984901	T1_vs_T5	TRUE	TRUE	0.906968	0.495767	8.90878e-05	TRUE	TRUE	Down	90.6896
Q9UBE0	Q9UBE0	SAE1	SAE1	SUMO-activating enzyme subunit 1	74.8555	AEASLER	_AEASLER_.1	fully-tryptic	92	98	-1.20958	0.00986191	T2_vs_T4	TRUE	TRUE	0.967443	31.8179	1.70693e-08	TRUE	TRUE	Up	122.651
Q04828	P17516;P52895;P42330;Q04828	AKR1C1	AKR1C1	Aldo-keto reductase family 1 member C1	48.2972	EDIFYTSK	_EDIFYTSK_.2	fully-tryptic	77	84	-4.26899	0.00992641	T1_vs_T6	TRUE	FALSE	0.902454	0.675186	8.15765e-05	TRUE	TRUE	Up	430.064

## Sheet: Specificity
genes	uniprot_id	protein_name	specificity
CANX	P27824	Calnexin	None
CCT2	P78371	T-complex protein 1 subunit beta	None
EEF1A1	P68104	Elongation factor 1-alpha 1	None
FARSB	Q9NSD9	Phenylalanine--tRNA ligase beta subunit	None
PAF1	Q8N7H5	RNA polymerase II-associated factor 1 homolog	None
PEBP1	P30086	Phosphatidylethanolamine-binding protein 1	None
PIN1	Q13526	Peptidyl-prolyl cis-trans isomerase NIMA-interacting 1	None
RBM8A	Q9Y5S9	RNA-binding protein 8A	None
RPS27A	P62979	Ubiquitin-40S ribosomal protein S27a	None
SEC13	P55735	Protein SEC13 homolog	None
SMC3	Q9UQE7	Structural maintenance of chromosomes protein 3	None
SPTAN1	Q13813	Spectrin alpha chain, non-erythrocytic 1	None
VPS52	Q8N1B4	Vacuolar protein sorting-associated protein 52 homolog	None
YWHAB	P31946	14-3-3 protein beta/alpha	None
ADGRL3	Q9HAR2	Adhesion G protein-coupled receptor L3	Monomer
AGK	Q53H12	Acylglycerol kinase, mitochondrial	Monomer
AGRN	O00468	Agrin	Monomer
ANXA5	P08758	Annexin A5	Monomer
BCL11A	Q9H165	B-cell lymphoma/leukemia 11A	Monomer
CALM1	P0DP23	Calmodulin-1	Monomer
CELSR2	Q9HCU4	Cadherin EGF LAG seven-pass G-type receptor 2	Monomer
CNOT1	A5YKK6	CCR4-NOT transcription complex subunit 1	Monomer
CPLX2	Q6PUV4	Complexin-2	Monomer
CPNE3	O75131	Copine-3	Monomer
CPSF7	Q8N684	Cleavage and polyadenylation specificity factor subunit 7	Monomer
DDX6	P26196	Probable ATP-dependent RNA helicase DDX6	Monomer
FLNC	Q14315	Filamin-C	Monomer
GGCT	O75223	Gamma-glutamylcyclotransferase	Monomer
GLOD4	Q9HC38	Glyoxalase domain-containing protein 4	Monomer
GNPAT	O15228	Dihydroxyacetone phosphate acyltransferase	Monomer
GTF3C3	Q9Y5Q9	General transcription factor 3C polypeptide 3	Monomer
HCCS	P53701	Cytochrome c-type heme lyase	Monomer
ILF3	Q12906	Interleukin enhancer-binding factor 3	Monomer
INPP5J	Q15735	Phosphatidylinositol 4,5-bisphosphate 5-phosphatase A	Monomer
ITGA2	P17301	Integrin alpha-2	Monomer
KRT1	P04264	Keratin, type II cytoskeletal 1	Monomer
MAP1B	P46821	Microtubule-associated protein 1B	Monomer
NDUFA13	Q9P0J0	NADH dehydrogenase [ubiquinone] 1 alpha subcomplex subunit 13	Monomer
OXA1L	Q15070	Mitochondrial inner membrane protein OXA1L	Monomer
PABPC1	P11940	Polyadenylate-binding protein 1	Monomer
PACS1	Q6VY07	Phosphofurin acidic cluster sorting protein 1	Monomer
PCBP1	Q15365	Poly(rC)-binding protein 1	Monomer
PDCL	Q13371	Phosducin-like protein	Monomer
POLR2A	P24928	DNA-directed RNA polymerase II subunit RPB1	Monomer
POLR2J	P52435	DNA-directed RNA polymerase II subunit RPB11-a	Monomer
PRDX1	Q06830	Peroxiredoxin-1	Monomer
RABEP1	Q15276	Rab GTPase-binding effector protein 1	Monomer
RAE1	P78406	mRNA export factor	Monomer
RBM14	Q96PK6	RNA-binding protein 14	Monomer
RPA1	P27694	Replication protein A 70 kDa DNA-binding subunit	Monomer
RPL3	P39023	60S ribosomal protein L3	Monomer
SAR1A	Q9NR31	GTP-binding protein SAR1a	Monomer
SEPTIN3	Q9UH03	Neuronal-specific septin-3	Monomer
SNRPB	P14678	Small nuclear ribonucleoprotein-associated proteins B and B'	Monomer
SOGA3	Q5TF21	Protein SOGA3	Monomer
SYNJ1	O43426	Synaptojanin-1	Monomer
TRAP1	Q12931	Heat shock protein 75 kDa, mitochondrial	Monomer
TRMT10C	Q7L0Y3	tRNA methyltransferase 10 homolog C	Monomer
VCP	P55072	Transitional endoplasmic reticulum ATPase	Monomer
VIM	P08670	Vimentin	Monomer
WDR33	Q9C0J8	pre-mRNA 3' end processing protein WDR33	Monomer
YWHAZ	P63104	14-3-3 protein zeta/delta	Monomer
ZFAND6	Q6FIF0	AN1-type zinc finger protein 6	Monomer
ZYX	Q15942	Zyxin	Monomer
AACS	Q86V21	Acetoacetyl-CoA synthetase	Fibrils
ABCD3	P28288	ATP-binding cassette sub-family D member 3	Fibrils
ABCE1	P61221	ATP-binding cassette sub-family E member 1	Fibrils
ACO1	P21399	Cytoplasmic aconitate hydratase	Fibrils
ACO2	Q99798	Aconitate hydratase, mitochondrial	Fibrils
ADD2	P35612	Beta-adducin	Fibrils
ADH5	P11766	Alcohol dehydrogenase class-3	Fibrils
ADK	P55263	Adenosine kinase	Fibrils
AFDN	P55196	Afadin	Fibrils
AK2	P54819	Adenylate kinase 2, mitochondrial	Fibrils
AK3	Q9UIJ7	GTP:AMP phosphotransferase AK3, mitochondrial	Fibrils
AKR1C1	Q04828	Aldo-keto reductase family 1 member C1	Fibrils
AKR7A2	O43488	Aflatoxin B1 aldehyde reductase member 2	Fibrils
ANP32B	Q92688	Acidic leucine-rich nuclear phosphoprotein 32 family member B	Fibrils
ASNS	P08243	Asparagine synthetase [glutamine-hydrolyzing]	Fibrils
ATG7	O95352	Ubiquitin-like modifier-activating enzyme ATG7	Fibrils
ATP5PB	P24539	ATP synthase F(0) complex subunit B1, mitochondrial	Fibrils
CALR	P27797	Calreticulin	Fibrils
CAND1	Q86VP6	Cullin-associated NEDD8-dissociated protein 1	Fibrils
CAPN1	P07384	Calpain-1 catalytic subunit	Fibrils
CARS1	P49589	Cysteine--tRNA ligase, cytoplasmic	Fibrils
CCT3	P49368	T-complex protein 1 subunit gamma	Fibrils
CCT6A	P40227	T-complex protein 1 subunit zeta	Fibrils
CCT8	P50990	T-complex protein 1 subunit theta	Fibrils
CFL1	P23528	Cofilin-1	Fibrils
CHMP1A	Q9HD42	Charged multivesicular body protein 1a	Fibrils
CHMP3	Q9Y3E7	Charged multivesicular body protein 3	Fibrils
CNOT9	Q92600	CCR4-NOT transcription complex subunit 9	Fibrils
COMT	P21964	Catechol O-methyltransferase	Fibrils
CTNNBL1	Q8WYA6	Beta-catenin-like protein 1	Fibrils
CZIB	Q9NWV4	CXXC motif containing zinc binding protein	Fibrils
DAG1	Q14118	Dystroglycan	Fibrils
DCTN1	Q14203	Dynactin subunit 1	Fibrils
DDB1	Q16531	DNA damage-binding protein 1	Fibrils
DHX15	O43143	Pre-mRNA-splicing factor ATP-dependent RNA helicase DHX15	Fibrils
DNAJA2	O60884	DnaJ homolog subfamily A member 2	Fibrils
DNAJC13	O75165	DnaJ homolog subfamily C member 13	Fibrils
DNAJC7	Q99615	DnaJ homolog subfamily C member 7	Fibrils
DNMT1	P26358	DNA (cytosine-5)-methyltransferase 1	Fibrils
DPYSL5	Q9BPU6	Dihydropyrimidinase-related protein 5	Fibrils
DYNC1H1	Q14204	Cytoplasmic dynein 1 heavy chain 1	Fibrils
DYNLL1	P63167	Dynein light chain 1, cytoplasmic	Fibrils
EFTUD2	Q15029	116 kDa U5 small nuclear ribonucleoprotein component	Fibrils
EIF1AX	P47813	Eukaryotic translation initiation factor 1A, X-chromosomal	Fibrils
EIF3L	Q9Y262	Eukaryotic translation initiation factor 3 subunit L	Fibrils
EIF3M	Q7L2H7	Eukaryotic translation initiation factor 3 subunit M	Fibrils
EIF4G2	P78344	Eukaryotic translation initiation factor 4 gamma 2	Fibrils
EIF4H	Q15056	Eukaryotic translation initiation factor 4H	Fibrils
ELP3	Q9H9T3	Elongator complex protein 3	Fibrils
ENAH	Q8N8S7	Protein enabled homolog	Fibrils
EPB41L1	Q9H4G0	Band 4.1-like protein 1	Fibrils
EPB41L3	Q9Y2J2	Band 4.1-like protein 3	Fibrils
FAM49A	Q9H0Q0	Protein FAM49A	Fibrils
FAM98A	Q8NCA5	Protein FAM98A	Fibrils
FASN	P49327	Fatty acid synthase	Fibrils
FDXR	P22570	NADPH:adrenodoxin oxidoreductase, mitochondrial	Fibrils
FKBP1A	P62942	Peptidyl-prolyl cis-trans isomerase FKBP1A	Fibrils
FKBP5	Q13451	Peptidyl-prolyl cis-trans isomerase FKBP5	Fibrils
FKBP9	O95302	Peptidyl-prolyl cis-trans isomerase FKBP9	Fibrils
FLII	Q13045	Protein flightless-1 homolog	Fibrils
FLNB	O75369	Filamin-B	Fibrils
FN3K	Q9H479	Fructosamine-3-kinase	Fibrils
GAPDH	P04406	Glyceraldehyde-3-phosphate dehydrogenase	Fibrils
GARS1	P41250	Glycine--tRNA ligase	Fibrils
GCN1	Q92616	eIF-2-alpha kinase activator GCN1	Fibrils
GGH	Q92820	Gamma-glutamyl hydrolase	Fibrils
GLS	O94925	Glutaminase kidney isoform, mitochondrial	Fibrils
GLUD1	P00367	Glutamate dehydrogenase 1, mitochondrial	Fibrils
GNB2	P62879	Guanine nucleotide-binding protein G(I)/G(S)/G(T) subunit beta-2	Fibrils
GOLGA2	Q08379	Golgin subfamily A member 2	Fibrils
GOLGA3	Q08378	Golgin subfamily A member 3	Fibrils
GPR107	Q5VW38	Protein GPR107	Fibrils
GSN	P06396	Gelsolin	Fibrils
H1FX	Q92522	Histone H1x	Fibrils
HDLBP	Q00341	Vigilin	Fibrils
HECTD4	Q9Y4D8	Probable E3 ubiquitin-protein ligase HECTD4	Fibrils
HMGCS1	Q01581	Hydroxymethylglutaryl-CoA synthase, cytoplasmic	Fibrils
HNRNPM	P52272	Heterogeneous nuclear ribonucleoprotein M	Fibrils
HNRNPU	Q00839	Heterogeneous nuclear ribonucleoprotein U	Fibrils
HNRNPUL2	Q1KMD3	Heterogeneous nuclear ribonucleoprotein U-like protein 2	Fibrils
HSP90AA1	P07900	Heat shock protein HSP 90-alpha	Fibrils
HSP90AB1	P08238	Heat shock protein HSP 90-beta	Fibrils
HSPA1A	P0DMV8	Heat shock 70 kDa protein 1A	Fibrils
HSPA8	P11142	Heat shock cognate 71 kDa protein	Fibrils
HSPD1	P10809	60 kDa heat shock protein, mitochondrial	Fibrils
IDH2	P48735	Isocitrate dehydrogenase [NADP], mitochondrial	Fibrils
IGF2BP1	Q9NZI8	Insulin-like growth factor 2 mRNA-binding protein 1	Fibrils
IQGAP2	Q13576	Ras GTPase-activating-like protein IQGAP2	Fibrils
ISOC1	Q96CN7	Isochorismatase domain-containing protein 1	Fibrils
ITSN1	Q15811	Intersectin-1	Fibrils
KDM1A	O60341	Lysine-specific histone demethylase 1A	Fibrils
KHDRBS1	Q07666	KH domain-containing, RNA-binding, signal transduction-associated protein 1	Fibrils
KHSRP	Q92945	Far upstream element-binding protein 2	Fibrils
KIF1A	Q12756	Kinesin-like protein KIF1A	Fibrils
KPNA4	O00629	Importin subunit alpha-3	Fibrils
KPNA5	O15131	Importin subunit alpha-6	Fibrils
KRT18	P05783	Keratin, type I cytoskeletal 18	Fibrils
KTN1	Q86UP2	Kinectin	Fibrils
LMNB2	Q03252	Lamin-B2	Fibrils
LONP1	P36776	Lon protease homolog, mitochondrial	Fibrils
LRP1	Q07954	Prolow-density lipoprotein receptor-related protein 1	Fibrils
MACF1	Q9UPN3	Microtubule-actin cross-linking factor 1, isoforms 1/2/3/5	Fibrils
MAP2	P11137	Microtubule-associated protein 2	Fibrils
MAP2K2	P36507	Dual specificity mitogen-activated protein kinase kinase 2	Fibrils
MAP4	P27816	Microtubule-associated protein 4	Fibrils
MARK3	P27448	MAP/microtubule affinity-regulating kinase 3	Fibrils
MARS1	P56192	Methionine--tRNA ligase, cytoplasmic	Fibrils
MMUT	P22033	Methylmalonyl-CoA mutase, mitochondrial	Fibrils
MRTO4	Q9UKD2	mRNA turnover protein 4 homolog	Fibrils
MTAP	Q13126	S-methyl-5'-thioadenosine phosphorylase	Fibrils
MYL6B	P14649	Myosin light chain 6B	Fibrils
NARS2	Q96I59	Probable asparagine--tRNA ligase, mitochondrial	Fibrils
NCAM1	P13591	Neural cell adhesion molecule 1	Fibrils
NDUFB5	O43674	NADH dehydrogenase [ubiquinone] 1 beta subcomplex subunit 5, mitochondrial	Fibrils
NDUFS1	P28331	NADH-ubiquinone oxidoreductase 75 kDa subunit, mitochondrial	Fibrils
NDUFV2	P19404	NADH dehydrogenase [ubiquinone] flavoprotein 2, mitochondrial	Fibrils
NENF	Q9UMX5	Neudesin	Fibrils
NES	P48681	Nestin	Fibrils
NRP2	O60462	Neuropilin-2	Fibrils
NUBPL	Q8TB37	Iron-sulfur protein NUBPL	Fibrils
NUDCD2	Q8WVJ2	NudC domain-containing protein 2	Fibrils
OLA1	Q9NTK5	Obg-like ATPase 1	Fibrils
OPA1	O60313	Dynamin-like 120 kDa protein, mitochondrial	Fibrils
PANX1	Q96RD7	Pannexin-1	Fibrils
PARP2	Q9UGN5	Poly [ADP-ribose] polymerase 2	Fibrils
PCBD1	P61457	Pterin-4-alpha-carbinolamine dehydratase	Fibrils
PCID2	Q5JVF3	PCI domain-containing protein 2	Fibrils
PEPD	P12955	Xaa-Pro dipeptidase	Fibrils
PFAS	O15067	Phosphoribosylformylglycinamidine synthase	Fibrils
PFKM	P08237	ATP-dependent 6-phosphofructokinase, muscle type	Fibrils
PGAM5	Q96HS1	Serine/threonine-protein phosphatase PGAM5, mitochondrial	Fibrils
PGK1	P00558	Phosphoglycerate kinase 1	Fibrils
PLXNB2	O15031	Plexin-B2	Fibrils
POGLUT1	Q8NBL1	Protein O-glucosyltransferase 1	Fibrils
PPA1	Q15181	Inorganic pyrophosphatase	Fibrils
PPM1G	O15355	Protein phosphatase 1G	Fibrils
PPP1R12A	O14974	Protein phosphatase 1 regulatory subunit 12A	Fibrils
PPP3CA	Q08209	Serine/threonine-protein phosphatase 2B catalytic subunit alpha isoform	Fibrils
PPP5C	P53041	Serine/threonine-protein phosphatase 5	Fibrils
PPP6R3	Q5H9R7	Serine/threonine-protein phosphatase 6 regulatory subunit 3	Fibrils
PRDX2	P32119	Peroxiredoxin-2	Fibrils
PREP	P48147	Prolyl endopeptidase	Fibrils
PRKCB	P05771	Protein kinase C beta type	Fibrils
PRPF39	Q86UA1	Pre-mRNA-processing factor 39	Fibrils
PRPS1	P60891	Ribose-phosphate pyrophosphokinase 1	Fibrils
PSMD7	P51665	26S proteasome non-ATPase regulatory subunit 7	Fibrils
PSPC1	Q8WXF1	Paraspeckle component 1	Fibrils
PTPA	Q15257	Serine/threonine-protein phosphatase 2A activator	Fibrils
PYGB	P11216	Glycogen phosphorylase, brain form	Fibrils
RAB14	P61106	Ras-related protein Rab-14	Fibrils
RAB3A	P20336	Ras-related protein Rab-3A	Fibrils
RAD50	Q92878	DNA repair protein RAD50	Fibrils
RALB	P11234	Ras-related protein Ral-B	Fibrils
RBM12	Q9NTZ6	RNA-binding protein 12	Fibrils
RBM39	Q14498	RNA-binding protein 39	Fibrils
RCHY1	Q96PM5	RING finger and CHY zinc finger domain-containing protein 1	Fibrils
RCOR2	Q8IZ40	REST corepressor 2	Fibrils
RDH13	Q8NBN7	Retinol dehydrogenase 13	Fibrils
RMND1	Q9NWS8	Required for meiotic nuclear division protein 1 homolog	Fibrils
ROCK1	Q13464	Rho-associated protein kinase 1	Fibrils
RPS3	P23396	40S ribosomal protein S3	Fibrils
RSL1D1	O76021	Ribosomal L1 domain-containing protein 1	Fibrils
SACS	Q9NZJ4	Sacsin	Fibrils
SAE1	Q9UBE0	SUMO-activating enzyme subunit 1	Fibrils
SARS1	P49591	Serine--tRNA ligase, cytoplasmic	Fibrils
SARS2	Q9NP81	Serine--tRNA ligase, mitochondrial	Fibrils
SCAF4	O95104	SR-related and CTD-associated factor 4	Fibrils
SCAF8	Q9UPN6	SR-related and CTD-associated factor 8	Fibrils
SCFD1	Q8WVM8	Sec1 family domain-containing protein 1	Fibrils
SEC31A	O94979	Protein transport protein Sec31A	Fibrils
SEPTIN11	Q9NVA2	Septin-11	Fibrils
SF3B2	Q13435	Splicing factor 3B subunit 2	Fibrils
SFRP1	Q8N474	Secreted frizzled-related protein 1	Fibrils
SHTN1	A0MZ66	Shootin-1	Fibrils
SIN3A	Q96ST3	Paired amphipathic helix protein Sin3a	Fibrils
SMC2	O95347	Structural maintenance of chromosomes protein 2	Fibrils
SMU1	Q2TAY7	WD40 repeat-containing protein SMU1	Fibrils
SNRNP200	O75643	U5 small nuclear ribonucleoprotein 200 kDa helicase	Fibrils
SNX2	O60749	Sorting nexin-2	Fibrils
SOD2	P04179	Superoxide dismutase [Mn], mitochondrial	Fibrils
SPATA5	Q8NB90	ATPase family protein 2 homolog	Fibrils
SPTBN2	O15020	Spectrin beta chain, non-erythrocytic 2	Fibrils
SRRM2	Q9UQ35	Serine/arginine repetitive matrix protein 2	Fibrils
SRSF6	Q13247	Serine/arginine-rich splicing factor 6	Fibrils
SUCLG2	Q96I99	Succinate--CoA ligase [GDP-forming] subunit beta, mitochondrial	Fibrils
SUGP2	Q8IX01	SURP and G-patch domain-containing protein 2	Fibrils
SUMF2	Q8NBJ7	Inactive C-alpha-formylglycine-generating enzyme 2	Fibrils
SYNE2	Q8WXH0	Nesprin-2	Fibrils
TARS1	P26639	Threonine--tRNA ligase 1, cytoplasmic	Fibrils
TBCD	Q9BTW9	Tubulin-specific chaperone D	Fibrils
TBCE	Q15813	Tubulin-specific chaperone E	Fibrils
TCOF1	Q13428	Treacle protein	Fibrils
THRAP3	Q9Y2W1	Thyroid hormone receptor-associated protein 3	Fibrils
TIMM50	Q3ZCQ8	Mitochondrial import inner membrane translocase subunit TIM50	Fibrils
TM9SF2	Q99805	Transmembrane 9 superfamily member 2	Fibrils
TMPO	P42167	Lamina-associated polypeptide 2, isoforms beta/gamma	Fibrils
TNC	P24821	Tenascin	Fibrils
TPM4	P67936	Tropomyosin alpha-4 chain	Fibrils
TSNAX	Q99598	Translin-associated protein X	Fibrils
TUBA1A	Q71U36	Tubulin alpha-1A chain	Fibrils
TUBB4B	P68371	Tubulin beta-4B chain	Fibrils
TUBGCP2	Q9BSJ2	Gamma-tubulin complex component 2	Fibrils
UBE2O	Q9C0C9	(E3-independent) E2 ubiquitin-conjugating enzyme	Fibrils
UBR5	O95071	E3 ubiquitin-protein ligase UBR5	Fibrils
UMPS	P11172	Uridine 5'-monophosphate synthase	Fibrils
UQCRFS1	P47985	Cytochrome b-c1 complex subunit Rieske, mitochondrial	Fibrils
VAMP3	Q15836	Vesicle-associated membrane protein 3	Fibrils
VARS1	P26640	Valine--tRNA ligase	Fibrils
WDR12	Q9GZL7	Ribosome biogenesis protein WDR12	Fibrils
XRCC6	P12956	X-ray repair cross-complementing protein 6	Fibrils
ZRANB2	O95218	Zinc finger Ran-binding domain-containing protein 2	Fibrils

## Sheet: LiP_and_Ultracentrifugation
uniprot_id	all_proteins_ids	genes	all_genes	protein_names	coverage	pep_stripped_sequence	eg_precursor_id	pep_type	start	end	diff	adj_pval	comparison	ttest_significant	pep_is_proteotypic	correlation	ec_50	anova_adj_pval	drc_significant	is_significant
Q92688	Q92688	ANP32B	ANP32B	Acidic leucine-rich nuclear phosphoprotein 32 family member B	37.0518	SNDGKIEGL	_SNDGKIEGL_.1	semi-tryptic	29	37	0.886096	5.13066e-07	T3_vs_T6	TRUE	TRUE	0.930753	2.36839	3.57746e-06	TRUE	TRUE
Q92688	Q92688	ANP32B	ANP32B	Acidic leucine-rich nuclear phosphoprotein 32 family member B	37.0518	SNDGKIEGL	_SNDGKIEGL_.1	semi-tryptic	29	37	0.859005	7.83804e-07	T1_vs_T6	TRUE	TRUE	0.930753	2.36839	3.57746e-06	TRUE	TRUE
Q92688	Q92688	ANP32B	ANP32B	Acidic leucine-rich nuclear phosphoprotein 32 family member B	37.0518	SNDGKIEGL	_SNDGKIEGL_.1	semi-tryptic	29	37	0.786916	2.54667e-06	T2_vs_T6	TRUE	TRUE	0.930753	2.36839	3.57746e-06	TRUE	TRUE
Q92688	Q92688	ANP32B	ANP32B	Acidic leucine-rich nuclear phosphoprotein 32 family member B	37.0518	SNDGKIEGL	_SNDGKIEGL_.1	semi-tryptic	29	37	0.774148	3.48938e-06	T0_vs_T6	TRUE	TRUE	0.930753	2.36839	3.57746e-06	TRUE	TRUE
Q92688	Q92688	ANP32B	ANP32B	Acidic leucine-rich nuclear phosphoprotein 32 family member B	37.0518	SNDGKIEGL	_SNDGKIEGL_.1	semi-tryptic	29	37	0.807749	3.94354e-06	T4_vs_T6	TRUE	TRUE	0.930753	2.36839	3.57746e-06	TRUE	TRUE
P24539	P24539	ATP5PB	ATP5PB	ATP synthase F(0) complex subunit B1, mitochondrial	45.3125	KAQAQPVM	_KAQAQPVM_.1	fully-tryptic	249	256	-5.34094	6.48829e-16	T0_vs_T6	TRUE	TRUE	0.99621	1.12988	2.21823e-17	TRUE	TRUE
P24539	P24539	ATP5PB	ATP5PB	ATP synthase F(0) complex subunit B1, mitochondrial	45.3125	KAQAQPVM	_KAQAQPVM_.1	fully-tryptic	249	256	-5.07111	5.21732e-15	T1_vs_T6	TRUE	TRUE	0.99621	1.12988	2.21823e-17	TRUE	TRUE
P24539	P24539	ATP5PB	ATP5PB	ATP synthase F(0) complex subunit B1, mitochondrial	45.3125	KAQAQPVM	_KAQAQPVM_.1	fully-tryptic	249	256	-4.79712	5.52777e-15	T2_vs_T6	TRUE	TRUE	0.99621	1.12988	2.21823e-17	TRUE	TRUE
P24539	P24539	ATP5PB	ATP5PB	ATP synthase F(0) complex subunit B1, mitochondrial	45.3125	KAQAQPVM	_KAQAQPVM_.1	fully-tryptic	249	256	-4.27369	3.64074e-14	T0_vs_T5	TRUE	TRUE	0.99621	1.12988	2.21823e-17	TRUE	TRUE
P24539	P24539	ATP5PB	ATP5PB	ATP synthase F(0) complex subunit B1, mitochondrial	45.3125	KAQAQPVM	_KAQAQPVM_.1	fully-tryptic	249	256	-4.00386	3.08509e-13	T1_vs_T5	TRUE	TRUE	0.99621	1.12988	2.21823e-17	TRUE	TRUE
P24539	P24539	ATP5PB	ATP5PB	ATP synthase F(0) complex subunit B1, mitochondrial	45.3125	KAQAQPVM	_KAQAQPVM_.1	fully-tryptic	249	256	-3.72987	5.42555e-13	T2_vs_T5	TRUE	TRUE	0.99621	1.12988	2.21823e-17	TRUE	TRUE
P24539	P24539	ATP5PB	ATP5PB	ATP synthase F(0) complex subunit B1, mitochondrial	45.3125	KAQAQPVM	_KAQAQPVM_.1	fully-tryptic	249	256	-3.22863	2.60476e-11	T3_vs_T6	TRUE	TRUE	0.99621	1.12988	2.21823e-17	TRUE	TRUE
P24539	P24539	ATP5PB	ATP5PB	ATP synthase F(0) complex subunit B1, mitochondrial	45.3125	KAQAQPVM	_KAQAQPVM_.1	fully-tryptic	249	256	-3.276	3.23837e-11	T0_vs_T4	TRUE	TRUE	0.99621	1.12988	2.21823e-17	TRUE	TRUE
P24539	P24539	ATP5PB	ATP5PB	ATP synthase F(0) complex subunit B1, mitochondrial	45.3125	KAQAQPVM	_KAQAQPVM_.1	fully-tryptic	249	256	-3.00617	3.17242e-10	T1_vs_T4	TRUE	TRUE	0.99621	1.12988	2.21823e-17	TRUE	TRUE
P24539	P24539	ATP5PB	ATP5PB	ATP synthase F(0) complex subunit B1, mitochondrial	45.3125	KAQAQPVM	_KAQAQPVM_.1	fully-tryptic	249	256	-2.73218	1.10103e-09	T2_vs_T4	TRUE	TRUE	0.99621	1.12988	2.21823e-17	TRUE	TRUE
P24539	P24539	ATP5PB	ATP5PB	ATP synthase F(0) complex subunit B1, mitochondrial	45.3125	KAQAQPVM	_KAQAQPVM_.1	fully-tryptic	249	256	-2.16138	3.19399e-08	T3_vs_T5	TRUE	TRUE	0.99621	1.12988	2.21823e-17	TRUE	TRUE
P24539	P24539	ATP5PB	ATP5PB	ATP synthase F(0) complex subunit B1, mitochondrial	45.3125	KAQAQPVM	_KAQAQPVM_.1	fully-tryptic	249	256	-2.06494	6.38395e-08	T4_vs_T6	TRUE	TRUE	0.99621	1.12988	2.21823e-17	TRUE	TRUE
P24539	P24539	ATP5PB	ATP5PB	ATP synthase F(0) complex subunit B1, mitochondrial	45.3125	KAQAQPVM	_KAQAQPVM_.1	fully-tryptic	249	256	-2.11231	1.47634e-07	T0_vs_T3	TRUE	TRUE	0.99621	1.12988	2.21823e-17	TRUE	TRUE
P24539	P24539	ATP5PB	ATP5PB	ATP synthase F(0) complex subunit B1, mitochondrial	45.3125	KAQAQPVM	_KAQAQPVM_.1	fully-tryptic	249	256	-1.84248	2.04996e-06	T1_vs_T3	TRUE	TRUE	0.99621	1.12988	2.21823e-17	TRUE	TRUE
P24539	P24539	ATP5PB	ATP5PB	ATP synthase F(0) complex subunit B1, mitochondrial	45.3125	KAQAQPVM	_KAQAQPVM_.1	fully-tryptic	249	256	-1.56849	1.62998e-05	T2_vs_T3	TRUE	TRUE	0.99621	1.12988	2.21823e-17	TRUE	TRUE
P24539	P24539	ATP5PB	ATP5PB	ATP synthase F(0) complex subunit B1, mitochondrial	45.3125	KAQAQPVM	_KAQAQPVM_.1	fully-tryptic	249	256	-1.06725	0.000303066	T5_vs_T6	TRUE	TRUE	0.99621	1.12988	2.21823e-17	TRUE	TRUE
P24539	P24539	ATP5PB	ATP5PB	ATP synthase F(0) complex subunit B1, mitochondrial	45.3125	KAQAQPVM	_KAQAQPVM_.1	fully-tryptic	249	256	-1.16369	0.00136023	T3_vs_T4	TRUE	TRUE	0.99621	1.12988	2.21823e-17	TRUE	TRUE
P24539	P24539	ATP5PB	ATP5PB	ATP synthase F(0) complex subunit B1, mitochondrial	45.3125	KAQAQPVM	_KAQAQPVM_.1	fully-tryptic	249	256	-0.997686	0.00557731	T4_vs_T5	TRUE	TRUE	0.99621	1.12988	2.21823e-17	TRUE	TRUE
P27797	P27797	CALR	CALR	Calreticulin	79.6163	VVQFTVK	_VVQFTVK_.2	semi-tryptic	92	98	-2.2751	2.04224e-17	T5_vs_T6	TRUE	TRUE	0.990087	4.91505	1.9581e-19	TRUE	TRUE
P27797	P27797	CALR	CALR	Calreticulin	79.6163	VVQFTVK	_VVQFTVK_.2	semi-tryptic	92	98	-2.21364	2.48635e-17	T1_vs_T6	TRUE	TRUE	0.990087	4.91505	1.9581e-19	TRUE	TRUE
P27797	P27797	CALR	CALR	Calreticulin	79.6163	VVQFTVK	_VVQFTVK_.2	semi-tryptic	92	98	-2.23031	3.1663e-17	T0_vs_T6	TRUE	TRUE	0.990087	4.91505	1.9581e-19	TRUE	TRUE
P27797	P27797	CALR	CALR	Calreticulin	79.6163	VVQFTVK	_VVQFTVK_.2	semi-tryptic	92	98	-2.21378	3.72489e-17	T4_vs_T6	TRUE	TRUE	0.990087	4.91505	1.9581e-19	TRUE	TRUE
P27797	P27797	CALR	CALR	Calreticulin	79.6163	VVQFTVK	_VVQFTVK_.2	semi-tryptic	92	98	-2.0711	1.60616e-16	T3_vs_T6	TRUE	TRUE	0.990087	4.91505	1.9581e-19	TRUE	TRUE
P27797	P27797	CALR	CALR	Calreticulin	79.6163	VVQFTVK	_VVQFTVK_.2	semi-tryptic	92	98	-2.02852	1.08884e-15	T2_vs_T6	TRUE	TRUE	0.990087	4.91505	1.9581e-19	TRUE	TRUE
P23528	P23528;Q9Y281	CFL1	CFL1	Cofilin-1	92.7711	DATYETK	_DATYETK_.1	semi-tryptic	86	92	1.78754	1.53635e-05	T2_vs_T6	TRUE	FALSE	0.921429	0.535503	2.08149e-05	TRUE	TRUE
P23528	P23528;Q9Y281	CFL1	CFL1	Cofilin-1	92.7711	DATYETK	_DATYETK_.1	semi-tryptic	86	92	1.66101	4.44572e-05	T0_vs_T6	TRUE	FALSE	0.921429	0.535503	2.08149e-05	TRUE	TRUE
P23528	P23528;Q9Y281	CFL1	CFL1	Cofilin-1	92.7711	DATYETK	_DATYETK_.1	semi-tryptic	86	92	1.56429	4.47018e-05	T1_vs_T6	TRUE	FALSE	0.921429	0.535503	2.08149e-05	TRUE	TRUE
P23528	P23528;Q9Y281	CFL1	CFL1	Cofilin-1	92.7711	DATYETK	_DATYETK_.1	semi-tryptic	86	92	1.38772	0.000251845	T2_vs_T5	TRUE	FALSE	0.921429	0.535503	2.08149e-05	TRUE	TRUE
P23528	P23528;Q9Y281	CFL1	CFL1	Cofilin-1	92.7711	DATYETK	_DATYETK_.1	semi-tryptic	86	92	1.16447	0.00142282	T1_vs_T5	TRUE	FALSE	0.921429	0.535503	2.08149e-05	TRUE	TRUE
P23528	P23528;Q9Y281	CFL1	CFL1	Cofilin-1	92.7711	DATYETK	_DATYETK_.1	semi-tryptic	86	92	1.26119	0.00165643	T0_vs_T5	TRUE	FALSE	0.921429	0.535503	2.08149e-05	TRUE	TRUE
P23528	P23528;Q9Y281	CFL1	CFL1	Cofilin-1	92.7711	DATYETK	_DATYETK_.1	semi-tryptic	86	92	0.899607	0.00854873	T0_vs_T3	TRUE	FALSE	0.921429	0.535503	2.08149e-05	TRUE	TRUE
Q92600	Q92600	CNOT9	CNOT9	CCR4-NOT transcription complex subunit 9	41.806	VCNALALLQCVASHPETR	_VC[Carbamidomethyl (C)]NALALLQC[Carbamidomethyl (C)]VASHPETR_.3	fully-tryptic	90	107	-1.04954	0.000286506	T2_vs_T5	TRUE	TRUE	0.936511	5.94651	0.000114105	TRUE	TRUE
Q92600	Q92600	CNOT9	CNOT9	CCR4-NOT transcription complex subunit 9	41.806	VCNALALLQCVASHPETR	_VC[Carbamidomethyl (C)]NALALLQC[Carbamidomethyl (C)]VASHPETR_.3	fully-tryptic	90	107	-1.08196	0.00056959	T0_vs_T5	TRUE	TRUE	0.936511	5.94651	0.000114105	TRUE	TRUE
Q92600	Q92600	CNOT9	CNOT9	CCR4-NOT transcription complex subunit 9	41.806	VCNALALLQCVASHPETR	_VC[Carbamidomethyl (C)]NALALLQC[Carbamidomethyl (C)]VASHPETR_.3	fully-tryptic	90	107	-1.04712	0.000742912	T1_vs_T5	TRUE	TRUE	0.936511	5.94651	0.000114105	TRUE	TRUE
Q16531	Q16531	DDB1	DDB1	DNA damage-binding protein 1	54.9123	NISVASCNSSQVVVAVGR	_NISVASC[Carbamidomethyl (C)]NSSQVVVAVGR_.2	fully-tryptic	497	514	1.33612	0.000167658	T2_vs_T6	TRUE	TRUE	0.875997	0.992398	4.02274e-05	TRUE	TRUE
Q16531	Q16531	DDB1	DDB1	DNA damage-binding protein 1	54.9123	LQTVAEK	_LQTVAEK_.2	fully-tryptic	858	864	-1.01736	0.000347023	T2_vs_T6	TRUE	TRUE	0.855125	15.8544	0.000881406	TRUE	TRUE
Q16531	Q16531	DDB1	DDB1	DNA damage-binding protein 1	54.9123	LQTVAEK	_LQTVAEK_.2	fully-tryptic	858	864	-1.02485	0.000358268	T3_vs_T6	TRUE	TRUE	0.855125	15.8544	0.000881406	TRUE	TRUE
Q16531	Q16531	DDB1	DDB1	DNA damage-binding protein 1	54.9123	NISVASCNSSQVVVAVGR	_NISVASC[Carbamidomethyl (C)]NSSQVVVAVGR_.2	fully-tryptic	497	514	1.24906	0.000487942	T0_vs_T6	TRUE	TRUE	0.875997	0.992398	4.02274e-05	TRUE	TRUE
Q16531	Q16531	DDB1	DDB1	DNA damage-binding protein 1	54.9123	NISVASCNSSQVVVAVGR	_NISVASC[Carbamidomethyl (C)]NSSQVVVAVGR_.2	fully-tryptic	497	514	1.11753	0.00082832	T3_vs_T6	TRUE	TRUE	0.875997	0.992398	4.02274e-05	TRUE	TRUE
Q16531	Q16531	DDB1	DDB1	DNA damage-binding protein 1	54.9123	LQTVAEK	_LQTVAEK_.2	fully-tryptic	858	864	-1.032	0.00110543	T1_vs_T6	TRUE	TRUE	0.855125	15.8544	0.000881406	TRUE	TRUE
Q16531	Q16531	DDB1	DDB1	DNA damage-binding protein 1	54.9123	LQTVAEK	_LQTVAEK_.2	fully-tryptic	858	864	-0.98542	0.00149348	T0_vs_T6	TRUE	TRUE	0.855125	15.8544	0.000881406	TRUE	TRUE
Q16531	Q16531	DDB1	DDB1	DNA damage-binding protein 1	54.9123	NISVASCNSSQVVVAVGR	_NISVASC[Carbamidomethyl (C)]NSSQVVVAVGR_.2	fully-tryptic	497	514	1.08177	0.00186223	T1_vs_T6	TRUE	TRUE	0.875997	0.992398	4.02274e-05	TRUE	TRUE
Q16531	Q16531	DDB1	DDB1	DNA damage-binding protein 1	54.9123	LQTVAEK	_LQTVAEK_.2	fully-tryptic	858	864	-0.931826	0.00282599	T4_vs_T6	TRUE	TRUE	0.855125	15.8544	0.000881406	TRUE	TRUE
Q16531	Q16531	DDB1	DDB1	DNA damage-binding protein 1	54.9123	LQTVAEK	_LQTVAEK_.2	fully-tryptic	858	864	-0.859336	0.00653893	T5_vs_T6	TRUE	TRUE	0.855125	15.8544	0.000881406	TRUE	TRUE
P63167	Q96FJ2;P63167	DYNLL1	DYNLL1	Dynein light chain 1, cytoplasmic	55.0562	NFGSYVTHETK	_NFGSYVTHETK_.2	fully-tryptic	61	71	1.07943	6.2093e-06	T2_vs_T6	TRUE	FALSE	0.89409	1.46825	3.91395e-05	TRUE	TRUE
P63167	Q96FJ2;P63167	DYNLL1	DYNLL1	Dynein light chain 1, cytoplasmic	55.0562	NFGSYVTHETK	_NFGSYVTHETK_.2	fully-tryptic	61	71	0.910397	7.58532e-05	T1_vs_T6	TRUE	FALSE	0.89409	1.46825	3.91395e-05	TRUE	TRUE
P63167	Q96FJ2;P63167	DYNLL1	DYNLL1	Dynein light chain 1, cytoplasmic	55.0562	NFGSYVTHETK	_NFGSYVTHETK_.2	fully-tryptic	61	71	0.866529	0.000133237	T0_vs_T6	TRUE	FALSE	0.89409	1.46825	3.91395e-05	TRUE	TRUE
P63167	Q96FJ2;P63167	DYNLL1	DYNLL1	Dynein light chain 1, cytoplasmic	55.0562	NFGSYVTHETK	_NFGSYVTHETK_.2	fully-tryptic	61	71	0.880337	0.000205507	T2_vs_T5	TRUE	FALSE	0.89409	1.46825	3.91395e-05	TRUE	TRUE
P63167	Q96FJ2;P63167	DYNLL1	DYNLL1	Dynein light chain 1, cytoplasmic	55.0562	NFGSYVTHETK	_NFGSYVTHETK_.3	fully-tryptic	61	71	1.07282	0.000208917	T2_vs_T5	TRUE	FALSE	0.858962	1.03222	5.34038e-05	TRUE	TRUE
P63167	Q96FJ2;P63167	DYNLL1	DYNLL1	Dynein light chain 1, cytoplasmic	55.0562	NFGSYVTHETK	_NFGSYVTHETK_.2	fully-tryptic	61	71	0.762684	0.000378756	T3_vs_T6	TRUE	FALSE	0.89409	1.46825	3.91395e-05	TRUE	TRUE
P63167	Q96FJ2;P63167	DYNLL1	DYNLL1	Dynein light chain 1, cytoplasmic	55.0562	NFGSYVTHETK	_NFGSYVTHETK_.3	fully-tryptic	61	71	0.962556	0.000619437	T3_vs_T5	TRUE	FALSE	0.858962	1.03222	5.34038e-05	TRUE	TRUE
P63167	Q96FJ2;P63167	DYNLL1	DYNLL1	Dynein light chain 1, cytoplasmic	55.0562	NFGSYVTHETK	_NFGSYVTHETK_.3	fully-tryptic	61	71	0.922903	0.00185979	T1_vs_T5	TRUE	FALSE	0.858962	1.03222	5.34038e-05	TRUE	TRUE
P63167	Q96FJ2;P63167	DYNLL1	DYNLL1	Dynein light chain 1, cytoplasmic	55.0562	NFGSYVTHETK	_NFGSYVTHETK_.3	fully-tryptic	61	71	0.843619	0.0020372	T2_vs_T6	TRUE	FALSE	0.858962	1.03222	5.34038e-05	TRUE	TRUE
P63167	Q96FJ2;P63167	DYNLL1	DYNLL1	Dynein light chain 1, cytoplasmic	55.0562	NFGSYVTHETK	_NFGSYVTHETK_.3	fully-tryptic	61	71	0.791018	0.00896356	T0_vs_T5	TRUE	FALSE	0.858962	1.03222	5.34038e-05	TRUE	TRUE
Q9Y262	Q9Y262	EIF3L	EIF3L	Eukaryotic translation initiation factor 3 subunit L	54.2553	FLSPVVPNYDNVHPNYHK	_FLSPVVPNYDNVHPNYHK_.4	fully-tryptic	420	437	0.761581	7.55687e-05	T2_vs_T6	TRUE	TRUE	0.861611	2.59026	6.69726e-05	TRUE	TRUE
Q7L2H7	Q7L2H7	EIF3M	EIF3M	Eukaryotic translation initiation factor 3 subunit M	54.0107	NSLLSLSDT	_NSLLSLSDT_.1	fully-tryptic	366	374	-0.994898	0.000329346	T0_vs_T6	TRUE	TRUE	0.86176	47.0919	0.000638181	TRUE	TRUE
Q7L2H7	Q7L2H7	EIF3M	EIF3M	Eukaryotic translation initiation factor 3 subunit M	54.0107	NSLLSLSDT	_NSLLSLSDT_.1	fully-tryptic	366	374	-0.948933	0.000342736	T2_vs_T6	TRUE	TRUE	0.86176	47.0919	0.000638181	TRUE	TRUE
Q7L2H7	Q7L2H7	EIF3M	EIF3M	Eukaryotic translation initiation factor 3 subunit M	54.0107	NSLLSLSDT	_NSLLSLSDT_.1	fully-tryptic	366	374	-0.98264	0.000406913	T1_vs_T6	TRUE	TRUE	0.86176	47.0919	0.000638181	TRUE	TRUE
Q7L2H7	Q7L2H7	EIF3M	EIF3M	Eukaryotic translation initiation factor 3 subunit M	54.0107	NSLLSLSDT	_NSLLSLSDT_.1	fully-tryptic	366	374	-0.812463	0.00145406	T3_vs_T6	TRUE	TRUE	0.86176	47.0919	0.000638181	TRUE	TRUE
Q9H9T3	Q9H9T3	ELP3	ELP3	Elongator complex protein 3	45.3382	ELHVYGSVVPVSSRDPTK	_ELHVYGSVVPVSSRDPTK_.3	fully-tryptic	474	491	1.04847	6.03973e-05	T0_vs_T6	TRUE	TRUE	0.880977	3.71709	5.4931e-05	TRUE	TRUE
Q9H9T3	Q9H9T3	ELP3	ELP3	Elongator complex protein 3	45.3382	ELHVYGSVVPVSSRDPTK	_ELHVYGSVVPVSSRDPTK_.3	fully-tryptic	474	491	1.08291	6.69869e-05	T2_vs_T6	TRUE	TRUE	0.880977	3.71709	5.4931e-05	TRUE	TRUE
Q9H9T3	Q9H9T3	ELP3	ELP3	Elongator complex protein 3	45.3382	ELHVYGSVVPVSSRDPTK	_ELHVYGSVVPVSSRDPTK_.3	fully-tryptic	474	491	1.22198	8.7889e-05	T5_vs_T6	TRUE	TRUE	0.880977	3.71709	5.4931e-05	TRUE	TRUE
Q9H9T3	Q9H9T3	ELP3	ELP3	Elongator complex protein 3	45.3382	ELHVYGSVVPVSSRDPTK	_ELHVYGSVVPVSSRDPTK_.3	fully-tryptic	474	491	0.875926	0.000292597	T3_vs_T6	TRUE	TRUE	0.880977	3.71709	5.4931e-05	TRUE	TRUE
Q9H9T3	Q9H9T3	ELP3	ELP3	Elongator complex protein 3	45.3382	ELHVYGSVVPVSSRDPTK	_ELHVYGSVVPVSSRDPTK_.3	fully-tryptic	474	491	0.912822	0.000658403	T1_vs_T6	TRUE	TRUE	0.880977	3.71709	5.4931e-05	TRUE	TRUE
Q9H9T3	Q9H9T3	ELP3	ELP3	Elongator complex protein 3	45.3382	ELHVYGSVVPVSSRDPTK	_ELHVYGSVVPVSSRDPTK_.3	fully-tryptic	474	491	0.918661	0.00118733	T4_vs_T6	TRUE	TRUE	0.880977	3.71709	5.4931e-05	TRUE	TRUE
Q8N8S7	Q8N8S7	ENAH	ENAH	Protein enabled homolog	43.824	LEQEQLER	_LEQEQLER_.1	fully-tryptic	186	193	-0.788287	1.35022e-05	T0_vs_T6	TRUE	TRUE	0.937334	1.81706	1.47532e-06	TRUE	TRUE
Q8N8S7	Q8N8S7	ENAH	ENAH	Protein enabled homolog	43.824	LEQEQLER	_LEQEQLER_.1	fully-tryptic	186	193	-0.762833	1.7047e-05	T2_vs_T6	TRUE	TRUE	0.937334	1.81706	1.47532e-06	TRUE	TRUE
Q8N8S7	Q8N8S7	ENAH	ENAH	Protein enabled homolog	43.824	LEQEQLER	_LEQEQLER_.1	fully-tryptic	186	193	-0.792176	3.22413e-05	T1_vs_T6	TRUE	TRUE	0.937334	1.81706	1.47532e-06	TRUE	TRUE
Q9Y2J2	Q9Y2J2	EPB41L3	EPB41L3	Band 4.1-like protein 3	41.5823	AQPAFTGIK	_AQPAFTGIK_.2	semi-tryptic	882	890	1.35933	9.78876e-10	T1_vs_T5	TRUE	TRUE	0.990898	1.38862	1.85953e-12	TRUE	TRUE
Q9Y2J2	Q9Y2J2	EPB41L3	EPB41L3	Band 4.1-like protein 3	41.5823	AQPAFTGIK	_AQPAFTGIK_.2	semi-tryptic	882	890	1.32015	1.99652e-09	T0_vs_T5	TRUE	TRUE	0.990898	1.38862	1.85953e-12	TRUE	TRUE
Q9Y2J2	Q9Y2J2	EPB41L3	EPB41L3	Band 4.1-like protein 3	41.5823	AQPAFTGIK	_AQPAFTGIK_.2	semi-tryptic	882	890	1.3683	6.6649e-09	T3_vs_T5	TRUE	TRUE	0.990898	1.38862	1.85953e-12	TRUE	TRUE
Q9Y2J2	Q9Y2J2	EPB41L3	EPB41L3	Band 4.1-like protein 3	41.5823	AQPAFTGIK	_AQPAFTGIK_.2	semi-tryptic	882	890	1.23426	1.83234e-08	T2_vs_T5	TRUE	TRUE	0.990898	1.38862	1.85953e-12	TRUE	TRUE
Q9Y2J2	Q9Y2J2	EPB41L3	EPB41L3	Band 4.1-like protein 3	41.5823	AQPAFTGIK	_AQPAFTGIK_.2	semi-tryptic	882	890	1.27316	2.20789e-08	T4_vs_T5	TRUE	TRUE	0.990898	1.38862	1.85953e-12	TRUE	TRUE
P62942	P62942	FKBP1A	FKBP1A	Peptidyl-prolyl cis-trans isomerase FKBP1A	67.5926	LTISPDYAYGAT	_LTISPDYAYGAT_.2	semi-tryptic	75	86	-2.24327	2.40871e-12	T0_vs_T6	TRUE	TRUE	0.970466	7.5048	6.90628e-14	TRUE	TRUE
P62942	P62942	FKBP1A	FKBP1A	Peptidyl-prolyl cis-trans isomerase FKBP1A	67.5926	LTISPDYAYGAT	_LTISPDYAYGAT_.2	semi-tryptic	75	86	-2.13465	5.80803e-12	T1_vs_T6	TRUE	TRUE	0.970466	7.5048	6.90628e-14	TRUE	TRUE
P62942	P62942	FKBP1A	FKBP1A	Peptidyl-prolyl cis-trans isomerase FKBP1A	67.5926	LTISPDYAYGAT	_LTISPDYAYGAT_.2	semi-tryptic	75	86	-2.34256	6.8019e-12	T5_vs_T6	TRUE	TRUE	0.970466	7.5048	6.90628e-14	TRUE	TRUE
P62942	P62942	FKBP1A	FKBP1A	Peptidyl-prolyl cis-trans isomerase FKBP1A	67.5926	LTISPDYAYGAT	_LTISPDYAYGAT_.2	semi-tryptic	75	86	-2.16841	8.43238e-12	T4_vs_T6	TRUE	TRUE	0.970466	7.5048	6.90628e-14	TRUE	TRUE
P62942	P62942	FKBP1A	FKBP1A	Peptidyl-prolyl cis-trans isomerase FKBP1A	67.5926	LTISPDYAYGAT	_LTISPDYAYGAT_.2	semi-tryptic	75	86	-2.0881	1.45413e-11	T3_vs_T6	TRUE	TRUE	0.970466	7.5048	6.90628e-14	TRUE	TRUE
P62942	P62942	FKBP1A	FKBP1A	Peptidyl-prolyl cis-trans isomerase FKBP1A	67.5926	LTISPDYAYGAT	_LTISPDYAYGAT_.2	semi-tryptic	75	86	-2.00188	2.43846e-11	T2_vs_T6	TRUE	TRUE	0.970466	7.5048	6.90628e-14	TRUE	TRUE
P04406	P04406	GAPDH	GAPDH	Glyceraldehyde-3-phosphate dehydrogenase	89.2537	RVIISAPSADAPMFVMGVNHEK	_RVIISAPSADAPMFVMGVNHEK_.4	fully-tryptic	118	139	1.0408	1.05169e-07	T1_vs_T6	TRUE	TRUE	0.905903	3.33234	2.09422e-06	TRUE	TRUE
P04406	P04406	GAPDH	GAPDH	Glyceraldehyde-3-phosphate dehydrogenase	89.2537	RVIISAPSADAPMFVMGVNHEK	_RVIISAPSADAPMFVMGVNHEK_.4	fully-tryptic	118	139	0.850097	2.08979e-06	T2_vs_T6	TRUE	TRUE	0.905903	3.33234	2.09422e-06	TRUE	TRUE
P04406	P04406	GAPDH	GAPDH	Glyceraldehyde-3-phosphate dehydrogenase	89.2537	RVIISAPSADAPMFVMGVNHEK	_RVIISAPSADAPMFVMGVNHEK_.4	fully-tryptic	118	139	0.840908	8.01362e-06	T0_vs_T6	TRUE	TRUE	0.905903	3.33234	2.09422e-06	TRUE	TRUE
P04406	P04406	GAPDH	GAPDH	Glyceraldehyde-3-phosphate dehydrogenase	89.2537	RVIISAPSADAPMFVMGVNHEK	_RVIISAPSADAPMFVMGVNHEK_.4	fully-tryptic	118	139	0.771986	1.00682e-05	T3_vs_T6	TRUE	TRUE	0.905903	3.33234	2.09422e-06	TRUE	TRUE
P04406	P04406	GAPDH	GAPDH	Glyceraldehyde-3-phosphate dehydrogenase	89.2537	RVIISAPSADAPMFVMGVNHEK	_RVIISAPSADAPMFVMGVNHEK_.4	fully-tryptic	118	139	0.846101	1.06608e-05	T5_vs_T6	TRUE	TRUE	0.905903	3.33234	2.09422e-06	TRUE	TRUE
P04406	P04406	GAPDH	GAPDH	Glyceraldehyde-3-phosphate dehydrogenase	89.2537	RVIISAPSADAPMFVMGVNHEK	_RVIISAPSADAPMFVMGVNHEK_.4	fully-tryptic	118	139	0.759351	2.17646e-05	T4_vs_T6	TRUE	TRUE	0.905903	3.33234	2.09422e-06	TRUE	TRUE
Q92616	Q92616	GCN1	GCN1	eIF-2-alpha kinase activator GCN1	42.1565	SDTQLVVR	_SDTQLVVR_.2	fully-tryptic	1894	1901	1.02535	0.000106004	T2_vs_T6	TRUE	TRUE	0.878506	3.41077	0.000349619	TRUE	TRUE
Q92616	Q92616	GCN1	GCN1	eIF-2-alpha kinase activator GCN1	42.1565	SDTQLVVR	_SDTQLVVR_.2	fully-tryptic	1894	1901	0.965517	0.000213258	T3_vs_T6	TRUE	TRUE	0.878506	3.41077	0.000349619	TRUE	TRUE
Q92616	Q92616	GCN1	GCN1	eIF-2-alpha kinase activator GCN1	42.1565	SDTQLVVR	_SDTQLVVR_.2	fully-tryptic	1894	1901	1.00704	0.000377809	T0_vs_T6	TRUE	TRUE	0.878506	3.41077	0.000349619	TRUE	TRUE
Q92616	Q92616	GCN1	GCN1	eIF-2-alpha kinase activator GCN1	42.1565	SDTQLVVR	_SDTQLVVR_.2	fully-tryptic	1894	1901	0.868021	0.000912334	T1_vs_T6	TRUE	TRUE	0.878506	3.41077	0.000349619	TRUE	TRUE
Q92616	Q92616	GCN1	GCN1	eIF-2-alpha kinase activator GCN1	42.1565	SDTQLVVR	_SDTQLVVR_.2	fully-tryptic	1894	1901	0.878389	0.00158384	T4_vs_T6	TRUE	TRUE	0.878506	3.41077	0.000349619	TRUE	TRUE
Q92522	Q92522	H1FX	H1FX	Histone H1x	53.5211	KVPWFDQQ	_KVPWFDQQ_.2	semi-tryptic	76	83	-0.982592	0.00031621	T1_vs_T6	TRUE	TRUE	0.865938	1.42681	0.000193684	TRUE	TRUE
Q92522	Q92522	H1FX	H1FX	Histone H1x	53.5211	KVPWFDQQ	_KVPWFDQQ_.2	semi-tryptic	76	83	-0.909745	0.000639977	T0_vs_T6	TRUE	TRUE	0.865938	1.42681	0.000193684	TRUE	TRUE
Q92522	Q92522	H1FX	H1FX	Histone H1x	53.5211	KVPWFDQQ	_KVPWFDQQ_.2	semi-tryptic	76	83	-0.814063	0.00104923	T2_vs_T6	TRUE	TRUE	0.865938	1.42681	0.000193684	TRUE	TRUE
Q92522	Q92522	H1FX	H1FX	Histone H1x	53.5211	KVPWFDQQ	_KVPWFDQQ_.2	semi-tryptic	76	83	-0.83432	0.00238137	T1_vs_T5	TRUE	TRUE	0.865938	1.42681	0.000193684	TRUE	TRUE
Q92522	Q92522	H1FX	H1FX	Histone H1x	53.5211	KVPWFDQQ	_KVPWFDQQ_.2	semi-tryptic	76	83	-0.761473	0.00695122	T0_vs_T5	TRUE	TRUE	0.865938	1.42681	0.000193684	TRUE	TRUE
Q9Y4D8	Q9Y4D8	HECTD4	HECTD4	Probable E3 ubiquitin-protein ligase HECTD4	17.5926	GALQLGMVDIAR	_GALQLGMVDIAR_.2	fully-tryptic	2284	2295	-1.16974	1.30945e-09	T0_vs_T6	TRUE	TRUE	0.974745	2.79388	7.89123e-11	TRUE	TRUE
Q9Y4D8	Q9Y4D8	HECTD4	HECTD4	Probable E3 ubiquitin-protein ligase HECTD4	17.5926	GALQLGMVDIAR	_GALQLGMVDIAR_.2	fully-tryptic	2284	2295	-1.04185	2.37252e-09	T1_vs_T6	TRUE	TRUE	0.974745	2.79388	7.89123e-11	TRUE	TRUE
Q9Y4D8	Q9Y4D8	HECTD4	HECTD4	Probable E3 ubiquitin-protein ligase HECTD4	17.5926	GALQLGMVDIAR	_GALQLGMVDIAR_.2	fully-tryptic	2284	2295	-1.04634	2.572e-09	T3_vs_T6	TRUE	TRUE	0.974745	2.79388	7.89123e-11	TRUE	TRUE
Q9Y4D8	Q9Y4D8	HECTD4	HECTD4	Probable E3 ubiquitin-protein ligase HECTD4	17.5926	GALQLGMVDIAR	_GALQLGMVDIAR_.2	fully-tryptic	2284	2295	-0.988984	1.73756e-08	T2_vs_T6	TRUE	TRUE	0.974745	2.79388	7.89123e-11	TRUE	TRUE
Q9Y4D8	Q9Y4D8	HECTD4	HECTD4	Probable E3 ubiquitin-protein ligase HECTD4	17.5926	GALQLGMVDIAR	_GALQLGMVDIAR_.2	fully-tryptic	2284	2295	-0.911716	3.74321e-08	T4_vs_T6	TRUE	TRUE	0.974745	2.79388	7.89123e-11	TRUE	TRUE
Q9Y4D8	Q9Y4D8	HECTD4	HECTD4	Probable E3 ubiquitin-protein ligase HECTD4	17.5926	ETVHIPGAR	_ETVHIPGAR_.2	fully-tryptic	651	659	0.829211	0.00121863	T3_vs_T5	TRUE	TRUE	0.893639	1.39537	3.98324e-05	TRUE	TRUE
Q9Y4D8	Q9Y4D8	HECTD4	HECTD4	Probable E3 ubiquitin-protein ligase HECTD4	17.5926	ETVHIPGAR	_ETVHIPGAR_.2	fully-tryptic	651	659	0.754525	0.00128296	T3_vs_T6	TRUE	TRUE	0.893639	1.39537	3.98324e-05	TRUE	TRUE
Q01581	Q01581	HMGCS1	HMGCS1	Hydroxymethylglutaryl-CoA synthase, cytoplasmic	82.1154	YVDQAELEK	_YVDQAELEK_.2	semi-tryptic	30	38	0.924846	2.22537e-05	T3_vs_T6	TRUE	TRUE	0.857134	2.83099	5.65571e-05	TRUE	TRUE
Q01581	Q01581	HMGCS1	HMGCS1	Hydroxymethylglutaryl-CoA synthase, cytoplasmic	82.1154	YVDQAELEK	_YVDQAELEK_.2	semi-tryptic	30	38	0.846372	4.75982e-05	T2_vs_T6	TRUE	TRUE	0.857134	2.83099	5.65571e-05	TRUE	TRUE
Q01581	Q01581	HMGCS1	HMGCS1	Hydroxymethylglutaryl-CoA synthase, cytoplasmic	82.1154	GTHMQHAYDFYKPDMLSEYPIVDGK	_GTHMQHAYDFYKPDMLSEYPIVDGK_.3	fully-tryptic	195	219	-1.36355	0.000123059	T0_vs_T6	TRUE	TRUE	0.909317	4.89075	4.73313e-05	TRUE	TRUE
Q01581	Q01581	HMGCS1	HMGCS1	Hydroxymethylglutaryl-CoA synthase, cytoplasmic	82.1154	GTHMQHAYDFYKPDMLSEYPIVDGK	_GTHMQHAYDFYKPDMLSEYPIVDGK_.3	fully-tryptic	195	219	-1.24332	0.000169728	T1_vs_T6	TRUE	TRUE	0.909317	4.89075	4.73313e-05	TRUE	TRUE
Q01581	Q01581	HMGCS1	HMGCS1	Hydroxymethylglutaryl-CoA synthase, cytoplasmic	82.1154	GTHMQHAYDFYKPDMLSEYPIVDGK	_GTHMQHAYDFYKPDMLSEYPIVDGK_.3	fully-tryptic	195	219	-1.16236	0.000205783	T2_vs_T6	TRUE	TRUE	0.909317	4.89075	4.73313e-05	TRUE	TRUE
Q01581	Q01581	HMGCS1	HMGCS1	Hydroxymethylglutaryl-CoA synthase, cytoplasmic	82.1154	GTHMQHAYDFYKPDMLSEYPIVDGK	_GTHMQHAYDFYKPDMLSEYPIVDGK_.3	fully-tryptic	195	219	-0.835387	0.00452705	T2_vs_T5	TRUE	TRUE	0.909317	4.89075	4.73313e-05	TRUE	TRUE
Q01581	Q01581	HMGCS1	HMGCS1	Hydroxymethylglutaryl-CoA synthase, cytoplasmic	82.1154	GTHMQHAYDFYKPDMLSEYPIVDGK	_GTHMQHAYDFYKPDMLSEYPIVDGK_.3	fully-tryptic	195	219	-0.780004	0.00536416	T3_vs_T6	TRUE	TRUE	0.909317	4.89075	4.73313e-05	TRUE	TRUE
Q01581	Q01581	HMGCS1	HMGCS1	Hydroxymethylglutaryl-CoA synthase, cytoplasmic	82.1154	GTHMQHAYDFYKPDMLSEYPIVDGK	_GTHMQHAYDFYKPDMLSEYPIVDGK_.3	fully-tryptic	195	219	-1.03657	0.00708412	T0_vs_T5	TRUE	TRUE	0.909317	4.89075	4.73313e-05	TRUE	TRUE
Q01581	Q01581	HMGCS1	HMGCS1	Hydroxymethylglutaryl-CoA synthase, cytoplasmic	82.1154	GTHMQHAYDFYKPDMLSEYPIVDGK	_GTHMQHAYDFYKPDMLSEYPIVDGK_.3	fully-tryptic	195	219	-0.916341	0.00898879	T1_vs_T5	TRUE	TRUE	0.909317	4.89075	4.73313e-05	TRUE	TRUE
P52272	P52272	HNRNPM	HNRNPM	Heterogeneous nuclear ribonucleoprotein M	74.7945	LGGAGMER	_LGGAGMER_.2	fully-tryptic	411	418	-1.30761	7.43342e-08	T2_vs_T6	TRUE	TRUE	0.916319	1.99129	1.31502e-07	TRUE	TRUE
P52272	P52272	HNRNPM	HNRNPM	Heterogeneous nuclear ribonucleoprotein M	74.7945	MGLVMDR	_MGLVMDR_.2	fully-tryptic	437	443	-0.898344	3.72125e-07	T2_vs_T6	TRUE	TRUE	0.951337	1.48552	1.22088e-08	TRUE	TRUE
P52272	P52272	HNRNPM	HNRNPM	Heterogeneous nuclear ribonucleoprotein M	74.7945	LGGAGMER	_LGGAGMER_.2	fully-tryptic	411	418	-1.20479	8.1323e-07	T3_vs_T6	TRUE	TRUE	0.916319	1.99129	1.31502e-07	TRUE	TRUE
P52272	P52272	HNRNPM	HNRNPM	Heterogeneous nuclear ribonucleoprotein M	74.7945	MGPLGLDHMASSIER	_MGPLGLDHMASSIER_.3	fully-tryptic	457	471	-1.13102	9.57956e-07	T0_vs_T6	TRUE	TRUE	0.938588	23.9263	9.33648e-07	TRUE	TRUE
P52272	P52272	HNRNPM	HNRNPM	Heterogeneous nuclear ribonucleoprotein M	74.7945	MGLVMDR	_MGLVMDR_.2	fully-tryptic	437	443	-0.844227	9.72638e-07	T0_vs_T6	TRUE	TRUE	0.951337	1.48552	1.22088e-08	TRUE	TRUE
P52272	P52272	HNRNPM	HNRNPM	Heterogeneous nuclear ribonucleoprotein M	74.7945	MGPLGLDHMASSIER	_MGPLGLDHMASSIER_.3	fully-tryptic	457	471	-1.1046	1.31745e-06	T1_vs_T6	TRUE	TRUE	0.938588	23.9263	9.33648e-07	TRUE	TRUE
P52272	P52272	HNRNPM	HNRNPM	Heterogeneous nuclear ribonucleoprotein M	74.7945	LGGAGMER	_LGGAGMER_.2	fully-tryptic	411	418	-1.04491	1.80198e-06	T1_vs_T6	TRUE	TRUE	0.916319	1.99129	1.31502e-07	TRUE	TRUE
P52272	P52272	HNRNPM	HNRNPM	Heterogeneous nuclear ribonucleoprotein M	74.7945	MGAGMGFGLER	_MGAGMGFGLER_.2	fully-tryptic	486	496	-1.34311	5.94968e-06	T1_vs_T6	TRUE	TRUE	0.918734	1.46844	9.4866e-06	TRUE	TRUE
P52272	P52272	HNRNPM	HNRNPM	Heterogeneous nuclear ribonucleoprotein M	74.7945	MGPLGLDHMASSIER	_MGPLGLDHMASSIER_.3	fully-tryptic	457	471	-0.963188	7.88149e-06	T2_vs_T6	TRUE	TRUE	0.938588	23.9263	9.33648e-07	TRUE	TRUE
P52272	P52272	HNRNPM	HNRNPM	Heterogeneous nuclear ribonucleoprotein M	74.7945	MGLVMDR	_MGLVMDR_.2	fully-tryptic	437	443	-0.772236	8.7652e-06	T1_vs_T6	TRUE	TRUE	0.951337	1.48552	1.22088e-08	TRUE	TRUE
P52272	P52272	HNRNPM	HNRNPM	Heterogeneous nuclear ribonucleoprotein M	74.7945	FGSGMNMGR	_FGSGMNMGR_.2	fully-tryptic	363	371	-0.870179	1.70141e-05	T2_vs_T6	TRUE	TRUE	0.917358	2.09412	7.53948e-06	TRUE	TRUE
P52272	P52272	HNRNPM	HNRNPM	Heterogeneous nuclear ribonucleoprotein M	74.7945	FGSGMNMGR	_FGSGMNMGR_.2	fully-tryptic	363	371	-0.84746	2.93144e-05	T3_vs_T6	TRUE	TRUE	0.917358	2.09412	7.53948e-06	TRUE	TRUE
P52272	P52272	HNRNPM	HNRNPM	Heterogeneous nuclear ribonucleoprotein M	74.7945	FGSGMNMGR	_FGSGMNMGR_.2	fully-tryptic	363	371	-0.846037	3.21586e-05	T1_vs_T6	TRUE	TRUE	0.917358	2.09412	7.53948e-06	TRUE	TRUE
P52272	P52272	HNRNPM	HNRNPM	Heterogeneous nuclear ribonucleoprotein M	74.7945	MGAGMGFGLER	_MGAGMGFGLER_.2	fully-tryptic	486	496	-1.04324	4.13656e-05	T2_vs_T6	TRUE	TRUE	0.918734	1.46844	9.4866e-06	TRUE	TRUE
P52272	P52272	HNRNPM	HNRNPM	Heterogeneous nuclear ribonucleoprotein M	74.7945	MGAGMGFGLER	_MGAGMGFGLER_.2	fully-tryptic	486	496	-1.15129	4.3489e-05	T0_vs_T6	TRUE	TRUE	0.918734	1.46844	9.4866e-06	TRUE	TRUE
P52272	P52272	HNRNPM	HNRNPM	Heterogeneous nuclear ribonucleoprotein M	74.7945	FGSGMNMGR	_FGSGMNMGR_.2	fully-tryptic	363	371	-0.800471	6.1008e-05	T0_vs_T6	TRUE	TRUE	0.917358	2.09412	7.53948e-06	TRUE	TRUE
P52272	P52272	HNRNPM	HNRNPM	Heterogeneous nuclear ribonucleoprotein M	74.7945	LGGAGMER	_LGGAGMER_.2	fully-tryptic	411	418	-0.854399	6.42157e-05	T0_vs_T6	TRUE	TRUE	0.916319	1.99129	1.31502e-07	TRUE	TRUE
P52272	P52272	HNRNPM	HNRNPM	Heterogeneous nuclear ribonucleoprotein M	74.7945	LGGAGMER	_LGGAGMER_.2	fully-tryptic	411	418	-0.876861	9.40538e-05	T4_vs_T6	TRUE	TRUE	0.916319	1.99129	1.31502e-07	TRUE	TRUE
P52272	P52272	HNRNPM	HNRNPM	Heterogeneous nuclear ribonucleoprotein M	74.7945	MGPLGLDHMASSIER	_MGPLGLDHMASSIER_.3	fully-tryptic	457	471	-0.763825	0.000131419	T3_vs_T6	TRUE	TRUE	0.938588	23.9263	9.33648e-07	TRUE	TRUE
P52272	P52272	HNRNPM	HNRNPM	Heterogeneous nuclear ribonucleoprotein M	74.7945	MGPLGLDHMASSIER	_MGPLGLDHMASSIER_.3	fully-tryptic	457	471	-0.793647	0.000191777	T0_vs_T5	TRUE	TRUE	0.938588	23.9263	9.33648e-07	TRUE	TRUE
P52272	P52272	HNRNPM	HNRNPM	Heterogeneous nuclear ribonucleoprotein M	74.7945	LGGAGMER	_LGGAGMER_.2	fully-tryptic	411	418	-0.823334	0.000193168	T2_vs_T5	TRUE	TRUE	0.916319	1.99129	1.31502e-07	TRUE	TRUE
P52272	P52272	HNRNPM	HNRNPM	Heterogeneous nuclear ribonucleoprotein M	74.7945	GDFFPPERPQQLPHGL	_GDFFPPERPQQLPHGL_.3	semi-tryptic	286	301	2.13668	0.000221977	T2_vs_T6	TRUE	TRUE	0.88491	2.63968	0.000130856	TRUE	TRUE
P52272	P52272	HNRNPM	HNRNPM	Heterogeneous nuclear ribonucleoprotein M	74.7945	MGAGMGFGLER	_MGAGMGFGLER_.2	fully-tryptic	486	496	-0.965507	0.000232295	T3_vs_T6	TRUE	TRUE	0.918734	1.46844	9.4866e-06	TRUE	TRUE
P52272	P52272	HNRNPM	HNRNPM	Heterogeneous nuclear ribonucleoprotein M	74.7945	MGPLGLDHMASSIER	_MGPLGLDHMASSIER_.3	fully-tryptic	457	471	-0.767228	0.00024562	T1_vs_T5	TRUE	TRUE	0.938588	23.9263	9.33648e-07	TRUE	TRUE
P52272	P52272	HNRNPM	HNRNPM	Heterogeneous nuclear ribonucleoprotein M	74.7945	GDFFPPERPQQLPHGL	_GDFFPPERPQQLPHGL_.3	semi-tryptic	286	301	2.05655	0.000250903	T1_vs_T6	TRUE	TRUE	0.88491	2.63968	0.000130856	TRUE	TRUE
P52272	P52272	HNRNPM	HNRNPM	Heterogeneous nuclear ribonucleoprotein M	74.7945	MGAGMGFGLER	_MGAGMGFGLER_.2	fully-tryptic	486	496	-1.08297	0.000324321	T1_vs_T5	TRUE	TRUE	0.918734	1.46844	9.4866e-06	TRUE	TRUE
P52272	P52272	HNRNPM	HNRNPM	Heterogeneous nuclear ribonucleoprotein M	74.7945	GDFFPPERPQQLPHGL	_GDFFPPERPQQLPHGL_.3	semi-tryptic	286	301	1.70322	0.000935869	T3_vs_T6	TRUE	TRUE	0.88491	2.63968	0.000130856	TRUE	TRUE
P52272	P52272	HNRNPM	HNRNPM	Heterogeneous nuclear ribonucleoprotein M	74.7945	GDFFPPERPQQLPHGL	_GDFFPPERPQQLPHGL_.3	semi-tryptic	286	301	1.88916	0.00111447	T0_vs_T6	TRUE	TRUE	0.88491	2.63968	0.000130856	TRUE	TRUE
P52272	P52272	HNRNPM	HNRNPM	Heterogeneous nuclear ribonucleoprotein M	74.7945	MGAGMGFGLER	_MGAGMGFGLER_.2	fully-tryptic	486	496	-0.783098	0.00118464	T2_vs_T5	TRUE	TRUE	0.918734	1.46844	9.4866e-06	TRUE	TRUE
P52272	P52272	HNRNPM	HNRNPM	Heterogeneous nuclear ribonucleoprotein M	74.7945	MGAGMGFGLER	_MGAGMGFGLER_.2	fully-tryptic	486	496	-0.818781	0.00168055	T4_vs_T6	TRUE	TRUE	0.918734	1.46844	9.4866e-06	TRUE	TRUE
P52272	P52272	HNRNPM	HNRNPM	Heterogeneous nuclear ribonucleoprotein M	74.7945	MGAGMGFGLER	_MGAGMGFGLER_.2	fully-tryptic	486	496	-0.891146	0.00283167	T0_vs_T5	TRUE	TRUE	0.918734	1.46844	9.4866e-06	TRUE	TRUE
P52272	P52272	HNRNPM	HNRNPM	Heterogeneous nuclear ribonucleoprotein M	74.7945	GDFFPPERPQQLPHGL	_GDFFPPERPQQLPHGL_.3	semi-tryptic	286	301	1.61488	0.0036636	T2_vs_T5	TRUE	TRUE	0.88491	2.63968	0.000130856	TRUE	TRUE
Q00839	Q00839	HNRNPU	HNRNPU	Heterogeneous nuclear ribonucleoprotein U	57.9394	GNFTLPEVAECF	_GNFTLPEVAEC[Carbamidomethyl (C)]F_.2	semi-tryptic	638	649	0.941398	1.93502e-05	T2_vs_T6	TRUE	TRUE	0.89167	2.40209	1.05921e-05	TRUE	TRUE
Q00839	Q00839	HNRNPU	HNRNPU	Heterogeneous nuclear ribonucleoprotein U	57.9394	GNFTLPEVAECF	_GNFTLPEVAEC[Carbamidomethyl (C)]F_.2	semi-tryptic	638	649	0.937599	2.74485e-05	T1_vs_T6	TRUE	TRUE	0.89167	2.40209	1.05921e-05	TRUE	TRUE
Q00839	Q00839	HNRNPU	HNRNPU	Heterogeneous nuclear ribonucleoprotein U	57.9394	GNFTLPEVAECF	_GNFTLPEVAEC[Carbamidomethyl (C)]F_.2	semi-tryptic	638	649	0.832674	0.000157155	T3_vs_T6	TRUE	TRUE	0.89167	2.40209	1.05921e-05	TRUE	TRUE
Q00839	Q00839	HNRNPU	HNRNPU	Heterogeneous nuclear ribonucleoprotein U	57.9394	GNFTLPEVAECF	_GNFTLPEVAEC[Carbamidomethyl (C)]F_.2	semi-tryptic	638	649	0.804039	0.000308766	T4_vs_T6	TRUE	TRUE	0.89167	2.40209	1.05921e-05	TRUE	TRUE
P07900	P07900	HSP90AA1	HSP90AA1	Heat shock protein HSP 90-alpha	51.0929	LGLGIDEDDPTADDT	_LGLGIDEDDPTADDT_.2	semi-tryptic	694	708	1.46417	1.91647e-07	T3_vs_T6	TRUE	TRUE	0.859706	2.03981	8.4621e-07	TRUE	TRUE
P07900	P07900	HSP90AA1	HSP90AA1	Heat shock protein HSP 90-alpha	51.0929	LGLGIDEDDPTADDT	_LGLGIDEDDPTADDT_.2	semi-tryptic	694	708	1.342	4.62274e-07	T2_vs_T6	TRUE	TRUE	0.859706	2.03981	8.4621e-07	TRUE	TRUE
P07900	P07900	HSP90AA1	HSP90AA1	Heat shock protein HSP 90-alpha	51.0929	LGLGIDEDDPTADDT	_LGLGIDEDDPTADDT_.2	semi-tryptic	694	708	1.13748	3.42413e-05	T3_vs_T5	TRUE	TRUE	0.859706	2.03981	8.4621e-07	TRUE	TRUE
P07900	P07900	HSP90AA1	HSP90AA1	Heat shock protein HSP 90-alpha	51.0929	LGLGIDEDDPTADDT	_LGLGIDEDDPTADDT_.2	semi-tryptic	694	708	1.01531	6.402e-05	T2_vs_T5	TRUE	TRUE	0.859706	2.03981	8.4621e-07	TRUE	TRUE
P07900	P07900	HSP90AA1	HSP90AA1	Heat shock protein HSP 90-alpha	51.0929	LGLGIDEDDPTADDT	_LGLGIDEDDPTADDT_.2	semi-tryptic	694	708	0.891487	0.000127646	T0_vs_T6	TRUE	TRUE	0.859706	2.03981	8.4621e-07	TRUE	TRUE
P07900	P07900	HSP90AA1	HSP90AA1	Heat shock protein HSP 90-alpha	51.0929	LGLGIDEDDPTADDT	_LGLGIDEDDPTADDT_.2	semi-tryptic	694	708	0.915662	0.000239411	T1_vs_T6	TRUE	TRUE	0.859706	2.03981	8.4621e-07	TRUE	TRUE
P07900	P07900	HSP90AA1	HSP90AA1	Heat shock protein HSP 90-alpha	51.0929	LGLGIDEDDPTADDT	_LGLGIDEDDPTADDT_.2	semi-tryptic	694	708	0.853884	0.0010493	T4_vs_T6	TRUE	TRUE	0.859706	2.03981	8.4621e-07	TRUE	TRUE
P08238	P08238;Q58FF8;Q58FF6;Q14568;P07900	HSP90AB1	HSP90AB1	Heat shock protein HSP 90-beta	73.0663	SLIINTFYSNK	_SLIINTFYSNK_.2	semi-tryptic	26	36	1.0591	4.47018e-05	T1_vs_T6	TRUE	FALSE	0.857269	3.68305	0.000347046	TRUE	TRUE
P08238	P08238	HSP90AB1	HSP90AB1	Heat shock protein HSP 90-beta	73.0663	DSCDELIPEYLNFIR	_DSC[Carbamidomethyl (C)]DELIPEYLNFIR_.2	semi-tryptic	364	378	-0.866044	5.13729e-05	T2_vs_T6	TRUE	TRUE	0.853807	14.1963	4.91624e-05	TRUE	TRUE
P08238	P08238	HSP90AB1	HSP90AB1	Heat shock protein HSP 90-beta	73.0663	DSCDELIPEYLNFIR	_DSC[Carbamidomethyl (C)]DELIPEYLNFIR_.2	semi-tryptic	364	378	-0.909888	7.82324e-05	T3_vs_T6	TRUE	TRUE	0.853807	14.1963	4.91624e-05	TRUE	TRUE
P08238	P08238;Q58FF8;Q58FF6;Q14568;P07900	HSP90AB1	HSP90AB1	Heat shock protein HSP 90-beta	73.0663	SLIINTFYSNK	_SLIINTFYSNK_.2	semi-tryptic	26	36	0.86348	0.000317749	T3_vs_T6	TRUE	FALSE	0.857269	3.68305	0.000347046	TRUE	TRUE
P08238	P08238;Q58FF8;Q58FF6;Q14568;P07900	HSP90AB1	HSP90AB1	Heat shock protein HSP 90-beta	73.0663	SLIINTFYSNK	_SLIINTFYSNK_.2	semi-tryptic	26	36	0.848135	0.000342847	T2_vs_T6	TRUE	FALSE	0.857269	3.68305	0.000347046	TRUE	TRUE
P08238	P08238	HSP90AB1	HSP90AB1	Heat shock protein HSP 90-beta	73.0663	DSCDELIPEYLNFIR	_DSC[Carbamidomethyl (C)]DELIPEYLNFIR_.2	semi-tryptic	364	378	-0.750456	0.000377026	T0_vs_T6	TRUE	TRUE	0.853807	14.1963	4.91624e-05	TRUE	TRUE
P08238	P08238;Q58FF8;Q58FF6;Q14568;P07900	HSP90AB1	HSP90AB1	Heat shock protein HSP 90-beta	73.0663	SLIINTFYSNK	_SLIINTFYSNK_.2	semi-tryptic	26	36	0.939733	0.000421513	T0_vs_T6	TRUE	FALSE	0.857269	3.68305	0.000347046	TRUE	TRUE
P08238	P08238;Q58FF8;Q58FF6;Q14568;P07900	HSP90AB1	HSP90AB1	Heat shock protein HSP 90-beta	73.0663	SLIINTFYSNK	_SLIINTFYSNK_.2	semi-tryptic	26	36	0.889767	0.000991561	T5_vs_T6	TRUE	FALSE	0.857269	3.68305	0.000347046	TRUE	TRUE
P08238	P08238;Q58FF8;Q58FF6;Q14568;P07900	HSP90AB1	HSP90AB1	Heat shock protein HSP 90-beta	73.0663	SLIINTFYSNK	_SLIINTFYSNK_.2	semi-tryptic	26	36	0.834881	0.0013934	T4_vs_T6	TRUE	FALSE	0.857269	3.68305	0.000347046	TRUE	TRUE
P10809	P10809	HSPD1	HSPD1	60 kDa heat shock protein, mitochondrial	78.8831	VTDALNAT	_VTDALNAT_.1	semi-tryptic	421	428	-3.95201	5.79984e-07	T1_vs_T5	TRUE	TRUE	0.967578	1.01465	2.48761e-08	TRUE	TRUE
P10809	P10809	HSPD1	HSPD1	60 kDa heat shock protein, mitochondrial	78.8831	VTDALNAT	_VTDALNAT_.1	semi-tryptic	421	428	-3.7761	1.23795e-06	T0_vs_T5	TRUE	TRUE	0.967578	1.01465	2.48761e-08	TRUE	TRUE
P10809	P10809	HSPD1	HSPD1	60 kDa heat shock protein, mitochondrial	78.8831	VTDALNAT	_VTDALNAT_.1	semi-tryptic	421	428	-3.62957	4.00711e-06	T2_vs_T5	TRUE	TRUE	0.967578	1.01465	2.48761e-08	TRUE	TRUE
P10809	P10809	HSPD1	HSPD1	60 kDa heat shock protein, mitochondrial	78.8831	VTDALNAT	_VTDALNAT_.1	semi-tryptic	421	428	-3.25078	1.13372e-05	T3_vs_T5	TRUE	TRUE	0.967578	1.01465	2.48761e-08	TRUE	TRUE
P10809	P10809	HSPD1	HSPD1	60 kDa heat shock protein, mitochondrial	78.8831	VTDALNAT	_VTDALNAT_.1	semi-tryptic	421	428	-2.95152	6.54729e-05	T1_vs_T4	TRUE	TRUE	0.967578	1.01465	2.48761e-08	TRUE	TRUE
P10809	P10809	HSPD1	HSPD1	60 kDa heat shock protein, mitochondrial	78.8831	VTDALNAT	_VTDALNAT_.1	semi-tryptic	421	428	-2.77561	0.000135574	T0_vs_T4	TRUE	TRUE	0.967578	1.01465	2.48761e-08	TRUE	TRUE
P10809	P10809	HSPD1	HSPD1	60 kDa heat shock protein, mitochondrial	78.8831	VTDALNAT	_VTDALNAT_.1	semi-tryptic	421	428	-2.62909	0.000458765	T2_vs_T4	TRUE	TRUE	0.967578	1.01465	2.48761e-08	TRUE	TRUE
P10809	P10809	HSPD1	HSPD1	60 kDa heat shock protein, mitochondrial	78.8831	VTDALNAT	_VTDALNAT_.1	semi-tryptic	421	428	-2.25029	0.00204989	T3_vs_T4	TRUE	TRUE	0.967578	1.01465	2.48761e-08	TRUE	TRUE
Q96CN7	Q96CN7	ISOC1	ISOC1	Isochorismatase domain-containing protein 1	38.5906	GVEVHIVADATSSR	_GVEVHIVADATSSR_.2	fully-tryptic	227	240	1.15943	3.24568e-06	T0_vs_T6	TRUE	TRUE	0.902134	3.72551	1.78832e-05	TRUE	TRUE
Q96CN7	Q96CN7	ISOC1	ISOC1	Isochorismatase domain-containing protein 1	38.5906	GVEVHIVADATSSR	_GVEVHIVADATSSR_.2	fully-tryptic	227	240	1.01411	2.26056e-05	T1_vs_T6	TRUE	TRUE	0.902134	3.72551	1.78832e-05	TRUE	TRUE
Q96CN7	Q96CN7	ISOC1	ISOC1	Isochorismatase domain-containing protein 1	38.5906	GVEVHIVADATSSR	_GVEVHIVADATSSR_.2	fully-tryptic	227	240	1.10107	2.55339e-05	T5_vs_T6	TRUE	TRUE	0.902134	3.72551	1.78832e-05	TRUE	TRUE
Q96CN7	Q96CN7	ISOC1	ISOC1	Isochorismatase domain-containing protein 1	38.5906	GVEVHIVADATSSR	_GVEVHIVADATSSR_.2	fully-tryptic	227	240	0.970573	2.84139e-05	T2_vs_T6	TRUE	TRUE	0.902134	3.72551	1.78832e-05	TRUE	TRUE
Q96CN7	Q96CN7	ISOC1	ISOC1	Isochorismatase domain-containing protein 1	38.5906	GVEVHIVADATSSR	_GVEVHIVADATSSR_.2	fully-tryptic	227	240	0.90231	0.000159373	T3_vs_T6	TRUE	TRUE	0.902134	3.72551	1.78832e-05	TRUE	TRUE
Q96CN7	Q96CN7	ISOC1	ISOC1	Isochorismatase domain-containing protein 1	38.5906	GVEVHIVADATSSR	_GVEVHIVADATSSR_.2	fully-tryptic	227	240	0.956832	0.000225227	T4_vs_T6	TRUE	TRUE	0.902134	3.72551	1.78832e-05	TRUE	TRUE
Q07666	Q07666	KHDRBS1	KHDRBS1	KH domain-containing, RNA-binding, signal transduction-associated protein 1	48.307	GAYREHPYGR	_GAYREHPYGR_.3	fully-tryptic	433	442	-2.12384	7.73986e-09	T0_vs_T6	TRUE	TRUE	0.971088	1.7281	3.53958e-10	TRUE	TRUE
Q07666	Q07666	KHDRBS1	KHDRBS1	KH domain-containing, RNA-binding, signal transduction-associated protein 1	48.307	GAYREHPYGR	_GAYREHPYGR_.3	fully-tryptic	433	442	-2.17643	1.34348e-08	T1_vs_T6	TRUE	TRUE	0.971088	1.7281	3.53958e-10	TRUE	TRUE
Q07666	Q07666	KHDRBS1	KHDRBS1	KH domain-containing, RNA-binding, signal transduction-associated protein 1	48.307	GAYREHPYGR	_GAYREHPYGR_.3	fully-tryptic	433	442	-2.14785	1.62209e-08	T2_vs_T6	TRUE	TRUE	0.971088	1.7281	3.53958e-10	TRUE	TRUE
Q07666	Q07666	KHDRBS1	KHDRBS1	KH domain-containing, RNA-binding, signal transduction-associated protein 1	48.307	GAYREHPYGR	_GAYREHPYGR_.3	fully-tryptic	433	442	-1.73974	3.80438e-07	T3_vs_T6	TRUE	TRUE	0.971088	1.7281	3.53958e-10	TRUE	TRUE
Q07666	Q07666	KHDRBS1	KHDRBS1	KH domain-containing, RNA-binding, signal transduction-associated protein 1	48.307	GAYREHPYGR	_GAYREHPYGR_.3	fully-tryptic	433	442	-1.40322	4.81871e-06	T0_vs_T5	TRUE	TRUE	0.971088	1.7281	3.53958e-10	TRUE	TRUE
Q07666	Q07666	KHDRBS1	KHDRBS1	KH domain-containing, RNA-binding, signal transduction-associated protein 1	48.307	GAYREHPYGR	_GAYREHPYGR_.3	fully-tryptic	433	442	-1.42724	8.24617e-06	T2_vs_T5	TRUE	TRUE	0.971088	1.7281	3.53958e-10	TRUE	TRUE
Q07666	Q07666	KHDRBS1	KHDRBS1	KH domain-containing, RNA-binding, signal transduction-associated protein 1	48.307	GAYREHPYGR	_GAYREHPYGR_.3	fully-tryptic	433	442	-1.45582	8.9296e-06	T1_vs_T5	TRUE	TRUE	0.971088	1.7281	3.53958e-10	TRUE	TRUE
Q07666	Q07666	KHDRBS1	KHDRBS1	KH domain-containing, RNA-binding, signal transduction-associated protein 1	48.307	GAYREHPYGR	_GAYREHPYGR_.3	fully-tryptic	433	442	-1.04739	0.000205492	T4_vs_T6	TRUE	TRUE	0.971088	1.7281	3.53958e-10	TRUE	TRUE
Q07666	Q07666	KHDRBS1	KHDRBS1	KH domain-containing, RNA-binding, signal transduction-associated protein 1	48.307	GAYREHPYGR	_GAYREHPYGR_.3	fully-tryptic	433	442	-1.01912	0.000292967	T3_vs_T5	TRUE	TRUE	0.971088	1.7281	3.53958e-10	TRUE	TRUE
Q07666	Q07666	KHDRBS1	KHDRBS1	KH domain-containing, RNA-binding, signal transduction-associated protein 1	48.307	GAYREHPYGR	_GAYREHPYGR_.3	fully-tryptic	433	442	-1.07645	0.000313911	T0_vs_T4	TRUE	TRUE	0.971088	1.7281	3.53958e-10	TRUE	TRUE
Q07666	Q07666	KHDRBS1	KHDRBS1	KH domain-containing, RNA-binding, signal transduction-associated protein 1	48.307	GAYREHPYGR	_GAYREHPYGR_.3	fully-tryptic	433	442	-1.10047	0.000515828	T2_vs_T4	TRUE	TRUE	0.971088	1.7281	3.53958e-10	TRUE	TRUE
Q07666	Q07666	KHDRBS1	KHDRBS1	KH domain-containing, RNA-binding, signal transduction-associated protein 1	48.307	GAYREHPYGR	_GAYREHPYGR_.3	fully-tryptic	433	442	-1.12905	0.000569954	T1_vs_T4	TRUE	TRUE	0.971088	1.7281	3.53958e-10	TRUE	TRUE
P11137	P11137	MAP2	MAP2	Microtubule-associated protein 2	71.5928	ESKPPKPADEEIGIIQ	_ESKPPKPADEEIGIIQ_.3	semi-tryptic	459	474	1.14236	1.20791e-07	T1_vs_T6	TRUE	TRUE	0.952641	2.80816	6.70098e-08	TRUE	TRUE
P11137	P11137	MAP2	MAP2	Microtubule-associated protein 2	71.5928	ESKPPKPADEEIGIIQ	_ESKPPKPADEEIGIIQ_.3	semi-tryptic	459	474	1.13287	1.2628e-07	T2_vs_T6	TRUE	TRUE	0.952641	2.80816	6.70098e-08	TRUE	TRUE
P11137	P11137	MAP2	MAP2	Microtubule-associated protein 2	71.5928	ESKPPKPADEEIGIIQ	_ESKPPKPADEEIGIIQ_.3	semi-tryptic	459	474	1.09393	2.93832e-07	T3_vs_T6	TRUE	TRUE	0.952641	2.80816	6.70098e-08	TRUE	TRUE
P11137	P11137	MAP2	MAP2	Microtubule-associated protein 2	71.5928	ESKPPKPADEEIGIIQ	_ESKPPKPADEEIGIIQ_.3	semi-tryptic	459	474	1.07686	8.93726e-07	T0_vs_T6	TRUE	TRUE	0.952641	2.80816	6.70098e-08	TRUE	TRUE
P11137	P11137	MAP2	MAP2	Microtubule-associated protein 2	71.5928	ESKPPKPADEEIGIIQ	_ESKPPKPADEEIGIIQ_.3	semi-tryptic	459	474	1.00099	1.88438e-06	T4_vs_T6	TRUE	TRUE	0.952641	2.80816	6.70098e-08	TRUE	TRUE
P11137	P11137	MAP2	MAP2	Microtubule-associated protein 2	71.5928	ESKPPKPADEEIGIIQ	_ESKPPKPADEEIGIIQ_.3	semi-tryptic	459	474	0.822221	0.000102362	T5_vs_T6	TRUE	TRUE	0.952641	2.80816	6.70098e-08	TRUE	TRUE
P36507	P36507	MAP2K2	MAP2K2	Dual specificity mitogen-activated protein kinase kinase 2	44	KLEELELDEQQKK	_KLEELELDEQQKK_.3	fully-tryptic	40	52	1.13437	1.06997e-06	T3_vs_T6	TRUE	TRUE	0.928879	3.30691	4.06279e-06	TRUE	TRUE
P36507	P36507	MAP2K2	MAP2K2	Dual specificity mitogen-activated protein kinase kinase 2	44	KLEELELDEQQKK	_KLEELELDEQQKK_.3	fully-tryptic	40	52	1.1172	1.28028e-06	T1_vs_T6	TRUE	TRUE	0.928879	3.30691	4.06279e-06	TRUE	TRUE
P36507	P36507	MAP2K2	MAP2K2	Dual specificity mitogen-activated protein kinase kinase 2	44	KLEELELDEQQKK	_KLEELELDEQQKK_.3	fully-tryptic	40	52	1.16952	1.76456e-06	T2_vs_T6	TRUE	TRUE	0.928879	3.30691	4.06279e-06	TRUE	TRUE
P36507	P36507	MAP2K2	MAP2K2	Dual specificity mitogen-activated protein kinase kinase 2	44	KLEELELDEQQKK	_KLEELELDEQQKK_.3	fully-tryptic	40	52	1.02291	4.12372e-06	T0_vs_T6	TRUE	TRUE	0.928879	3.30691	4.06279e-06	TRUE	TRUE
P36507	P36507	MAP2K2	MAP2K2	Dual specificity mitogen-activated protein kinase kinase 2	44	KLEELELDEQQKK	_KLEELELDEQQKK_.3	fully-tryptic	40	52	1.02048	8.69928e-06	T4_vs_T6	TRUE	TRUE	0.928879	3.30691	4.06279e-06	TRUE	TRUE
P36507	P36507	MAP2K2	MAP2K2	Dual specificity mitogen-activated protein kinase kinase 2	44	KLEELELDEQQKK	_KLEELELDEQQKK_.3	fully-tryptic	40	52	0.895717	9.54169e-05	T5_vs_T6	TRUE	TRUE	0.928879	3.30691	4.06279e-06	TRUE	TRUE
P27816	P27816	MAP4	MAP4	Microtubule-associated protein 4	59.7222	DNVGHLPAGGAVK	_DNVGHLPAGGAVK_.2	semi-tryptic	1075	1087	0.840338	4.27678e-05	T3_vs_T5	TRUE	TRUE	0.913054	1.06383	2.94689e-06	TRUE	TRUE
P27816	P27816	MAP4	MAP4	Microtubule-associated protein 4	59.7222	DNVGHLPAGGAVK	_DNVGHLPAGGAVK_.2	semi-tryptic	1075	1087	0.852148	6.402e-05	T2_vs_T5	TRUE	TRUE	0.913054	1.06383	2.94689e-06	TRUE	TRUE
P27816	P27816	MAP4	MAP4	Microtubule-associated protein 4	59.7222	DNVGHLPAGGAVK	_DNVGHLPAGGAVK_.2	semi-tryptic	1075	1087	0.803614	0.000230623	T0_vs_T5	TRUE	TRUE	0.913054	1.06383	2.94689e-06	TRUE	TRUE
Q96I59	Q96I59	NARS2	NARS2	Probable asparagine--tRNA ligase, mitochondrial	21.3836	ERHPLEYLR	_ERHPLEYLR_.3	fully-tryptic	132	140	-2.50606	1.03485e-06	T0_vs_T6	TRUE	TRUE	0.966313	0.427557	5.99519e-09	TRUE	TRUE
Q96I59	Q96I59	NARS2	NARS2	Probable asparagine--tRNA ligase, mitochondrial	21.3836	ERHPLEYLR	_ERHPLEYLR_.3	fully-tryptic	132	140	-2.63743	1.66858e-06	T1_vs_T6	TRUE	TRUE	0.966313	0.427557	5.99519e-09	TRUE	TRUE
Q96I59	Q96I59	NARS2	NARS2	Probable asparagine--tRNA ligase, mitochondrial	21.3836	ERHPLEYLR	_ERHPLEYLR_.3	fully-tryptic	132	140	-2.4945	2.98405e-06	T2_vs_T6	TRUE	TRUE	0.966313	0.427557	5.99519e-09	TRUE	TRUE
Q96I59	Q96I59	NARS2	NARS2	Probable asparagine--tRNA ligase, mitochondrial	21.3836	ERHPLEYLR	_ERHPLEYLR_.3	fully-tryptic	132	140	-2.50253	5.63565e-06	T0_vs_T5	TRUE	TRUE	0.966313	0.427557	5.99519e-09	TRUE	TRUE
Q96I59	Q96I59	NARS2	NARS2	Probable asparagine--tRNA ligase, mitochondrial	21.3836	ERHPLEYLR	_ERHPLEYLR_.3	fully-tryptic	132	140	-2.6339	8.9296e-06	T1_vs_T5	TRUE	TRUE	0.966313	0.427557	5.99519e-09	TRUE	TRUE
Q96I59	Q96I59	NARS2	NARS2	Probable asparagine--tRNA ligase, mitochondrial	21.3836	ERHPLEYLR	_ERHPLEYLR_.3	fully-tryptic	132	140	-2.49096	1.29035e-05	T2_vs_T5	TRUE	TRUE	0.966313	0.427557	5.99519e-09	TRUE	TRUE
Q96I59	Q96I59	NARS2	NARS2	Probable asparagine--tRNA ligase, mitochondrial	21.3836	ERHPLEYLR	_ERHPLEYLR_.3	fully-tryptic	132	140	-2.51152	4.13426e-05	T0_vs_T4	TRUE	TRUE	0.966313	0.427557	5.99519e-09	TRUE	TRUE
Q96I59	Q96I59	NARS2	NARS2	Probable asparagine--tRNA ligase, mitochondrial	21.3836	ERHPLEYLR	_ERHPLEYLR_.3	fully-tryptic	132	140	-2.64288	4.65738e-05	T1_vs_T4	TRUE	TRUE	0.966313	0.427557	5.99519e-09	TRUE	TRUE
Q96I59	Q96I59	NARS2	NARS2	Probable asparagine--tRNA ligase, mitochondrial	21.3836	ERHPLEYLR	_ERHPLEYLR_.3	fully-tryptic	132	140	-2.49995	8.41746e-05	T2_vs_T4	TRUE	TRUE	0.966313	0.427557	5.99519e-09	TRUE	TRUE
Q96I59	Q96I59	NARS2	NARS2	Probable asparagine--tRNA ligase, mitochondrial	21.3836	ERHPLEYLR	_ERHPLEYLR_.3	fully-tryptic	132	140	-2.00732	0.000157543	T0_vs_T3	TRUE	TRUE	0.966313	0.427557	5.99519e-09	TRUE	TRUE
[truncated: 157 more rows]

## Sheet: SNCA-KO_Ultracentrifugation
uniprot_id	genes	protein_names	comparison	diff	adj_pval	ttest_significant
Q16512	PKN1	Serine/threonine-protein kinase N1	p_control_vs_p_fibrils	-5.6244	3.60874e-12	TRUE
[truncated: 745 more rows]

## Sheet: GO_Enrichment
parentTerm	Size	GO	aSyn conformation
[truncated: 108 more rows]

[truncated: 1 more sheets: IP-MS]
