# Supplementary material for: Systematic identification of structure-specific protein–protein interactions
Source: Mol Syst Biol. Author manuscript; Available in PMC 2024 Jun 21. (PMC11148107; doi:10.1038/s44320-024-00037-6)
Supplement: Dataset EV5 [file EMS196675-supplement-Dataset_EV5.xlsx]

## Sheet: INFO
Dataset EV5 - Summary of differentially abundant LiP-MS peptides and associated proteins identified in HEK293T cellular extracts treated with Rab5A (GTP- or GDP-bound) or Rab2A (GTP- or GDP-bound)
Description: Dose-response experiments in HEK293T cellular extracts treated with GTP- or GDP-bound forms of Rab5A and Rab2A.
Rab5A-GTP
This worksheet provides a list of significantly altered peptides identified by dose-response analysis upon addition of Rab5A-GTP. Columns include the following information:
uniprot_id	UniProtKB accession number
all_proteins_ids	UniProtKB accession numbers of proteins/protein isoforms
genes	Gene name
all_genes	Gene names of all gene isoforms
protein_names	Protein name
coverage	Sequence coverage of a given protein
pep_stripped_sequence	Peptide sequence
eg_precursor_id	Precursor sequence including modifications and charge state
pep_type	Defines whether peptide is tryptic, semi-tryptic, or non-tryptic
start	Peptide start position within a protein sequence
end	Peptide end position within a protein sequence
diff	Calculated log2 fold-change (log2 FC) between untreated samples and samples treated with Rab5A-GTP
adj_pval	Statistical significance represented by q-values (p-values adjusted by multiple testing using the Benjamin-Hochberg method)
comparison	Differential analysis between treated samples (T1-T5) and untreated condition (T0)
ttest_significant	Defines whether a peptide precursor passed the given criteria (|log2 FC| > 0.75 and q-value < 0.01). Can be TRUE or FALSE
pep_is_proteotypic	Defines whether a peptide is a unique representative of a single protein within the proteome
correlation	Pearson’s correlation coefficient r is used to assess the fit of the sigmoidal trend of dose-response profiles
ec_50	Represents the inferred quantity of a protein necessary to observe half-maximum of the relative peptide intensity change between treated and untreated samples
anova_adj_pval	Statistical significance based on an adjusted p-value obtained from ANOVA
drc_significant	Defines if Pearson's correlation coefficient r is greater than 0.85 (r > 0.85). Can be TRUE or FALSE
is_significant	Defines if the peptide of interest passed all the given criteria. Can be TRUE or FALSE
directionality	The direction of change in peptide precursor abundance when increasing amounts of Rab5A-GTP. Can be 'Up' or 'Down'
score	Score for each differentially altered peptide is computed by dividing the absolute |log2 FC| by the q-value, yielding a measure of the effect strength
Rab5A-GDP
This worksheet provides a list of significantly altered peptides identified by dose-response analysis upon addition of Rab5A-GDP. Columns include the following information:
uniprot_id	UniProtKB accession number
all_proteins_ids	UniProtKB accession numbers of proteins/protein isoforms
genes	Gene name
all_genes	Gene names of all gene isoforms
protein_names	Protein name
coverage	Sequence coverage of a given protein
pep_stripped_sequence	Peptide sequence
eg_precursor_id	Precursor sequence including modifications and charge state
pep_type	Defines whether peptide is tryptic, semi-tryptic, or non-tryptic
start	Peptide start position within a protein sequence
end	Peptide end position within a protein sequence
diff	Calculated log2 fold-change (log2 FC) between untreated samples and samples treated with Rab5A-GDP
adj_pval	Statistical significance represented by q-values (p-values adjusted by multiple testing using the Benjamin-Hochberg method)
comparison	Differential analysis between treated samples (T1-T5) and untreated condition (T0)
ttest_significant	Defines whether a peptide precursor passed the given criteria (|log2 FC| > 0.75 and q-value < 0.01). Can be TRUE or FALSE
pep_is_proteotypic	Defines whether a peptide is a unique representative of a single protein within the proteome.
correlation	Pearson’s correlation coefficient r is used to assess the fit of the sigmoidal trend of dose-response profiles
ec_50	Represents the inferred quantity of a protein necessary to observe half-maximum of the relative peptide intensity change between treated and untreated samples
anova_adj_pval	Statistical significance based on an adjusted p-value obtained from ANOVA
drc_significant	Defines if Pearson's correlation coefficient r is greater than 0.85 (r > 0.85). Can be TRUE or FALSE
is_significant	Defines if the peptide of interest passed all the given criteria. Can be TRUE or FALSE
directionality	The direction of change in peptide precursor abundance when increasing amounts of Rab5A-GDP. Can be 'Up' or 'Down'
score	Score for each differentially altered peptide is computed by dividing the absolute |log2 FC| by the q-value, yielding a measure of the effect strength
Rab2A-GTP
This worksheet provides a list of significantly altered peptides identified by dose-response analysis upon addition of Rab2A-GTP. Columns include the following information:
uniprot_id	UniProtKB accession number
genes	Gene name
all_genes	Gene names of all gene isoforms
protein_names	Protein name
coverage	Sequence coverage of a given protein
pep_stripped_sequence	Peptide sequence
eg_precursor_id	Precursor sequence including modifications and charge state
pep_type	Defines whether peptide is tryptic, semi-tryptic, or non-tryptic
start	Peptide start position within a protein sequence
end	Peptide end position within a protein sequence
diff	Calculated log2 fold-change (log2 FC) between untreated samples and samples treated with Rab2A-GTP
adj_pval	Statistical significance represented by q-values (p-values adjusted by multiple testing using the Benjamin-Hochberg method)
comparison	Differential analysis between treated samples (T1-T5) and untreated condition (T0)
ttest_significant	Defines whether a peptide precursor passed the given criteria (|log2 FC| > 0.75 and q-value < 0.01). Can be TRUE or FALSE
pep_is_proteotypic	Defines whether a peptide is a unique representative of a single protein within the proteome
correlation	Pearson’s correlation coefficient r is used to assess the fit of the sigmoidal trend of dose-response profiles
ec_50	Represents the inferred quantity of a protein necessary to observe half-maximum of the relative peptide intensity change between treated and untreated samples
anova_adj_pval	Statistical significance based on an adjusted p-value obtained from ANOVA
drc_significant	Defines if Pearson's correlation coefficient r is greater than 0.85 (r > 0.85). Can be TRUE or FALSE
is_significant	Defines if the peptide of interest passed all the given criteria. Can be TRUE or FALSE
directionality	The direction of change in peptide precursor abundance when increasing amounts of Rab2A-GTP. Can be 'Up' or 'Down'
score	Score for each differentially altered peptide is computed by dividing the absolute |log2 FC| by the q-value, yielding a measure of the effect strength
Rab2A-GDP
This worksheet provides a list of significantly altered peptides identified by dose-response analysis upon addition of Rab2A-GDP. Columns include the following information:
uniprot_id	UniProtKB accession number
all_proteins_ids	UniProtKB accession numbers of proteins/protein isoforms
genes	Gene name
all_genes	Gene names of all gene isoforms
protein_names	Protein name
coverage	Sequence coverage of a given protein
pep_stripped_sequence	Peptide sequence
eg_precursor_id	Precursor sequence including modifications and charge state
pep_type	Defines whether peptide is tryptic, semi-tryptic, or non-tryptic
start	Peptide start position within a protein sequence
end	Peptide end position within a protein sequence
diff	Calculated log2 fold-change (log2 FC) between untreated samples and samples treated with Rab2A-GDP
adj_pval	Statistical significance represented by q-values (p-values adjusted by multiple testing using the Benjamin-Hochberg method)
comparison	Differential analysis between treated samples (T1-T5) and untreated condition (T0)
ttest_significant	Defines whether a peptide precursor passed the given criteria (|log2 FC| > 0.75 and q-value < 0.01). Can be TRUE or FALSE
pep_is_proteotypic	Defines whether a peptide is a unique representative of a single protein within the proteome.
correlation	Pearson’s correlation coefficient r is used to assess the fit of the sigmoidal trend of dose-response profiles
ec_50	Represents the inferred quantity of a protein necessary to observe half-maximum of the relative peptide intensity change between treated and untreated samples
anova_adj_pval	Statistical significance based on an adjusted p-value obtained from ANOVA
drc_significant	Defines if Pearson's correlation coefficient r is greater than 0.85 (r > 0.85). Can be TRUE or FALSE
is_significant	Defines if the peptide of interest passed all the given criteria. Can be TRUE or FALSE
directionality	The direction of change in peptide precursor abundance when increasing amounts of Rab2A-GDP. Can be 'Up' or 'Down'
score	Score for each differentially altered peptide is computed by dividing the absolute |log2 FC| by the q-value, yielding a measure of the effect strength
Rab5A-GTP Interactors; Rab5A-GDP Interactors; Rab2A-GTP Interactors; Rab2A-GDP Interactors;
These worksheets contain lists of proteins that are potential interactors according to Gillingham et al., 2019. They also indicate which proteins are identified as potential interactors through dose-response analysis. The columns in these worksheets provide the following information:
genes	Gene name
coverage	Sequence coverage of a given protein
rab5_gtp_wd_score	WD score determined by Gillingham et al, 2019
is_interactor_lip	Determines whether a given protein is found by LiP-MS as a known interactor of Rab5A or Rab2A in GTP- or GDP-bound form based on Gillingham et al, 2019. Can be "Yes" or "No"

## Sheet: Rab5A-GTP
uniprot_id	genes	all_genes	protein_names	coverage	pep_stripped_sequence	eg_precursor_id	pep_type	start	end	diff	adj_pval	comparison	ttest_significant	pep_is_proteotypic	correlation	ec_50	anova_adj_pval	drc_significant	is_significant	directionality	score
P49588	AARS1	AARS1	Alanine--tRNA ligase, cytoplasmic	76.343	NVGCLQEALQLATSFAQLR	_NVGC[Carbamidomethyl (C)]LQEALQLATSFAQLR_3	fully-tryptic	944	962	2.05477	1.07394e-06	T0_vs_T4	TRUE	TRUE	0.89073	0.873468	2.22104e-07	TRUE	TRUE	Down	1.91329e+06
P49588	AARS1	AARS1	Alanine--tRNA ligase, cytoplasmic	76.343	NVGCLQEALQLATSFAQLR	_NVGC[Carbamidomethyl (C)]LQEALQLATSFAQLR_3	fully-tryptic	944	962	1.66654	1.82077e-05	T1_vs_T4	TRUE	TRUE	0.89073	0.873468	2.22104e-07	TRUE	TRUE	Down	91529.4
P49588	AARS1	AARS1	Alanine--tRNA ligase, cytoplasmic	76.343	NVGCLQEALQLATSFAQLR	_NVGC[Carbamidomethyl (C)]LQEALQLATSFAQLR_3	fully-tryptic	944	962	1.56663	1.82182e-05	T0_vs_T5	TRUE	TRUE	0.89073	0.873468	2.22104e-07	TRUE	TRUE	Down	85992.8
P49588	AARS1	AARS1	Alanine--tRNA ligase, cytoplasmic	76.343	MALELLTQEFGIPIER	_M[Oxidation (M)]ALELLTQEFGIPIER_2	fully-tryptic	117	132	0.98618	6.61003e-05	T0_vs_T4	TRUE	TRUE	0.870315	0.409571	5.71006e-05	TRUE	TRUE	Down	14919.5
P49588	AARS1	AARS1	Alanine--tRNA ligase, cytoplasmic	76.343	NVGCLQEALQLATSFAQLR	_NVGC[Carbamidomethyl (C)]LQEALQLATSFAQLR_3	fully-tryptic	944	962	1.32897	0.000201314	T2_vs_T4	TRUE	TRUE	0.89073	0.873468	2.22104e-07	TRUE	TRUE	Down	6601.48
P49588	AARS1	AARS1	Alanine--tRNA ligase, cytoplasmic	76.343	MALELLTQEFGIPIER	_M[Oxidation (M)]ALELLTQEFGIPIER_2	fully-tryptic	117	132	0.833676	0.000245032	T1_vs_T4	TRUE	TRUE	0.870315	0.409571	5.71006e-05	TRUE	TRUE	Down	3402.31
P49588	AARS1	AARS1	Alanine--tRNA ligase, cytoplasmic	76.343	NVGCLQEALQLATSFAQLR	_NVGC[Carbamidomethyl (C)]LQEALQLATSFAQLR_3	fully-tryptic	944	962	1.1784	0.00041439	T1_vs_T5	TRUE	TRUE	0.89073	0.873468	2.22104e-07	TRUE	TRUE	Down	2843.69
P49588	AARS1	AARS1	Alanine--tRNA ligase, cytoplasmic	76.343	NVGCLQEALQLATSFAQLR	_NVGC[Carbamidomethyl (C)]LQEALQLATSFAQLR_3	fully-tryptic	944	962	0.963991	0.000678254	T0_vs_T3	TRUE	TRUE	0.89073	0.873468	2.22104e-07	TRUE	TRUE	Down	1421.28
P49588	AARS1	AARS1	Alanine--tRNA ligase, cytoplasmic	76.343	NVGCLQEALQLATSFAQLR	_NVGC[Carbamidomethyl (C)]LQEALQLATSFAQLR_3	fully-tryptic	944	962	1.09078	0.00113661	T3_vs_T4	TRUE	TRUE	0.89073	0.873468	2.22104e-07	TRUE	TRUE	Down	959.679
P61221	ABCE1	ABCE1	ATP-binding cassette sub-family E member 1	67.9466	LKPDEGGEVPVLNVSYKPQK	_LKPDEGGEVPVLNVSYKPQK_2	fully-tryptic	396	415	-0.886911	3.00296e-05	T1_vs_T5	TRUE	TRUE	0.882083	0.455197	2.80988e-05	TRUE	TRUE	Up	29534.5
P61221	ABCE1	ABCE1	ATP-binding cassette sub-family E member 1	67.9466	LKPDEGGEVPVLNVSYKPQK	_LKPDEGGEVPVLNVSYKPQK_2	fully-tryptic	396	415	-0.800104	0.000141667	T1_vs_T3	TRUE	TRUE	0.882083	0.455197	2.80988e-05	TRUE	TRUE	Up	5647.79
P61221	ABCE1	ABCE1	ATP-binding cassette sub-family E member 1	67.9466	LKPDEGGEVPVLNVSYKPQK	_LKPDEGGEVPVLNVSYKPQK_2	fully-tryptic	396	415	-0.801238	0.000167902	T1_vs_T4	TRUE	TRUE	0.882083	0.455197	2.80988e-05	TRUE	TRUE	Up	4772.05
Q8NE71	ABCF1	ABCF1	ATP-binding cassette sub-family F member 1	48.1657	ALSIPPNIDVLLCEQEVVADETPAVQAVLR	_ALSIPPNIDVLLC[Carbamidomethyl (C)]EQEVVADETPAVQAVLR_3	fully-tryptic	353	382	2.02017	6.294e-08	T1_vs_T4	TRUE	TRUE	0.861068	1.01919	6.19839e-08	TRUE	TRUE	Down	3.20968e+07
Q8NE71	ABCF1	ABCF1	ATP-binding cassette sub-family F member 1	48.1657	ALSIPPNIDVLLCEQEVVADETPAVQAVLR	_ALSIPPNIDVLLC[Carbamidomethyl (C)]EQEVVADETPAVQAVLR_3	fully-tryptic	353	382	1.62999	1.09922e-06	T0_vs_T4	TRUE	TRUE	0.861068	1.01919	6.19839e-08	TRUE	TRUE	Down	1.48286e+06
Q8NE71	ABCF1	ABCF1	ATP-binding cassette sub-family F member 1	48.1657	ALSIPPNIDVLLCEQEVVADETPAVQAVLR	_ALSIPPNIDVLLC[Carbamidomethyl (C)]EQEVVADETPAVQAVLR_3	fully-tryptic	353	382	1.60717	1.78102e-06	T2_vs_T4	TRUE	TRUE	0.861068	1.01919	6.19839e-08	TRUE	TRUE	Down	902384
Q8NE71	ABCF1	ABCF1	ATP-binding cassette sub-family F member 1	48.1657	ALSIPPNIDVLLCEQEVVADETPAVQAVLR	_ALSIPPNIDVLLC[Carbamidomethyl (C)]EQEVVADETPAVQAVLR_3	fully-tryptic	353	382	1.09895	5.97172e-05	T1_vs_T5	TRUE	TRUE	0.861068	1.01919	6.19839e-08	TRUE	TRUE	Down	18402.6
Q8NE71	ABCF1	ABCF1	ATP-binding cassette sub-family F member 1	48.1657	ALSIPPNIDVLLCEQEVVADETPAVQAVLR	_ALSIPPNIDVLLC[Carbamidomethyl (C)]EQEVVADETPAVQAVLR_3	fully-tryptic	353	382	1.29355	7.00047e-05	T3_vs_T4	TRUE	TRUE	0.861068	1.01919	6.19839e-08	TRUE	TRUE	Down	18478
Q8NE71	ABCF1	ABCF1	ATP-binding cassette sub-family F member 1	48.1657	RLQGQLEQGDDTAAER	_RLQGQLEQGDDTAAER_2	fully-tryptic	396	411	-1.45617	0.00023652	T0_vs_T5	TRUE	TRUE	0.908704	0.469374	0.000222639	TRUE	TRUE	Up	6156.66
Q8NE71	ABCF1	ABCF1	ATP-binding cassette sub-family F member 1	48.1657	RLQGQLEQGDDTAAER	_RLQGQLEQGDDTAAER_2	fully-tryptic	396	411	-1.28795	0.000622471	T0_vs_T3	TRUE	TRUE	0.908704	0.469374	0.000222639	TRUE	TRUE	Up	2069.1
Q8NE71	ABCF1	ABCF1	ATP-binding cassette sub-family F member 1	48.1657	RLQGQLEQGDDTAAER	_RLQGQLEQGDDTAAER_2	fully-tryptic	396	411	-1.23733	0.00173916	T0_vs_T4	TRUE	TRUE	0.908704	0.469374	0.000222639	TRUE	TRUE	Up	711.451
Q8NE71	ABCF1	ABCF1	ATP-binding cassette sub-family F member 1	48.1657	ALSIPPNIDVLLCEQEVVADETPAVQAVLR	_ALSIPPNIDVLLC[Carbamidomethyl (C)]EQEVVADETPAVQAVLR_3	fully-tryptic	353	382	-0.921223	0.00259226	T4_vs_T5	TRUE	TRUE	0.861068	1.01919	6.19839e-08	TRUE	TRUE	Up	355.374
Q8NE71	ABCF1	ABCF1	ATP-binding cassette sub-family F member 1	48.1657	RLQGQLEQGDDTAAER	_RLQGQLEQGDDTAAER_2	fully-tryptic	396	411	-0.990181	0.00732743	T0_vs_T2	TRUE	TRUE	0.908704	0.469374	0.000222639	TRUE	TRUE	Up	135.134
Q9NUJ1	ABHD10	ABHD10	Mycophenolic acid acyl-glucuronide esterase, mitochondrial	58.8235	FNQLPVELKK	_FNQLPVELKK_3	fully-tryptic	186	195	2.0294	0.00239285	T1_vs_T3	TRUE	TRUE	0.862977	0.448859	0.000887676	TRUE	TRUE	Down	848.11
Q9NUJ1	ABHD10	ABHD10	Mycophenolic acid acyl-glucuronide esterase, mitochondrial	58.8235	FNQLPVELKK	_FNQLPVELKK_3	fully-tryptic	186	195	1.72264	0.00320669	T1_vs_T4	TRUE	TRUE	0.862977	0.448859	0.000887676	TRUE	TRUE	Down	537.202
Q9NUJ1	ABHD10	ABHD10	Mycophenolic acid acyl-glucuronide esterase, mitochondrial	58.8235	FNQLPVELKK	_FNQLPVELKK_3	fully-tryptic	186	195	1.94618	0.00382366	T0_vs_T3	TRUE	TRUE	0.862977	0.448859	0.000887676	TRUE	TRUE	Down	508.985
Q9NUJ1	ABHD10	ABHD10	Mycophenolic acid acyl-glucuronide esterase, mitochondrial	58.8235	FNQLPVELKK	_FNQLPVELKK_3	fully-tryptic	186	195	1.70421	0.00530209	T1_vs_T5	TRUE	TRUE	0.862977	0.448859	0.000887676	TRUE	TRUE	Down	321.423
Q9NUJ1	ABHD10	ABHD10	Mycophenolic acid acyl-glucuronide esterase, mitochondrial	58.8235	FNQLPVELKK	_FNQLPVELKK_3	fully-tryptic	186	195	1.63942	0.00910527	T0_vs_T4	TRUE	TRUE	0.862977	0.448859	0.000887676	TRUE	TRUE	Down	180.052
P24752	ACAT1	ACAT1	Acetyl-CoA acetyltransferase, mitochondrial	69.3208	LGSIAIQGAIEK	_LGSIAIQGAIEK_2	fully-tryptic	67	78	-1.37759	2.51265e-05	T0_vs_T4	TRUE	TRUE	0.859072	0.19002	4.82685e-05	TRUE	TRUE	Up	54826.3
P24752	ACAT1	ACAT1	Acetyl-CoA acetyltransferase, mitochondrial	69.3208	LGSIAIQGAIEK	_LGSIAIQGAIEK_2	fully-tryptic	67	78	-1.03351	0.000167859	T0_vs_T3	TRUE	TRUE	0.859072	0.19002	4.82685e-05	TRUE	TRUE	Up	6157.02
P24752	ACAT1	ACAT1	Acetyl-CoA acetyltransferase, mitochondrial	69.3208	LGSIAIQGAIEK	_LGSIAIQGAIEK_2	fully-tryptic	67	78	-0.95756	0.000295361	T0_vs_T5	TRUE	TRUE	0.859072	0.19002	4.82685e-05	TRUE	TRUE	Up	3242.01
P24752	ACAT1	ACAT1	Acetyl-CoA acetyltransferase, mitochondrial	69.3208	LGSIAIQGAIEK	_LGSIAIQGAIEK_2	fully-tryptic	67	78	-1.0085	0.000327344	T0_vs_T2	TRUE	TRUE	0.859072	0.19002	4.82685e-05	TRUE	TRUE	Up	3080.84
Q9UKV3	ACIN1	ACIN1	Apoptotic chromatin condensation inducer in the nucleus	26.9202	WLPLTDSQIVQK	_WLPLTDSQIVQK_2	semi-tryptic	1226	1237	0.935444	1.98632e-06	T0_vs_T3	TRUE	TRUE	0.918984	0.245437	1.65631e-07	TRUE	TRUE	Down	470944
Q9UKV3	ACIN1	ACIN1	Apoptotic chromatin condensation inducer in the nucleus	26.9202	WLPLTDSQIVQK	_WLPLTDSQIVQK_2	semi-tryptic	1226	1237	0.894913	4.4632e-06	T0_vs_T5	TRUE	TRUE	0.918984	0.245437	1.65631e-07	TRUE	TRUE	Down	200509
Q9UKV3	ACIN1	ACIN1	Apoptotic chromatin condensation inducer in the nucleus	26.9202	WLPLTDSQIVQK	_WLPLTDSQIVQK_2	semi-tryptic	1226	1237	0.896678	9.32711e-06	T0_vs_T2	TRUE	TRUE	0.918984	0.245437	1.65631e-07	TRUE	TRUE	Down	96136.8
Q9UKV3	ACIN1	ACIN1	Apoptotic chromatin condensation inducer in the nucleus	26.9202	AAPCIYWLPLTDSQIVQK	_AAPC[Carbamidomethyl (C)]IYWLPLTDSQIVQK_2	fully-tryptic	1220	1237	-1.15261	4.98411e-05	T0_vs_T3	TRUE	TRUE	0.862255	0.234063	8.59655e-05	TRUE	TRUE	Up	23125.7
Q9UKV3	ACIN1	ACIN1	Apoptotic chromatin condensation inducer in the nucleus	26.9202	AAPCIYWLPLTDSQIVQK	_AAPC[Carbamidomethyl (C)]IYWLPLTDSQIVQK_2	fully-tryptic	1220	1237	-1.08365	7.81709e-05	T0_vs_T5	TRUE	TRUE	0.862255	0.234063	8.59655e-05	TRUE	TRUE	Up	13862.6
Q9UKV3	ACIN1	ACIN1	Apoptotic chromatin condensation inducer in the nucleus	26.9202	AAPCIYWLPLTDSQIVQK	_AAPC[Carbamidomethyl (C)]IYWLPLTDSQIVQK_2	fully-tryptic	1220	1237	-1.04738	0.000358308	T0_vs_T2	TRUE	TRUE	0.862255	0.234063	8.59655e-05	TRUE	TRUE	Up	2923.12
Q9UKV3	ACIN1	ACIN1	Apoptotic chromatin condensation inducer in the nucleus	26.9202	AAPCIYWLPLTDSQIVQK	_AAPC[Carbamidomethyl (C)]IYWLPLTDSQIVQK_2	fully-tryptic	1220	1237	-0.832617	0.00108522	T0_vs_T4	TRUE	TRUE	0.862255	0.234063	8.59655e-05	TRUE	TRUE	Up	767.235
P53396	ACLY	ACLY	ATP-citrate synthase	78.3833	EHEVTIFVR	_EHEVTIFVR_2	fully-tryptic	370	378	1.1068	4.05986e-07	T0_vs_T4	TRUE	TRUE	0.938813	1.09082	9.33539e-08	TRUE	TRUE	Down	2.72619e+06
P53396	ACLY	ACLY	ATP-citrate synthase	78.3833	EHEVTIFVR	_EHEVTIFVR_2	fully-tryptic	370	378	0.984114	1.4757e-06	T0_vs_T5	TRUE	TRUE	0.938813	1.09082	9.33539e-08	TRUE	TRUE	Down	666881
P53396	ACLY	ACLY	ATP-citrate synthase	78.3833	EHEVTIFVR	_EHEVTIFVR_2	fully-tryptic	370	378	0.82203	1.4639e-05	T2_vs_T4	TRUE	TRUE	0.938813	1.09082	9.33539e-08	TRUE	TRUE	Down	56153.6
P53396	ACLY	ACLY	ATP-citrate synthase	78.3833	SMGFIGHYLDQK	_SMGFIGHYLDQK_3	fully-tryptic	1066	1077	-0.811563	0.000116146	T0_vs_T4	TRUE	TRUE	0.865834	0.54232	0.000172738	TRUE	TRUE	Up	6987.43
Q15067	ACOX1	ACOX1	Peroxisomal acyl-coenzyme A oxidase 1	52.4242	SDAVALVDAFDFQDVTLGSVLGR	_SDAVALVDAFDFQDVTLGSVLGR_3	fully-tryptic	601	623	0.990876	0.00150616	T0_vs_T3	TRUE	TRUE	0.872045	0.556776	3.72499e-05	TRUE	TRUE	Down	657.885
Q15067	ACOX1	ACOX1	Peroxisomal acyl-coenzyme A oxidase 1	52.4242	SDAVALVDAFDFQDVTLGSVLGR	_SDAVALVDAFDFQDVTLGSVLGR_3	fully-tryptic	601	623	1.21659	0.00191543	T0_vs_T4	TRUE	TRUE	0.872045	0.556776	3.72499e-05	TRUE	TRUE	Down	635.153
Q15067	ACOX1	ACOX1	Peroxisomal acyl-coenzyme A oxidase 1	52.4242	SDAVALVDAFDFQDVTLGSVLGR	_SDAVALVDAFDFQDVTLGSVLGR_3	fully-tryptic	601	623	1.14845	0.00311043	T1_vs_T4	TRUE	TRUE	0.872045	0.556776	3.72499e-05	TRUE	TRUE	Down	369.227
Q15067	ACOX1	ACOX1	Peroxisomal acyl-coenzyme A oxidase 1	52.4242	SDAVALVDAFDFQDVTLGSVLGR	_SDAVALVDAFDFQDVTLGSVLGR_3	fully-tryptic	601	623	0.922742	0.00506319	T1_vs_T3	TRUE	TRUE	0.872045	0.556776	3.72499e-05	TRUE	TRUE	Down	182.245
Q15067	ACOX1	ACOX1	Peroxisomal acyl-coenzyme A oxidase 1	52.4242	SDAVALVDAFDFQDVTLGSVLGR	_SDAVALVDAFDFQDVTLGSVLGR_3	fully-tryptic	601	623	0.85607	0.00613695	T0_vs_T5	TRUE	TRUE	0.872045	0.556776	3.72499e-05	TRUE	TRUE	Down	139.494
P63261	ACTG1	ACTG1	Actin, cytoplasmic 2	95.7333	DSYVGDEAQSKR	_DSYVGDEAQSKR_3	fully-tryptic	51	62	1.01385	2.51661e-06	T0_vs_T5	TRUE	FALSE	0.937796	0.214327	2.75996e-06	TRUE	TRUE	Down	402865
P63261	ACTG1	ACTG1	Actin, cytoplasmic 2	95.7333	DSYVGDEAQSKR	_DSYVGDEAQSKR_3	fully-tryptic	51	62	1.10044	3.37721e-06	T0_vs_T3	TRUE	FALSE	0.937796	0.214327	2.75996e-06	TRUE	TRUE	Down	325844
P63261	ACTG1	ACTG1	Actin, cytoplasmic 2	95.7333	DSYVGDEAQSKR	_DSYVGDEAQSKR_3	fully-tryptic	51	62	1.04429	4.61982e-06	T0_vs_T4	TRUE	FALSE	0.937796	0.214327	2.75996e-06	TRUE	TRUE	Down	226046
P63261	ACTG1	ACTG1	Actin, cytoplasmic 2	95.7333	TTGIVMDSGDGVTHTVPIYEGYALPHAILR	_TTGIVM[Oxidation (M)]DSGDGVTHTVPIYEGYALPHAILR_4	fully-tryptic	148	177	0.979984	1.49722e-05	T1_vs_T4	TRUE	FALSE	0.922547	0.461532	2.72591e-06	TRUE	TRUE	Down	65453.5
P63261	ACTG1	ACTG1	Actin, cytoplasmic 2	95.7333	TTGIVMDSGDGVTHTVPIYEGYALPHAILR	_TTGIVM[Oxidation (M)]DSGDGVTHTVPIYEGYALPHAILR_4	fully-tryptic	148	177	0.994442	1.70509e-05	T0_vs_T4	TRUE	FALSE	0.922547	0.461532	2.72591e-06	TRUE	TRUE	Down	58321.9
P63261	ACTG1	ACTG1	Actin, cytoplasmic 2	95.7333	DSYVGDEAQSKR	_DSYVGDEAQSKR_3	fully-tryptic	51	62	0.850694	3.2517e-05	T0_vs_T2	TRUE	FALSE	0.937796	0.214327	2.75996e-06	TRUE	TRUE	Down	26161.5
P63261	ACTG1	ACTG1	Actin, cytoplasmic 2	95.7333	TTGIVMDSGDGVTHTVPIYEGYALPHAILR	_TTGIVM[Oxidation (M)]DSGDGVTHTVPIYEGYALPHAILR_4	fully-tryptic	148	177	0.776967	0.000275201	T0_vs_T5	TRUE	FALSE	0.922547	0.461532	2.72591e-06	TRUE	TRUE	Down	2823.27
P63261	ACTG1	ACTG1	Actin, cytoplasmic 2	95.7333	TTGIVMDSGDGVTHTVPIYEGYALPHAILR	_TTGIVM[Oxidation (M)]DSGDGVTHTVPIYEGYALPHAILR_4	fully-tryptic	148	177	0.780781	0.000292726	T0_vs_T3	TRUE	FALSE	0.922547	0.461532	2.72591e-06	TRUE	TRUE	Down	2667.27
P63261	ACTG1	ACTG1	Actin, cytoplasmic 2	95.7333	TTGIVMDSGDGVTHTVPIYEGYALPHAILR	_TTGIVM[Oxidation (M)]DSGDGVTHTVPIYEGYALPHAILR_4	fully-tryptic	148	177	0.762509	0.000333863	T1_vs_T5	TRUE	FALSE	0.922547	0.461532	2.72591e-06	TRUE	TRUE	Down	2283.9
P63261	ACTG1	ACTG1	Actin, cytoplasmic 2	95.7333	TTGIVMDSGDGVTHTVPIYEGYALPHAILR	_TTGIVM[Oxidation (M)]DSGDGVTHTVPIYEGYALPHAILR_4	fully-tryptic	148	177	0.766322	0.000512335	T1_vs_T3	TRUE	FALSE	0.922547	0.461532	2.72591e-06	TRUE	TRUE	Down	1495.75
O43707	ACTN4	ACTN4	Alpha-actinin-4	54.775	EDDWDRDLLLDPAWEK	_EDDWDRDLLLDPAWEK_2	semi-tryptic	35	50	-0.873955	9.67615e-05	T1_vs_T5	TRUE	TRUE	0.930037	0.432815	4.29312e-06	TRUE	TRUE	Up	9032.05
O43707	ACTN4	ACTN4	Alpha-actinin-4	54.775	EDDWDRDLLLDPAWEK	_EDDWDRDLLLDPAWEK_2	semi-tryptic	35	50	-0.827993	0.000150848	T0_vs_T5	TRUE	TRUE	0.930037	0.432815	4.29312e-06	TRUE	TRUE	Up	5488.93
O43707	ACTN4	ACTN4	Alpha-actinin-4	54.775	EDDWDRDLLLDPAWEK	_EDDWDRDLLLDPAWEK_2	semi-tryptic	35	50	-0.879898	0.000169324	T1_vs_T4	TRUE	TRUE	0.930037	0.432815	4.29312e-06	TRUE	TRUE	Up	5196.53
O43707	ACTN4	ACTN4	Alpha-actinin-4	54.775	EDDWDRDLLLDPAWEK	_EDDWDRDLLLDPAWEK_2	semi-tryptic	35	50	-0.823893	0.000269706	T1_vs_T3	TRUE	TRUE	0.930037	0.432815	4.29312e-06	TRUE	TRUE	Up	3054.79
O43707	ACTN4	ACTN4	Alpha-actinin-4	54.775	EDDWDRDLLLDPAWEK	_EDDWDRDLLLDPAWEK_2	semi-tryptic	35	50	-0.77793	0.000287084	T0_vs_T3	TRUE	TRUE	0.930037	0.432815	4.29312e-06	TRUE	TRUE	Up	2709.76
O43707	ACTN4	ACTN4	Alpha-actinin-4	54.775	EDDWDRDLLLDPAWEK	_EDDWDRDLLLDPAWEK_2	semi-tryptic	35	50	-0.833936	0.000356042	T0_vs_T4	TRUE	TRUE	0.930037	0.432815	4.29312e-06	TRUE	TRUE	Up	2342.24
O43707	ACTN4	ACTN4	Alpha-actinin-4	54.775	EDDWDRDLLLDPAWEK	_EDDWDRDLLLDPAWEK_2	semi-tryptic	35	50	-0.777361	0.000902574	T1_vs_T2	TRUE	TRUE	0.930037	0.432815	4.29312e-06	TRUE	TRUE	Up	861.271
P61163	ACTR1A	ACTR1A	Alpha-centractin	69.4149	LYSTWIGGSILASLDTFK	_LYSTWIGGSILASLDTFK_2	fully-tryptic	337	354	1.03452	2.00925e-05	T1_vs_T4	TRUE	FALSE	0.917303	0.488026	7.71457e-07	TRUE	TRUE	Down	51487.8
P61163	ACTR1A	ACTR1A	Alpha-centractin	69.4149	LYSTWIGGSILASLDTFK	_LYSTWIGGSILASLDTFK_2	fully-tryptic	337	354	0.912024	4.65433e-05	T0_vs_T4	TRUE	FALSE	0.917303	0.488026	7.71457e-07	TRUE	TRUE	Down	19595.2
P61163	ACTR1A	ACTR1A	Alpha-centractin	69.4149	LYSTWIGGSILASLDTFK	_LYSTWIGGSILASLDTFK_2	fully-tryptic	337	354	0.851993	0.000121573	T1_vs_T3	TRUE	FALSE	0.917303	0.488026	7.71457e-07	TRUE	TRUE	Down	7008.1
P61163	ACTR1A	ACTR1A	Alpha-centractin	69.4149	LYSTWIGGSILASLDTFK	_LYSTWIGGSILASLDTFK_2	fully-tryptic	337	354	0.77415	0.000281018	T1_vs_T5	TRUE	FALSE	0.917303	0.488026	7.71457e-07	TRUE	TRUE	Down	2754.81
P61163	ACTR1A	ACTR1A	Alpha-centractin	69.4149	DVIANQPVVIDNGSGVIK	_DVIANQPVVIDNGSGVIK_2	semi-tryptic	5	22	1.99072	0.000332164	T1_vs_T4	TRUE	TRUE	0.865378	0.481221	0.000125434	TRUE	TRUE	Down	5993.19
P61163	ACTR1A	ACTR1A	Alpha-centractin	69.4149	DVIANQPVVIDNGSGVIK	_DVIANQPVVIDNGSGVIK_2	semi-tryptic	5	22	2.05893	0.000640302	T1_vs_T3	TRUE	TRUE	0.865378	0.481221	0.000125434	TRUE	TRUE	Down	3215.56
P61163	ACTR1A	ACTR1A	Alpha-centractin	69.4149	DVIANQPVVIDNGSGVIK	_DVIANQPVVIDNGSGVIK_2	semi-tryptic	5	22	1.618	0.00144864	T1_vs_T5	TRUE	TRUE	0.865378	0.481221	0.000125434	TRUE	TRUE	Down	1116.91
P00813	ADA	ADA	Adenosine deaminase	39.1185	NDQANYSLNTDDPLIFK	_NDQANYSLNTDDPLIFK_2	fully-tryptic	285	301	-1.04464	0.000174536	T0_vs_T3	TRUE	TRUE	0.896756	0.000976002	1.78948e-05	TRUE	TRUE	Up	5985.25
P00813	ADA	ADA	Adenosine deaminase	39.1185	NDQANYSLNTDDPLIFK	_NDQANYSLNTDDPLIFK_2	fully-tryptic	285	301	-1.08555	0.000206797	T0_vs_T2	TRUE	TRUE	0.896756	0.000976002	1.78948e-05	TRUE	TRUE	Up	5249.34
P00813	ADA	ADA	Adenosine deaminase	39.1185	NDQANYSLNTDDPLIFK	_NDQANYSLNTDDPLIFK_2	fully-tryptic	285	301	-0.865272	0.00058197	T0_vs_T5	TRUE	TRUE	0.896756	0.000976002	1.78948e-05	TRUE	TRUE	Up	1486.8
P00813	ADA	ADA	Adenosine deaminase	39.1185	NDQANYSLNTDDPLIFK	_NDQANYSLNTDDPLIFK_2	fully-tryptic	285	301	-0.869171	0.00172526	T0_vs_T4	TRUE	TRUE	0.896756	0.000976002	1.78948e-05	TRUE	TRUE	Up	503.791
P00813	ADA	ADA	Adenosine deaminase	39.1185	NDQANYSLNTDDPLIFK	_NDQANYSLNTDDPLIFK_2	fully-tryptic	285	301	-0.797873	0.00204619	T0_vs_T1	TRUE	TRUE	0.896756	0.000976002	1.78948e-05	TRUE	TRUE	Up	389.931
P35611	ADD1	ADD1	Alpha-adducin	48.4396	TLASAGGPDNLVLLNPEK	_TLASAGGPDNLVLLNPEK_2	fully-tryptic	331	348	0.954215	2.06124e-07	T1_vs_T4	TRUE	TRUE	0.949254	0.45643	4.41813e-10	TRUE	TRUE	Down	4.62933e+06
P35611	ADD1	ADD1	Alpha-adducin	48.4396	TLASAGGPDNLVLLNPEK	_TLASAGGPDNLVLLNPEK_2	fully-tryptic	331	348	0.83798	1.04941e-06	T1_vs_T5	TRUE	TRUE	0.949254	0.45643	4.41813e-10	TRUE	TRUE	Down	798528
P35611	ADD1	ADD1	Alpha-adducin	48.4396	TLASAGGPDNLVLLNPEK	_TLASAGGPDNLVLLNPEK_2	fully-tryptic	331	348	0.869794	3.18465e-06	T0_vs_T4	TRUE	TRUE	0.949254	0.45643	4.41813e-10	TRUE	TRUE	Down	273121
P35611	ADD1	ADD1	Alpha-adducin	48.4396	TLASAGGPDNLVLLNPEK	_TLASAGGPDNLVLLNPEK_2	fully-tryptic	331	348	0.753559	1.19517e-05	T0_vs_T5	TRUE	TRUE	0.949254	0.45643	4.41813e-10	TRUE	TRUE	Down	63050.4
P55196	AFDN	AFDN	Afadin	30.9211	TPAAIPATPVAVSQPIR	_TPAAIPATPVAVSQPIR_2	fully-tryptic	1345	1361	-1.79645	5.56494e-05	T0_vs_T4	TRUE	TRUE	0.88517	1.07603	7.10766e-06	TRUE	TRUE	Up	32281.7
P55196	AFDN	AFDN	Afadin	30.9211	TPAAIPATPVAVSQPIR	_TPAAIPATPVAVSQPIR_2	fully-tryptic	1345	1361	-1.69981	0.000112981	T1_vs_T4	TRUE	TRUE	0.88517	1.07603	7.10766e-06	TRUE	TRUE	Up	15045.1
P55196	AFDN	AFDN	Afadin	30.9211	TPAAIPATPVAVSQPIR	_TPAAIPATPVAVSQPIR_2	fully-tryptic	1345	1361	-1.57943	0.00032943	T2_vs_T4	TRUE	TRUE	0.88517	1.07603	7.10766e-06	TRUE	TRUE	Up	4794.45
P55196	AFDN	AFDN	Afadin	30.9211	TPAAIPATPVAVSQPIR	_TPAAIPATPVAVSQPIR_2	fully-tryptic	1345	1361	-1.13801	0.000355622	T0_vs_T5	TRUE	TRUE	0.88517	1.07603	7.10766e-06	TRUE	TRUE	Up	3200.05
P55196	AFDN	AFDN	Afadin	30.9211	TPAAIPATPVAVSQPIR	_TPAAIPATPVAVSQPIR_2	fully-tryptic	1345	1361	-1.57397	0.000575516	T3_vs_T4	TRUE	TRUE	0.88517	1.07603	7.10766e-06	TRUE	TRUE	Up	2734.88
P55196	AFDN	AFDN	Afadin	30.9211	TPAAIPATPVAVSQPIR	_TPAAIPATPVAVSQPIR_2	fully-tryptic	1345	1361	-1.04136	0.00129019	T1_vs_T5	TRUE	TRUE	0.88517	1.07603	7.10766e-06	TRUE	TRUE	Up	807.142
P55196	AFDN	AFDN	Afadin	30.9211	TPAAIPATPVAVSQPIR	_TPAAIPATPVAVSQPIR_2	fully-tryptic	1345	1361	-0.920988	0.00807446	T2_vs_T5	TRUE	TRUE	0.88517	1.07603	7.10766e-06	TRUE	TRUE	Up	114.062
P20933	AGA	AGA	N(4)-(beta-N-acetylglucosaminyl)-L-asparaginase	35.5491	SSPLPLVVNTWPFK	_SSPLPLVVNTWPFK_2	semi-tryptic	24	37	-3.87044	1.04984e-05	T1_vs_T4	TRUE	TRUE	0.884689	0.444134	3.5565e-05	TRUE	TRUE	Up	368669
P20933	AGA	AGA	N(4)-(beta-N-acetylglucosaminyl)-L-asparaginase	35.5491	SSPLPLVVNTWPFK	_SSPLPLVVNTWPFK_2	semi-tryptic	24	37	-3.74694	1.54184e-05	T1_vs_T5	TRUE	TRUE	0.884689	0.444134	3.5565e-05	TRUE	TRUE	Up	243018
P20933	AGA	AGA	N(4)-(beta-N-acetylglucosaminyl)-L-asparaginase	35.5491	SSPLPLVVNTWPFK	_SSPLPLVVNTWPFK_2	semi-tryptic	24	37	-3.64096	4.00969e-05	T1_vs_T3	TRUE	TRUE	0.884689	0.444134	3.5565e-05	TRUE	TRUE	Up	90804
P20933	AGA	AGA	N(4)-(beta-N-acetylglucosaminyl)-L-asparaginase	35.5491	SSPLPLVVNTWPFK	_SSPLPLVVNTWPFK_2	semi-tryptic	24	37	-3.69672	0.00013515	T1_vs_T2	TRUE	TRUE	0.884689	0.444134	3.5565e-05	TRUE	TRUE	Up	27352.7
P20933	AGA	AGA	N(4)-(beta-N-acetylglucosaminyl)-L-asparaginase	35.5491	SSPLPLVVNTWPFK	_SSPLPLVVNTWPFK_2	semi-tryptic	24	37	-2.22297	0.00371144	T0_vs_T4	TRUE	TRUE	0.884689	0.444134	3.5565e-05	TRUE	TRUE	Up	598.951
P20933	AGA	AGA	N(4)-(beta-N-acetylglucosaminyl)-L-asparaginase	35.5491	SSPLPLVVNTWPFK	_SSPLPLVVNTWPFK_2	semi-tryptic	24	37	-2.09947	0.00398671	T0_vs_T5	TRUE	TRUE	0.884689	0.444134	3.5565e-05	TRUE	TRUE	Up	526.617
P20933	AGA	AGA	N(4)-(beta-N-acetylglucosaminyl)-L-asparaginase	35.5491	SSPLPLVVNTWPFK	_SSPLPLVVNTWPFK_2	semi-tryptic	24	37	-1.99349	0.00621799	T0_vs_T3	TRUE	TRUE	0.884689	0.444134	3.5565e-05	TRUE	TRUE	Up	320.601
P20933	AGA	AGA	N(4)-(beta-N-acetylglucosaminyl)-L-asparaginase	35.5491	SSPLPLVVNTWPFK	_SSPLPLVVNTWPFK_2	semi-tryptic	24	37	-2.04925	0.00990904	T0_vs_T2	TRUE	TRUE	0.884689	0.444134	3.5565e-05	TRUE	TRUE	Up	206.806
Q53H12	AGK	AGK	Acylglycerol kinase, mitochondrial	65.1659	IPIGFIPLGETSSLSHTLFAESGNK	_IPIGFIPLGETSSLSHTLFAESGNK_3	fully-tryptic	147	171	4.00963	4.30403e-12	T1_vs_T5	TRUE	TRUE	0.992932	1.26155	7.99506e-14	TRUE	TRUE	Down	9.316e+11
Q53H12	AGK	AGK	Acylglycerol kinase, mitochondrial	65.1659	IPIGFIPLGETSSLSHTLFAESGNK	_IPIGFIPLGETSSLSHTLFAESGNK_3	fully-tryptic	147	171	4.03236	4.44284e-12	T2_vs_T5	TRUE	TRUE	0.992932	1.26155	7.99506e-14	TRUE	TRUE	Down	9.07607e+11
Q53H12	AGK	AGK	Acylglycerol kinase, mitochondrial	65.1659	IPIGFIPLGETSSLSHTLFAESGNK	_IPIGFIPLGETSSLSHTLFAESGNK_3	fully-tryptic	147	171	4.08766	5.0239e-12	T0_vs_T5	TRUE	TRUE	0.992932	1.26155	7.99506e-14	TRUE	TRUE	Down	8.13643e+11
Q53H12	AGK	AGK	Acylglycerol kinase, mitochondrial	65.1659	IPIGFIPLGETSSLSHTLFAESGNK	_IPIGFIPLGETSSLSHTLFAESGNK_3	fully-tryptic	147	171	3.77223	1.03479e-11	T1_vs_T4	TRUE	TRUE	0.992932	1.26155	7.99506e-14	TRUE	TRUE	Down	3.64541e+11
Q53H12	AGK	AGK	Acylglycerol kinase, mitochondrial	65.1659	IPIGFIPLGETSSLSHTLFAESGNK	_IPIGFIPLGETSSLSHTLFAESGNK_3	fully-tryptic	147	171	3.79495	1.10917e-11	T2_vs_T4	TRUE	TRUE	0.992932	1.26155	7.99506e-14	TRUE	TRUE	Down	3.42142e+11
Q53H12	AGK	AGK	Acylglycerol kinase, mitochondrial	65.1659	IPIGFIPLGETSSLSHTLFAESGNK	_IPIGFIPLGETSSLSHTLFAESGNK_3	fully-tryptic	147	171	3.85026	1.12839e-11	T0_vs_T4	TRUE	TRUE	0.992932	1.26155	7.99506e-14	TRUE	TRUE	Down	3.41216e+11
Q53H12	AGK	AGK	Acylglycerol kinase, mitochondrial	65.1659	IPIGFIPLGETSSLSHTLFAESGNK	_IPIGFIPLGETSSLSHTLFAESGNK_3	fully-tryptic	147	171	3.94432	3.8409e-11	T3_vs_T5	TRUE	TRUE	0.992932	1.26155	7.99506e-14	TRUE	TRUE	Down	1.02693e+11
Q53H12	AGK	AGK	Acylglycerol kinase, mitochondrial	65.1659	IPIGFIPLGETSSLSHTLFAESGNK	_IPIGFIPLGETSSLSHTLFAESGNK_3	fully-tryptic	147	171	3.70692	8.06127e-11	T3_vs_T4	TRUE	TRUE	0.992932	1.26155	7.99506e-14	TRUE	TRUE	Down	4.59843e+10
O00116	AGPS	AGPS	Alkyldihydroxyacetonephosphate synthase, peroxisomal	63.0699	GFDPNQLSVATLLFEGDREK	_GFDPNQLSVATLLFEGDREK_3	fully-tryptic	457	476	4.23535	4.04542e-05	T0_vs_T5	TRUE	TRUE	0.937515	1.28917	1.38074e-06	TRUE	TRUE	Down	104695
O00116	AGPS	AGPS	Alkyldihydroxyacetonephosphate synthase, peroxisomal	63.0699	GFDPNQLSVATLLFEGDREK	_GFDPNQLSVATLLFEGDREK_3	fully-tryptic	457	476	4.27279	7.00711e-05	T1_vs_T5	TRUE	TRUE	0.937515	1.28917	1.38074e-06	TRUE	TRUE	Down	60977.9
O00116	AGPS	AGPS	Alkyldihydroxyacetonephosphate synthase, peroxisomal	63.0699	GFDPNQLSVATLLFEGDREK	_GFDPNQLSVATLLFEGDREK_3	fully-tryptic	457	476	3.46164	0.000171376	T0_vs_T4	TRUE	TRUE	0.937515	1.28917	1.38074e-06	TRUE	TRUE	Down	20199.1
O00116	AGPS	AGPS	Alkyldihydroxyacetonephosphate synthase, peroxisomal	63.0699	GFDPNQLSVATLLFEGDREK	_GFDPNQLSVATLLFEGDREK_3	fully-tryptic	457	476	4.1148	0.000195941	T2_vs_T5	TRUE	TRUE	0.937515	1.28917	1.38074e-06	TRUE	TRUE	Down	21000.2
O00116	AGPS	AGPS	Alkyldihydroxyacetonephosphate synthase, peroxisomal	63.0699	GFDPNQLSVATLLFEGDREK	_GFDPNQLSVATLLFEGDREK_3	fully-tryptic	457	476	3.49908	0.000232238	T1_vs_T4	TRUE	TRUE	0.937515	1.28917	1.38074e-06	TRUE	TRUE	Down	15066.8
O00116	AGPS	AGPS	Alkyldihydroxyacetonephosphate synthase, peroxisomal	63.0699	GFDPNQLSVATLLFEGDREK	_GFDPNQLSVATLLFEGDREK_3	fully-tryptic	457	476	3.34109	0.000437532	T2_vs_T4	TRUE	TRUE	0.937515	1.28917	1.38074e-06	TRUE	TRUE	Down	7636.2
O00116	AGPS	AGPS	Alkyldihydroxyacetonephosphate synthase, peroxisomal	63.0699	GFDPNQLSVATLLFEGDREK	_GFDPNQLSVATLLFEGDREK_3	fully-tryptic	457	476	3.84354	0.00137213	T3_vs_T5	TRUE	TRUE	0.937515	1.28917	1.38074e-06	TRUE	TRUE	Down	2801.14
O00116	AGPS	AGPS	Alkyldihydroxyacetonephosphate synthase, peroxisomal	63.0699	GFDPNQLSVATLLFEGDREK	_GFDPNQLSVATLLFEGDREK_3	fully-tryptic	457	476	3.06982	0.00153618	T3_vs_T4	TRUE	TRUE	0.937515	1.28917	1.38074e-06	TRUE	TRUE	Down	1998.35
P23526	AHCY	AHCY	Adenosylhomocysteinase	77.3148	DGPLNMILDDGGDLTNLIHTK	_DGPLNMILDDGGDLTNLIHTK_2	fully-tryptic	122	142	7.35072	5.99279e-05	T1_vs_T5	TRUE	TRUE	0.915436	0.343252	2.63995e-07	TRUE	TRUE	Down	122659
P23526	AHCY	AHCY	Adenosylhomocysteinase	77.3148	DGPLNMILDDGGDLTNLIHTK	_DGPLNMILDDGGDLTNLIHTK_2	fully-tryptic	122	142	7.2091	7.89293e-05	T0_vs_T3	TRUE	TRUE	0.915436	0.343252	2.63995e-07	TRUE	TRUE	Down	91336.2
P23526	AHCY	AHCY	Adenosylhomocysteinase	77.3148	DGPLNMILDDGGDLTNLIHTK	_DGPLNMILDDGGDLTNLIHTK_2	fully-tryptic	122	142	7.63315	7.98075e-05	T1_vs_T3	TRUE	TRUE	0.915436	0.343252	2.63995e-07	TRUE	TRUE	Down	95644.5
P23526	AHCY	AHCY	Adenosylhomocysteinase	77.3148	DGPLNMILDDGGDLTNLIHTK	_DGPLNMILDDGGDLTNLIHTK_2	fully-tryptic	122	142	6.92668	9.32819e-05	T0_vs_T5	TRUE	TRUE	0.915436	0.343252	2.63995e-07	TRUE	TRUE	Down	74255.4
P23526	AHCY	AHCY	Adenosylhomocysteinase	77.3148	DGPLNMILDDGGDLTNLIHTK	_DGPLNMILDDGGDLTNLIHTK_2	fully-tryptic	122	142	7.32121	0.000111748	T0_vs_T2	TRUE	TRUE	0.915436	0.343252	2.63995e-07	TRUE	TRUE	Down	65515.6
P23526	AHCY	AHCY	Adenosylhomocysteinase	77.3148	DGPLNMILDDGGDLTNLIHTK	_DGPLNMILDDGGDLTNLIHTK_2	fully-tryptic	122	142	7.74526	0.000136819	T1_vs_T2	TRUE	TRUE	0.915436	0.343252	2.63995e-07	TRUE	TRUE	Down	56609.7
P23526	AHCY	AHCY	Adenosylhomocysteinase	77.3148	DGPLNMILDDGGDLTNLIHTK	_DGPLNMILDDGGDLTNLIHTK_2	fully-tryptic	122	142	4.80514	0.00148038	T1_vs_T4	TRUE	TRUE	0.915436	0.343252	2.63995e-07	TRUE	TRUE	Down	3245.89
P23526	AHCY	AHCY	Adenosylhomocysteinase	77.3148	DGPLNMILDDGGDLTNLIHTK	_DGPLNMILDDGGDLTNLIHTK_2	fully-tryptic	122	142	4.38109	0.00353108	T0_vs_T4	TRUE	TRUE	0.915436	0.343252	2.63995e-07	TRUE	TRUE	Down	1240.72
P54886	ALDH18A1	ALDH18A1	Delta-1-pyrroline-5-carboxylate synthase	68.1761	TPLFDQIIDMLR	_TPLFDQIIDMLR_2	fully-tryptic	627	638	2.64565	2.1921e-07	T0_vs_T4	TRUE	TRUE	0.939164	1.03465	6.28605e-08	TRUE	TRUE	Down	1.2069e+07
P54886	ALDH18A1	ALDH18A1	Delta-1-pyrroline-5-carboxylate synthase	68.1761	TPLFDQIIDMLR	_TPLFDQIIDMLR_2	fully-tryptic	627	638	2.44905	4.79219e-07	T1_vs_T4	TRUE	TRUE	0.939164	1.03465	6.28605e-08	TRUE	TRUE	Down	5.11051e+06
P54886	ALDH18A1	ALDH18A1	Delta-1-pyrroline-5-carboxylate synthase	68.1761	TPLFDQIIDMLR	_TPLFDQIIDMLR_2	fully-tryptic	627	638	2.41994	9.24323e-07	T2_vs_T4	TRUE	TRUE	0.939164	1.03465	6.28605e-08	TRUE	TRUE	Down	2.61807e+06
P54886	ALDH18A1	ALDH18A1	Delta-1-pyrroline-5-carboxylate synthase	68.1761	TPLFDQIIDMLR	_TPLFDQIIDMLR_2	fully-tryptic	627	638	1.90349	9.97417e-06	T0_vs_T5	TRUE	TRUE	0.939164	1.03465	6.28605e-08	TRUE	TRUE	Down	190842
P54886	ALDH18A1	ALDH18A1	Delta-1-pyrroline-5-carboxylate synthase	68.1761	TPLFDQIIDMLR	_TPLFDQIIDMLR_2	fully-tryptic	627	638	1.93923	2.21884e-05	T3_vs_T4	TRUE	TRUE	0.939164	1.03465	6.28605e-08	TRUE	TRUE	Down	87398.6
P54886	ALDH18A1	ALDH18A1	Delta-1-pyrroline-5-carboxylate synthase	68.1761	TPLFDQIIDMLR	_TPLFDQIIDMLR_2	fully-tryptic	627	638	1.70689	3.10204e-05	T1_vs_T5	TRUE	TRUE	0.939164	1.03465	6.28605e-08	TRUE	TRUE	Down	55024.8
P54886	ALDH18A1	ALDH18A1	Delta-1-pyrroline-5-carboxylate synthase	68.1761	TPLFDQIIDMLR	_TPLFDQIIDMLR_2	fully-tryptic	627	638	1.67778	0.000120329	T2_vs_T5	TRUE	TRUE	0.939164	1.03465	6.28605e-08	TRUE	TRUE	Down	13943.3
P54886	ALDH18A1	ALDH18A1	Delta-1-pyrroline-5-carboxylate synthase	68.1761	QIAASSQDSVGR	_QIAASSQDSVGR_2	fully-tryptic	442	453	-1.26595	0.000484927	T1_vs_T5	TRUE	TRUE	0.875252	10.8136	2.41948e-05	TRUE	TRUE	Up	2610.6
P54886	ALDH18A1	ALDH18A1	Delta-1-pyrroline-5-carboxylate synthase	68.1761	QIAASSQDSVGR	_QIAASSQDSVGR_2	fully-tryptic	442	453	-1.21822	0.000601372	T0_vs_T5	TRUE	TRUE	0.875252	10.8136	2.41948e-05	TRUE	TRUE	Up	2025.73
P54886	ALDH18A1	ALDH18A1	Delta-1-pyrroline-5-carboxylate synthase	68.1761	TPLFDQIIDMLR	_TPLFDQIIDMLR_2	fully-tryptic	627	638	1.19707	0.00610306	T3_vs_T5	TRUE	TRUE	0.939164	1.03465	6.28605e-08	TRUE	TRUE	Down	196.142
P54886	ALDH18A1	ALDH18A1	Delta-1-pyrroline-5-carboxylate synthase	68.1761	QIAASSQDSVGR	_QIAASSQDSVGR_2	fully-tryptic	442	453	-0.975427	0.00826179	T2_vs_T5	TRUE	TRUE	0.875252	10.8136	2.41948e-05	TRUE	TRUE	Up	118.065
O94788	ALDH1A2	ALDH1A2	Retinal dehydrogenase 2	61.7761	LIQEAAGR	_LIQEAAGR_2	fully-tryptic	270	277	2.68158	0.000327605	T0_vs_T5	TRUE	TRUE	0.85085	1.85751	0.000338461	TRUE	TRUE	Down	8185.4
O94788	ALDH1A2	ALDH1A2	Retinal dehydrogenase 2	61.7761	LIQEAAGR	_LIQEAAGR_2	fully-tryptic	270	277	2.21737	0.00130547	T1_vs_T5	TRUE	TRUE	0.85085	1.85751	0.000338461	TRUE	TRUE	Down	1698.53
O94788	ALDH1A2	ALDH1A2	Retinal dehydrogenase 2	61.7761	LIQEAAGR	_LIQEAAGR_2	fully-tryptic	270	277	2.65047	0.00508873	T3_vs_T5	TRUE	TRUE	0.85085	1.85751	0.000338461	TRUE	TRUE	Down	520.851
P05091	ALDH2	ALDH2	Aldehyde dehydrogenase, mitochondrial	66.1509	EAGFPPGVVNIVPGFGPTAGAAIA	_EAGFPPGVVNIVPGFGPTAGAAIA_2	semi-tryptic	227	250	-1.14443	0.000265139	T0_vs_T2	TRUE	TRUE	0.89996	0.278985	9.57074e-06	TRUE	TRUE	Up	4316.34
P05091	ALDH2	ALDH2	Aldehyde dehydrogenase, mitochondrial	66.1509	EAGFPPGVVNIVPGFGPTAGAAIA	_EAGFPPGVVNIVPGFGPTAGAAIA_2	semi-tryptic	227	250	-1.04848	0.000585193	T1_vs_T2	TRUE	TRUE	0.89996	0.278985	9.57074e-06	TRUE	TRUE	Up	1791.68
P05091	ALDH2	ALDH2	Aldehyde dehydrogenase, mitochondrial	66.1509	EAGFPPGVVNIVPGFGPTAGAAIA	_EAGFPPGVVNIVPGFGPTAGAAIA_2	semi-tryptic	227	250	-1.10158	0.000775788	T0_vs_T5	TRUE	TRUE	0.89996	0.278985	9.57074e-06	TRUE	TRUE	Up	1419.94
P05091	ALDH2	ALDH2	Aldehyde dehydrogenase, mitochondrial	66.1509	EAGFPPGVVNIVPGFGPTAGAAIA	_EAGFPPGVVNIVPGFGPTAGAAIA_2	semi-tryptic	227	250	-1.00562	0.00108337	T1_vs_T5	TRUE	TRUE	0.89996	0.278985	9.57074e-06	TRUE	TRUE	Up	928.231
P05091	ALDH2	ALDH2	Aldehyde dehydrogenase, mitochondrial	66.1509	EAGFPPGVVNIVPGFGPTAGAAIA	_EAGFPPGVVNIVPGFGPTAGAAIA_2	semi-tryptic	227	250	-0.856461	0.0023195	T0_vs_T3	TRUE	TRUE	0.89996	0.278985	9.57074e-06	TRUE	TRUE	Up	369.244
P05091	ALDH2	ALDH2	Aldehyde dehydrogenase, mitochondrial	66.1509	EAGFPPGVVNIVPGFGPTAGAAIA	_EAGFPPGVVNIVPGFGPTAGAAIA_2	semi-tryptic	227	250	-0.832698	0.00359978	T0_vs_T4	TRUE	TRUE	0.89996	0.278985	9.57074e-06	TRUE	TRUE	Up	231.319
P05091	ALDH2	ALDH2	Aldehyde dehydrogenase, mitochondrial	66.1509	EAGFPPGVVNIVPGFGPTAGAAIA	_EAGFPPGVVNIVPGFGPTAGAAIA_2	semi-tryptic	227	250	-0.760505	0.00416241	T1_vs_T3	TRUE	TRUE	0.89996	0.278985	9.57074e-06	TRUE	TRUE	Up	182.708
P49419	ALDH7A1	ALDH7A1	Alpha-aminoadipic semialdehyde dehydrogenase	66.2338	VMDRPGNYVEPTIVTGL	_VMDRPGNYVEPTIVTGL_2	semi-tryptic	401	417	-1.35726	1.722e-05	T0_vs_T5	TRUE	TRUE	0.941585	0.452462	8.94517e-07	TRUE	TRUE	Up	78818.9
P49419	ALDH7A1	ALDH7A1	Alpha-aminoadipic semialdehyde dehydrogenase	66.2338	VMDRPGNYVEPTIVTGL	_VMDRPGNYVEPTIVTGL_2	semi-tryptic	401	417	-1.38106	1.79447e-05	T0_vs_T4	TRUE	TRUE	0.941585	0.452462	8.94517e-07	TRUE	TRUE	Up	76961.8
P49419	ALDH7A1	ALDH7A1	Alpha-aminoadipic semialdehyde dehydrogenase	66.2338	VMDRPGNYVEPTIVTGL	_VMDRPGNYVEPTIVTGL_2	semi-tryptic	401	417	-1.45563	2.26079e-05	T0_vs_T3	TRUE	TRUE	0.941585	0.452462	8.94517e-07	TRUE	TRUE	Up	64385.9
P49419	ALDH7A1	ALDH7A1	Alpha-aminoadipic semialdehyde dehydrogenase	66.2338	VMDRPGNYVEPTIVTGL	_VMDRPGNYVEPTIVTGL_2	semi-tryptic	401	417	-1.28993	5.95149e-05	T1_vs_T4	TRUE	TRUE	0.941585	0.452462	8.94517e-07	TRUE	TRUE	Up	21674.1
P49419	ALDH7A1	ALDH7A1	Alpha-aminoadipic semialdehyde dehydrogenase	66.2338	VMDRPGNYVEPTIVTGL	_VMDRPGNYVEPTIVTGL_2	semi-tryptic	401	417	-1.26613	7.07824e-05	T1_vs_T5	TRUE	TRUE	0.941585	0.452462	8.94517e-07	TRUE	TRUE	Up	17887.7
P49419	ALDH7A1	ALDH7A1	Alpha-aminoadipic semialdehyde dehydrogenase	66.2338	VMDRPGNYVEPTIVTGL	_VMDRPGNYVEPTIVTGL_2	semi-tryptic	401	417	-1.3645	0.000117132	T1_vs_T3	TRUE	TRUE	0.941585	0.452462	8.94517e-07	TRUE	TRUE	Up	11649.2
P49419	ALDH7A1	ALDH7A1	Alpha-aminoadipic semialdehyde dehydrogenase	66.2338	VMDRPGNYVEPTIVTGL	_VMDRPGNYVEPTIVTGL_2	semi-tryptic	401	417	-0.887026	0.00115851	T0_vs_T2	TRUE	TRUE	0.941585	0.452462	8.94517e-07	TRUE	TRUE	Up	765.66
P49419	ALDH7A1	ALDH7A1	Alpha-aminoadipic semialdehyde dehydrogenase	66.2338	VMDRPGNYVEPTIVTGL	_VMDRPGNYVEPTIVTGL_2	semi-tryptic	401	417	-0.795896	0.00839586	T1_vs_T2	TRUE	TRUE	0.941585	0.452462	8.94517e-07	TRUE	TRUE	Up	94.7963
P39687	ANP32A	ANP32A	Acidic leucine-rich nuclear phosphoprotein 32 family member A	54.2169	SLDLFNCEVTNLNDYRENVFK	_SLDLFNC[Carbamidomethyl (C)]EVTNLNDYRENVFK_2	fully-tryptic	117	137	-1.00916	9.44702e-05	T0_vs_T3	TRUE	TRUE	0.874578	0.250353	5.11489e-05	TRUE	TRUE	Up	10682.3
P39687	ANP32A	ANP32A	Acidic leucine-rich nuclear phosphoprotein 32 family member A	54.2169	SLDLFNCEVTNLNDYRENVFK	_SLDLFNC[Carbamidomethyl (C)]EVTNLNDYRENVFK_2	fully-tryptic	117	137	-0.926787	0.000302766	T0_vs_T2	TRUE	TRUE	0.874578	0.250353	5.11489e-05	TRUE	TRUE	Up	3061.07
P39687	ANP32A	ANP32A	Acidic leucine-rich nuclear phosphoprotein 32 family member A	54.2169	SLDLFNCEVTNLNDYRENVFK	_SLDLFNC[Carbamidomethyl (C)]EVTNLNDYRENVFK_2	fully-tryptic	117	137	-0.836137	0.00067164	T0_vs_T5	TRUE	TRUE	0.874578	0.250353	5.11489e-05	TRUE	TRUE	Up	1244.92
P39687	ANP32A	ANP32A	Acidic leucine-rich nuclear phosphoprotein 32 family member A	54.2169	SLDLFNCEVTNLNDYRENVFK	_SLDLFNC[Carbamidomethyl (C)]EVTNLNDYRENVFK_2	fully-tryptic	117	137	-0.753404	0.00214547	T0_vs_T4	TRUE	TRUE	0.874578	0.250353	5.11489e-05	TRUE	TRUE	Up	351.16
P50995	ANXA11	ANXA11	Annexin A11	40.7921	SLYHDISGDTSGDYRK	_SLYHDISGDTSGDYRK_2	fully-tryptic	480	495	-1.11324	0.000530836	T1_vs_T4	TRUE	TRUE	0.885365	0.373116	7.12843e-05	TRUE	TRUE	Up	2097.15
P50995	ANXA11	ANXA11	Annexin A11	40.7921	SLYHDISGDTSGDYRK	_SLYHDISGDTSGDYRK_2	fully-tryptic	480	495	-1.33305	0.000582048	T0_vs_T5	TRUE	TRUE	0.885365	0.373116	7.12843e-05	TRUE	TRUE	Up	2290.28
P50995	ANXA11	ANXA11	Annexin A11	40.7921	SLYHDISGDTSGDYRK	_SLYHDISGDTSGDYRK_2	fully-tryptic	480	495	-1.08911	0.000614622	T1_vs_T5	TRUE	TRUE	0.885365	0.373116	7.12843e-05	TRUE	TRUE	Up	1772
P50995	ANXA11	ANXA11	Annexin A11	40.7921	SLYHDISGDTSGDYRK	_SLYHDISGDTSGDYRK_2	fully-tryptic	480	495	-1.35719	0.000718772	T0_vs_T4	TRUE	TRUE	0.885365	0.373116	7.12843e-05	TRUE	TRUE	Up	1888.21
P50995	ANXA11	ANXA11	Annexin A11	40.7921	SLYHDISGDTSGDYRK	_SLYHDISGDTSGDYRK_2	fully-tryptic	480	495	-1.1843	0.00163199	T0_vs_T3	TRUE	TRUE	0.885365	0.373116	7.12843e-05	TRUE	TRUE	Up	725.677
P50995	ANXA11	ANXA11	Annexin A11	40.7921	SLYHDISGDTSGDYRK	_SLYHDISGDTSGDYRK_2	fully-tryptic	480	495	-0.940356	0.00266988	T1_vs_T3	TRUE	TRUE	0.885365	0.373116	7.12843e-05	TRUE	TRUE	Up	352.21
P50995	ANXA11	ANXA11	Annexin A11	40.7921	SLYHDISGDTSGDYRK	_SLYHDISGDTSGDYRK_2	fully-tryptic	480	495	-0.976143	0.0081682	T0_vs_T2	TRUE	TRUE	0.885365	0.373116	7.12843e-05	TRUE	TRUE	Up	119.505
P08133	ANXA6	ANXA6	Annexin A6	68.945	EAILDIITSR	_EAILDIITSR_2	fully-tryptic	41	50	7.71523	3.65509e-18	T4_vs_T5	TRUE	TRUE	0.999316	1.79766	6.09671e-22	TRUE	TRUE	Down	2.11082e+18
P08133	ANXA6	ANXA6	Annexin A6	68.945	EAILDIITSR	_EAILDIITSR_2	fully-tryptic	41	50	7.75239	4.55774e-18	T2_vs_T5	TRUE	TRUE	0.999316	1.79766	6.09671e-22	TRUE	TRUE	Down	1.70093e+18
P08133	ANXA6	ANXA6	Annexin A6	68.945	EAILDIITSR	_EAILDIITSR_2	fully-tryptic	41	50	7.75142	8.30882e-18	T1_vs_T5	TRUE	TRUE	0.999316	1.79766	6.09671e-22	TRUE	TRUE	Down	9.32915e+17
P08133	ANXA6	ANXA6	Annexin A6	68.945	EAILDIITSR	_EAILDIITSR_2	fully-tryptic	41	50	7.72733	1.57908e-17	T3_vs_T5	TRUE	TRUE	0.999316	1.79766	6.09671e-22	TRUE	TRUE	Down	4.89357e+17
P08133	ANXA6	ANXA6	Annexin A6	68.945	EAILDIITSR	_EAILDIITSR_2	fully-tryptic	41	50	7.71841	1.97607e-17	T0_vs_T5	TRUE	TRUE	0.999316	1.79766	6.09671e-22	TRUE	TRUE	Down	3.90593e+17
Q96CW1	AP2M1	AP2M1	AP-2 complex subunit mu	55.6322	IPTPLNTSGVQVICMK	_IPTPLNTSGVQVIC[Carbamidomethyl (C)]MK_2	fully-tryptic	324	339	0.763061	3.64199e-05	T0_vs_T4	TRUE	TRUE	0.909873	0.461433	5.7968e-06	TRUE	TRUE	Down	20951.8
O00203	AP3B1	AP3B1	AP-3 complex subunit beta-1	46.4351	PAPLLESPFK	_PAPLLESPFK_2	fully-tryptic	603	612	1.00348	0.000811629	T0_vs_T5	TRUE	TRUE	0.88745	0.843348	0.000398636	TRUE	TRUE	Down	1236.38
O00203	AP3B1	AP3B1	AP-3 complex subunit beta-1	46.4351	PAPLLESPFK	_PAPLLESPFK_2	fully-tryptic	603	612	0.943691	0.00279284	T0_vs_T4	TRUE	TRUE	0.88745	0.843348	0.000398636	TRUE	TRUE	Down	337.897
Q92572	AP3S1	AP3S1	AP-3 complex subunit sigma-1	45.0777	SEAGLAGAPARAV	_SEAGLAGAPARAV_2	semi-tryptic	150	162	0.891807	7.98061e-05	T1_vs_T5	TRUE	TRUE	0.8743	0.793873	6.17653e-06	TRUE	TRUE	Down	11174.7
P84077	ARF1	ARF1	ADP-ribosylation factor 1	86.1878	LGLHSLR	_LGLHSLR_2	fully-tryptic	143	149	-0.772454	0.000761926	T1_vs_T4	TRUE	FALSE	0.862424	0.356001	0.000741093	TRUE	TRUE	Up	1013.82
Q15041	ARL6IP1	ARL6IP1	ADP-ribosylation factor-like protein 6-interacting protein 1	11.8227	FHEICSNLVK	_FHEIC[Carbamidomethyl (C)]SNLVK_2	fully-tryptic	105	114	2.77213	0.000316799	T1_vs_T4	TRUE	TRUE	0.921977	0.451241	0.000144544	TRUE	TRUE	Down	8750.41
Q15041	ARL6IP1	ARL6IP1	ADP-ribosylation factor-like protein 6-interacting protein 1	11.8227	FHEICSNLVK	_FHEIC[Carbamidomethyl (C)]SNLVK_2	fully-tryptic	105	114	2.39522	0.000532765	T1_vs_T5	TRUE	TRUE	0.921977	0.451241	0.000144544	TRUE	TRUE	Down	4495.82
Q15041	ARL6IP1	ARL6IP1	ADP-ribosylation factor-like protein 6-interacting protein 1	11.8227	FHEICSNLVK	_FHEIC[Carbamidomethyl (C)]SNLVK_2	fully-tryptic	105	114	2.55545	0.000831096	T1_vs_T3	TRUE	TRUE	0.921977	0.451241	0.000144544	TRUE	TRUE	Down	3074.79
O15144	ARPC2	ARPC2	Actin-related protein 2/3 complex subunit 2	82	DTDAAVGDNIGYITFVLFPR	_DTDAAVGDNIGYITFVLFPR_3	fully-tryptic	211	230	1.82457	1.45064e-07	T1_vs_T4	TRUE	TRUE	0.931408	1.01253	6.28605e-08	TRUE	TRUE	Down	1.25777e+07
O15144	ARPC2	ARPC2	Actin-related protein 2/3 complex subunit 2	82	DTDAAVGDNIGYITFVLFPR	_DTDAAVGDNIGYITFVLFPR_3	fully-tryptic	211	230	1.62667	8.33442e-07	T0_vs_T4	TRUE	TRUE	0.931408	1.01253	6.28605e-08	TRUE	TRUE	Down	1.95176e+06
O15144	ARPC2	ARPC2	Actin-related protein 2/3 complex subunit 2	82	DTDAAVGDNIGYITFVLFPR	_DTDAAVGDNIGYITFVLFPR_3	fully-tryptic	211	230	1.60659	1.32419e-06	T2_vs_T4	TRUE	TRUE	0.931408	1.01253	6.28605e-08	TRUE	TRUE	Down	1.21326e+06
O15144	ARPC2	ARPC2	Actin-related protein 2/3 complex subunit 2	82	DTDAAVGDNIGYITFVLFPR	_DTDAAVGDNIGYITFVLFPR_3	fully-tryptic	211	230	1.32679	3.56709e-06	T1_vs_T5	TRUE	TRUE	0.931408	1.01253	6.28605e-08	TRUE	TRUE	Down	371952
O15144	ARPC2	ARPC2	Actin-related protein 2/3 complex subunit 2	82	DTDAAVGDNIGYITFVLFPR	_DTDAAVGDNIGYITFVLFPR_3	fully-tryptic	211	230	1.12889	2.1853e-05	T0_vs_T5	TRUE	TRUE	0.931408	1.01253	6.28605e-08	TRUE	TRUE	Down	51658.4
O15144	ARPC2	ARPC2	Actin-related protein 2/3 complex subunit 2	82	DTDAAVGDNIGYITFVLFPR	_DTDAAVGDNIGYITFVLFPR_2	fully-tryptic	211	230	1.47152	6.58371e-05	T2_vs_T4	TRUE	TRUE	0.858085	1.01917	4.98264e-06	TRUE	TRUE	Down	22350.9
O15144	ARPC2	ARPC2	Actin-related protein 2/3 complex subunit 2	82	DTDAAVGDNIGYITFVLFPR	_DTDAAVGDNIGYITFVLFPR_3	fully-tryptic	211	230	1.10881	8.23162e-05	T2_vs_T5	TRUE	TRUE	0.931408	1.01253	6.28605e-08	TRUE	TRUE	Down	13470.1
O15144	ARPC2	ARPC2	Actin-related protein 2/3 complex subunit 2	82	DTDAAVGDNIGYITFVLFPR	_DTDAAVGDNIGYITFVLFPR_2	fully-tryptic	211	230	1.21184	0.000102174	T1_vs_T4	TRUE	TRUE	0.858085	1.01917	4.98264e-06	TRUE	TRUE	Down	11860.5
O15144	ARPC2	ARPC2	Actin-related protein 2/3 complex subunit 2	82	DTDAAVGDNIGYITFVLFPR	_DTDAAVGDNIGYITFVLFPR_3	fully-tryptic	211	230	1.122	0.000145398	T3_vs_T4	TRUE	TRUE	0.931408	1.01253	6.28605e-08	TRUE	TRUE	Down	7716.78
O15144	ARPC2	ARPC2	Actin-related protein 2/3 complex subunit 2	82	DTDAAVGDNIGYITFVLFPR	_DTDAAVGDNIGYITFVLFPR_2	fully-tryptic	211	230	1.28336	0.000146965	T0_vs_T4	TRUE	TRUE	0.858085	1.01917	4.98264e-06	TRUE	TRUE	Down	8732.42
O15144	ARPC2	ARPC2	Actin-related protein 2/3 complex subunit 2	82	DTDAAVGDNIGYITFVLFPR	_DTDAAVGDNIGYITFVLFPR_2	fully-tryptic	211	230	1.0196	0.00109404	T3_vs_T4	TRUE	TRUE	0.858085	1.01917	4.98264e-06	TRUE	TRUE	Down	931.957
O15144	ARPC2	ARPC2	Actin-related protein 2/3 complex subunit 2	82	DTDAAVGDNIGYITFVLFPR	_DTDAAVGDNIGYITFVLFPR_2	fully-tryptic	211	230	0.926475	0.00436311	T2_vs_T5	TRUE	TRUE	0.858085	1.01917	4.98264e-06	TRUE	TRUE	Down	212.343
P56134	ATP5MF	ATP5MF	ATP synthase subunit f, mitochondrial	35.1064	LGELPSWILMR	_LGELPSWILMR_2	fully-tryptic	23	33	-0.856017	1.09269e-06	T1_vs_T4	TRUE	TRUE	0.851758	0.760682	1.17574e-09	TRUE	TRUE	Up	783407
P38606	ATP6V1A	ATP6V1A	V-type proton ATPase catalytic subunit A	83.4684	SDYAQLLEDMQNAFR	_SDYAQLLEDMQNAFR_2	fully-tryptic	599	613	3.92169	1.69876e-14	T2_vs_T5	TRUE	TRUE	0.993407	1.77855	2.41802e-15	TRUE	TRUE	Down	2.30856e+14
P38606	ATP6V1A	ATP6V1A	V-type proton ATPase catalytic subunit A	83.4684	SDYAQLLEDMQNAFR	_SDYAQLLEDMQNAFR_2	fully-tryptic	599	613	3.66893	3.73138e-14	T4_vs_T5	TRUE	TRUE	0.993407	1.77855	2.41802e-15	TRUE	TRUE	Down	9.83264e+13
P38606	ATP6V1A	ATP6V1A	V-type proton ATPase catalytic subunit A	83.4684	SDYAQLLEDMQNAFR	_SDYAQLLEDMQNAFR_2	fully-tryptic	599	613	3.66467	7.02637e-14	T0_vs_T5	TRUE	TRUE	0.993407	1.77855	2.41802e-15	TRUE	TRUE	Down	5.2156e+13
P38606	ATP6V1A	ATP6V1A	V-type proton ATPase catalytic subunit A	83.4684	SDYAQLLEDMQNAFR	_SDYAQLLEDMQNAFR_2	fully-tryptic	599	613	3.61398	1.59868e-13	T1_vs_T5	TRUE	TRUE	0.993407	1.77855	2.41802e-15	TRUE	TRUE	Down	2.2606e+13
P38606	ATP6V1A	ATP6V1A	V-type proton ATPase catalytic subunit A	83.4684	SDYAQLLEDMQNAFR	_SDYAQLLEDMQNAFR_2	fully-tryptic	599	613	3.71957	1.91789e-13	T3_vs_T5	TRUE	TRUE	0.993407	1.77855	2.41802e-15	TRUE	TRUE	Down	1.93941e+13
P38606	ATP6V1A	ATP6V1A	V-type proton ATPase catalytic subunit A	83.4684	EILQEEEDLAEIVQLVGKA	_EILQEEEDLAEIVQLVGKA_3	semi-tryptic	481	499	0.778138	0.00014756	T0_vs_T4	TRUE	TRUE	0.863318	0.626736	9.84019e-05	TRUE	TRUE	Down	5273.38
P21281	ATP6V1B2	ATP6V1B2	V-type proton ATPase subunit B, brain isoform	67.1233	RIPQSTLSEFYPR	_RIPQSTLSEFYPR_2	fully-tryptic	494	506	-3.16689	0.000403163	T0_vs_T4	TRUE	TRUE	0.878391	0.203568	0.000153378	TRUE	TRUE	Up	7855.1
P21281	ATP6V1B2	ATP6V1B2	V-type proton ATPase subunit B, brain isoform	67.1233	RIPQSTLSEFYPR	_RIPQSTLSEFYPR_2	fully-tryptic	494	506	-2.79858	0.000523246	T0_vs_T3	TRUE	TRUE	0.878391	0.203568	0.000153378	TRUE	TRUE	Up	5348.5
P21281	ATP6V1B2	ATP6V1B2	V-type proton ATPase subunit B, brain isoform	67.1233	RIPQSTLSEFYPR	_RIPQSTLSEFYPR_2	fully-tryptic	494	506	-2.97213	0.000742862	T0_vs_T2	TRUE	TRUE	0.878391	0.203568	0.000153378	TRUE	TRUE	Up	4000.92
P21281	ATP6V1B2	ATP6V1B2	V-type proton ATPase subunit B, brain isoform	67.1233	RIPQSTLSEFYPR	_RIPQSTLSEFYPR_2	fully-tryptic	494	506	-2.6041	0.00116023	T0_vs_T5	TRUE	TRUE	0.878391	0.203568	0.000153378	TRUE	TRUE	Up	2244.47
P21281	ATP6V1B2	ATP6V1B2	V-type proton ATPase subunit B, brain isoform	67.1233	RIPQSTLSEFYPR	_RIPQSTLSEFYPR_2	fully-tryptic	494	506	-2.52849	0.00275302	T0_vs_T1	TRUE	TRUE	0.878391	0.203568	0.000153378	TRUE	TRUE	Up	918.44
Q9UBB4	ATXN10	ATXN10	Ataxin-10	70.5263	LASEEPPDDEEALATIR	_LASEEPPDDEEALATIR_2	fully-tryptic	289	305	-2.22284	1.85661e-06	T1_vs_T5	TRUE	TRUE	0.899478	0.433774	6.86209e-08	TRUE	TRUE	Up	1.19726e+06
Q9UBB4	ATXN10	ATXN10	Ataxin-10	70.5263	LASEEPPDDEEALATIR	_LASEEPPDDEEALATIR_2	fully-tryptic	289	305	-2.24831	6.47076e-06	T1_vs_T3	TRUE	TRUE	0.899478	0.433774	6.86209e-08	TRUE	TRUE	Up	347457
Q9UBB4	ATXN10	ATXN10	Ataxin-10	70.5263	LASEEPPDDEEALATIR	_LASEEPPDDEEALATIR_2	fully-tryptic	289	305	-1.95137	2.19015e-05	T0_vs_T5	TRUE	TRUE	0.899478	0.433774	6.86209e-08	TRUE	TRUE	Up	89097.5
Q9UBB4	ATXN10	ATXN10	Ataxin-10	70.5263	LASEEPPDDEEALATIR	_LASEEPPDDEEALATIR_2	fully-tryptic	289	305	-1.83377	3.66954e-05	T1_vs_T2	TRUE	TRUE	0.899478	0.433774	6.86209e-08	TRUE	TRUE	Up	49972.8
Q9UBB4	ATXN10	ATXN10	Ataxin-10	70.5263	LASEEPPDDEEALATIR	_LASEEPPDDEEALATIR_2	fully-tryptic	289	305	-1.97684	3.70071e-05	T0_vs_T3	TRUE	TRUE	0.899478	0.433774	6.86209e-08	TRUE	TRUE	Up	53417.9
Q9UBB4	ATXN10	ATXN10	Ataxin-10	70.5263	LASEEPPDDEEALATIR	_LASEEPPDDEEALATIR_2	fully-tryptic	289	305	-1.56231	0.000244514	T0_vs_T2	TRUE	TRUE	0.899478	0.433774	6.86209e-08	TRUE	TRUE	Up	6389.43
Q9UBB4	ATXN10	ATXN10	Ataxin-10	70.5263	LASEEPPDDEEALATIR	_LASEEPPDDEEALATIR_2	fully-tryptic	289	305	-1.30049	0.000390807	T1_vs_T4	TRUE	TRUE	0.899478	0.433774	6.86209e-08	TRUE	TRUE	Up	3327.69
Q9UBB4	ATXN10	ATXN10	Ataxin-10	70.5263	LASEEPPDDEEALATIR	_LASEEPPDDEEALATIR_2	fully-tryptic	289	305	-1.02902	0.00572916	T0_vs_T4	TRUE	TRUE	0.899478	0.433774	6.86209e-08	TRUE	TRUE	Up	179.611
Q9UBB4	ATXN10	ATXN10	Ataxin-10	70.5263	LASEEPPDDEEALATIR	_LASEEPPDDEEALATIR_2	fully-tryptic	289	305	0.947825	0.00650276	T3_vs_T4	TRUE	TRUE	0.899478	0.433774	6.86209e-08	TRUE	TRUE	Down	145.757
Q9UBB4	ATXN10	ATXN10	Ataxin-10	70.5263	LASEEPPDDEEALATIR	_LASEEPPDDEEALATIR_2	fully-tryptic	289	305	-0.922352	0.009853	T4_vs_T5	TRUE	TRUE	0.899478	0.433774	6.86209e-08	TRUE	TRUE	Up	93.6113
P80723	BASP1	BASP1	Brain acid soluble protein 1	73.1278	SDGAPASDSKPGSSEAAPSSK	_SDGAPASDSKPGSSEAAPSSK_2	fully-tryptic	164	184	-0.816156	0.000272092	T1_vs_T5	TRUE	TRUE	0.879433	0.500076	3.50956e-05	TRUE	TRUE	Up	2999.56
O75934	BCAS2	BCAS2	Pre-mRNA-splicing factor SPF27	68.8889	ALPYFDQGYEAPGVR	_ALPYFDQGYEAPGVR_2	semi-tryptic	15	29	-1.16472	3.82351e-06	T0_vs_T5	TRUE	TRUE	0.965369	1.22266	1.01317e-08	TRUE	TRUE	Up	304621
O75934	BCAS2	BCAS2	Pre-mRNA-splicing factor SPF27	68.8889	ALPYFDQGYEAPGVR	_ALPYFDQGYEAPGVR_2	semi-tryptic	15	29	-1.08303	9.38192e-06	T0_vs_T4	TRUE	TRUE	0.965369	1.22266	1.01317e-08	TRUE	TRUE	Up	115438
O75934	BCAS2	BCAS2	Pre-mRNA-splicing factor SPF27	68.8889	ALPYFDQGYEAPGVR	_ALPYFDQGYEAPGVR_2	semi-tryptic	15	29	-1.03159	1.35238e-05	T2_vs_T5	TRUE	TRUE	0.965369	1.22266	1.01317e-08	TRUE	TRUE	Up	76279
O75934	BCAS2	BCAS2	Pre-mRNA-splicing factor SPF27	68.8889	ALPYFDQGYEAPGVR	_ALPYFDQGYEAPGVR_2	semi-tryptic	15	29	-0.949895	2.53311e-05	T2_vs_T4	TRUE	TRUE	0.965369	1.22266	1.01317e-08	TRUE	TRUE	Up	37499.2
O75934	BCAS2	BCAS2	Pre-mRNA-splicing factor SPF27	68.8889	ALPYFDQGYEAPGVR	_ALPYFDQGYEAPGVR_2	semi-tryptic	15	29	-1.06382	3.1064e-05	T1_vs_T5	TRUE	TRUE	0.965369	1.22266	1.01317e-08	TRUE	TRUE	Up	34246.2
O75934	BCAS2	BCAS2	Pre-mRNA-splicing factor SPF27	68.8889	ALPYFDQGYEAPGVR	_ALPYFDQGYEAPGVR_2	semi-tryptic	15	29	-0.982134	6.21054e-05	T1_vs_T4	TRUE	TRUE	0.965369	1.22266	1.01317e-08	TRUE	TRUE	Up	15814
O75934	BCAS2	BCAS2	Pre-mRNA-splicing factor SPF27	68.8889	ALPYFDQGYEAPGVR	_ALPYFDQGYEAPGVR_2	semi-tryptic	15	29	-0.995913	9.40848e-05	T3_vs_T5	TRUE	TRUE	0.965369	1.22266	1.01317e-08	TRUE	TRUE	Up	10585.3
O75934	BCAS2	BCAS2	Pre-mRNA-splicing factor SPF27	68.8889	ALPYFDQGYEAPGVR	_ALPYFDQGYEAPGVR_2	semi-tryptic	15	29	-0.914223	0.000112483	T3_vs_T4	TRUE	TRUE	0.965369	1.22266	1.01317e-08	TRUE	TRUE	Up	8127.69
Q9NYF8	BCLAF1	BCLAF1	Bcl-2-associated transcription factor 1	34.2391	TIAPQNAPR	_TIAPQNAPR_2	fully-tryptic	304	312	-2.1844	2.35415e-06	T1_vs_T5	TRUE	TRUE	0.943757	0.423063	1.06747e-07	TRUE	TRUE	Up	927894
Q9NYF8	BCLAF1	BCLAF1	Bcl-2-associated transcription factor 1	34.2391	TIAPQNAPR	_TIAPQNAPR_2	fully-tryptic	304	312	-2.1745	2.57374e-06	T1_vs_T3	TRUE	TRUE	0.943757	0.423063	1.06747e-07	TRUE	TRUE	Up	844878
Q9NYF8	BCLAF1	BCLAF1	Bcl-2-associated transcription factor 1	34.2391	TIAPQNAPR	_TIAPQNAPR_2	fully-tryptic	304	312	-2.06638	5.24736e-06	T1_vs_T2	TRUE	TRUE	0.943757	0.423063	1.06747e-07	TRUE	TRUE	Up	393795
Q9NYF8	BCLAF1	BCLAF1	Bcl-2-associated transcription factor 1	34.2391	TIAPQNAPR	_TIAPQNAPR_2	fully-tryptic	304	312	-1.85653	1.02861e-05	T1_vs_T4	TRUE	TRUE	0.943757	0.423063	1.06747e-07	TRUE	TRUE	Up	180489
P53004	BLVRA	BLVRA	Biliverdin reductase A	58.7838	LLGQFSEK	_LLGQFSEK_2	fully-tryptic	262	269	0.993852	1.56933e-05	T1_vs_T4	TRUE	TRUE	0.967152	0.842209	8.46162e-07	TRUE	TRUE	Down	63329.7
P53004	BLVRA	BLVRA	Biliverdin reductase A	58.7838	LLGQFSEK	_LLGQFSEK_2	fully-tryptic	262	269	0.974519	1.98326e-05	T1_vs_T5	TRUE	TRUE	0.967152	0.842209	8.46162e-07	TRUE	TRUE	Down	49137.1
P53004	BLVRA	BLVRA	Biliverdin reductase A	58.7838	LLGQFSEK	_LLGQFSEK_2	fully-tryptic	262	269	0.93339	5.83419e-05	T2_vs_T4	TRUE	TRUE	0.967152	0.842209	8.46162e-07	TRUE	TRUE	Down	15998.6
P53004	BLVRA	BLVRA	Biliverdin reductase A	58.7838	LLGQFSEK	_LLGQFSEK_2	fully-tryptic	262	269	0.914056	0.000111887	T2_vs_T5	TRUE	TRUE	0.967152	0.842209	8.46162e-07	TRUE	TRUE	Down	8169.42
O60885	BRD4	BRD4	Bromodomain-containing protein 4	12.6285	SREDEDALEQAR	_SREDEDALEQAR_2	fully-tryptic	1262	1273	-1.61182	0.000363295	T0_vs_T4	TRUE	TRUE	0.901403	0.490906	7.19478e-05	TRUE	TRUE	Up	4436.66
O60885	BRD4	BRD4	Bromodomain-containing protein 4	12.6285	SREDEDALEQAR	_SREDEDALEQAR_2	fully-tryptic	1262	1273	-1.48377	0.00087116	T1_vs_T4	TRUE	TRUE	0.901403	0.490906	7.19478e-05	TRUE	TRUE	Up	1703.21
O60885	BRD4	BRD4	Bromodomain-containing protein 4	12.6285	SREDEDALEQAR	_SREDEDALEQAR_2	fully-tryptic	1262	1273	-1.32374	0.00110508	T0_vs_T5	TRUE	TRUE	0.901403	0.490906	7.19478e-05	TRUE	TRUE	Up	1197.87
O60885	BRD4	BRD4	Bromodomain-containing protein 4	12.6285	SREDEDALEQAR	_SREDEDALEQAR_2	fully-tryptic	1262	1273	-1.2877	0.00148645	T0_vs_T3	TRUE	TRUE	0.901403	0.490906	7.19478e-05	TRUE	TRUE	Up	866.295
O60885	BRD4	BRD4	Bromodomain-containing protein 4	12.6285	SREDEDALEQAR	_SREDEDALEQAR_2	fully-tryptic	1262	1273	-1.19569	0.00357498	T1_vs_T5	TRUE	TRUE	0.901403	0.490906	7.19478e-05	TRUE	TRUE	Up	334.461
O60885	BRD4	BRD4	Bromodomain-containing protein 4	12.6285	SREDEDALEQAR	_SREDEDALEQAR_2	fully-tryptic	1262	1273	-1.15965	0.00574538	T1_vs_T3	TRUE	TRUE	0.901403	0.490906	7.19478e-05	TRUE	TRUE	Up	201.841
Q5VW32	BROX	BROX	BRO1 domain-containing protein BROX	40.8759	LITPAEK	_LITPAEK_2	fully-tryptic	165	171	-3.50095	2.72277e-06	T0_vs_T5	TRUE	TRUE	0.969406	0.0147993	2.91686e-08	TRUE	TRUE	Up	1.28581e+06
Q5VW32	BROX	BROX	BRO1 domain-containing protein BROX	40.8759	LITPAEK	_LITPAEK_2	fully-tryptic	165	171	-3.41106	3.849e-06	T0_vs_T4	TRUE	TRUE	0.969406	0.0147993	2.91686e-08	TRUE	TRUE	Up	886221
Q5VW32	BROX	BROX	BRO1 domain-containing protein BROX	40.8759	LITPAEK	_LITPAEK_2	fully-tryptic	165	171	-3.36232	5.37887e-06	T0_vs_T3	TRUE	TRUE	0.969406	0.0147993	2.91686e-08	TRUE	TRUE	Up	625099
Q5VW32	BROX	BROX	BRO1 domain-containing protein BROX	40.8759	LITPAEK	_LITPAEK_2	fully-tryptic	165	171	-3.48122	6.11634e-06	T0_vs_T2	TRUE	TRUE	0.969406	0.0147993	2.91686e-08	TRUE	TRUE	Up	569167
Q5VW32	BROX	BROX	BRO1 domain-containing protein BROX	40.8759	LITPAEK	_LITPAEK_2	fully-tryptic	165	171	-3.31544	1.31031e-05	T0_vs_T1	TRUE	TRUE	0.969406	0.0147993	2.91686e-08	TRUE	TRUE	Up	253027
P20290	BTF3	BTF3	Transcription factor BTF3	61.165	APLATGEDDDDEVPDLVENF	_APLATGEDDDDEVPDLVENF_2	semi-tryptic	178	197	-3.08434	3.1234e-06	T1_vs_T4	TRUE	TRUE	0.865451	0.462063	5.76986e-06	TRUE	TRUE	Up	987494
P20290	BTF3	BTF3	Transcription factor BTF3	61.165	APLATGEDDDDEVPDLVENF	_APLATGEDDDDEVPDLVENF_2	semi-tryptic	178	197	-2.67593	1.51315e-05	T1_vs_T5	TRUE	TRUE	0.865451	0.462063	5.76986e-06	TRUE	TRUE	Up	176845
P20290	BTF3	BTF3	Transcription factor BTF3	61.165	VQASLAANTFTITGHAETK	_VQASLAANTFTITGHAETK_3	fully-tryptic	123	141	-2.74909	4.9554e-05	T0_vs_T5	TRUE	TRUE	0.872463	0.280684	2.20368e-06	TRUE	TRUE	Up	55476.7
P20290	BTF3	BTF3	Transcription factor BTF3	61.165	VQASLAANTFTITGHAETK	_VQASLAANTFTITGHAETK_3	fully-tryptic	123	141	-2.68458	7.04909e-05	T0_vs_T3	TRUE	TRUE	0.872463	0.280684	2.20368e-06	TRUE	TRUE	Up	38084
P20290	BTF3	BTF3	Transcription factor BTF3	61.165	VQASLAANTFTITGHAETK	_VQASLAANTFTITGHAETK_3	fully-tryptic	123	141	-2.54888	9.89841e-05	T1_vs_T5	TRUE	TRUE	0.872463	0.280684	2.20368e-06	TRUE	TRUE	Up	25750.4
P20290	BTF3	BTF3	Transcription factor BTF3	61.165	VQASLAANTFTITGHAETK	_VQASLAANTFTITGHAETK_3	fully-tryptic	123	141	-2.6983	0.00010907	T0_vs_T2	TRUE	TRUE	0.872463	0.280684	2.20368e-06	TRUE	TRUE	Up	24739.1
P20290	BTF3	BTF3	Transcription factor BTF3	61.165	APLATGEDDDDEVPDLVENF	_APLATGEDDDDEVPDLVENF_2	semi-tryptic	178	197	-2.44366	0.000119479	T1_vs_T3	TRUE	TRUE	0.865451	0.462063	5.76986e-06	TRUE	TRUE	Up	20452.7
P20290	BTF3	BTF3	Transcription factor BTF3	61.165	APLATGEDDDDEVPDLVENF	_APLATGEDDDDEVPDLVENF_2	semi-tryptic	178	197	-2.38998	0.000157981	T1_vs_T2	TRUE	TRUE	0.865451	0.462063	5.76986e-06	TRUE	TRUE	Up	15128.3
P20290	BTF3	BTF3	Transcription factor BTF3	61.165	VQASLAANTFTITGHAETK	_VQASLAANTFTITGHAETK_3	fully-tryptic	123	141	-2.48437	0.000210606	T1_vs_T3	TRUE	TRUE	0.872463	0.280684	2.20368e-06	TRUE	TRUE	Up	11796.3
P20290	BTF3	BTF3	Transcription factor BTF3	61.165	VQASLAANTFTITGHAETK	_VQASLAANTFTITGHAETK_3	fully-tryptic	123	141	-2.49809	0.00042762	T1_vs_T2	TRUE	TRUE	0.872463	0.280684	2.20368e-06	TRUE	TRUE	Up	5841.86
P20290	BTF3	BTF3	Transcription factor BTF3	61.165	APLATGEDDDDEVPDLVENF	_APLATGEDDDDEVPDLVENF_2	semi-tryptic	178	197	-1.81239	0.000662402	T0_vs_T4	TRUE	TRUE	0.865451	0.462063	5.76986e-06	TRUE	TRUE	Up	2736.09
P20290	BTF3	BTF3	Transcription factor BTF3	61.165	APLATGEDDDDEVPDLVENF	_APLATGEDDDDEVPDLVENF_2	semi-tryptic	178	197	-1.40398	0.00320346	T0_vs_T5	TRUE	TRUE	0.865451	0.462063	5.76986e-06	TRUE	TRUE	Up	438.269
P20290	BTF3	BTF3	Transcription factor BTF3	61.165	VQASLAANTFTITGHAETK	_VQASLAANTFTITGHAETK_3	fully-tryptic	123	141	-1.67243	0.00408599	T0_vs_T4	TRUE	TRUE	0.872463	0.280684	2.20368e-06	TRUE	TRUE	Up	409.308
P20290	BTF3	BTF3	Transcription factor BTF3	61.165	VQASLAANTFTITGHAETK	_VQASLAANTFTITGHAETK_3	fully-tryptic	123	141	-1.47222	0.0072904	T1_vs_T4	TRUE	TRUE	0.872463	0.280684	2.20368e-06	TRUE	TRUE	Up	201.94
Q9HB71	CACYBP	CACYBP	Calcyclin-binding protein	73.6842	EKPSYDTETDPSEGL	_EKPSYDTETDPSEGL_2	semi-tryptic	177	191	0.804565	9.07833e-06	T0_vs_T3	TRUE	TRUE	0.857463	0.261645	1.30484e-06	TRUE	TRUE	Down	88624.8
Q13555	CAMK2G	CAMK2G	Calcium/calmodulin-dependent protein kinase type II subunit gamma	14.1577	FYFENLLSK	_FYFENLLSK_2	fully-tryptic	477	485	-4.86641	8.45065e-09	T0_vs_T5	TRUE	TRUE	0.99103	0.255034	9.79574e-13	TRUE	TRUE	Up	5.75862e+08
Q13555	CAMK2G	CAMK2G	Calcium/calmodulin-dependent protein kinase type II subunit gamma	14.1577	FYFENLLSK	_FYFENLLSK_2	fully-tryptic	477	485	-4.73401	9.71975e-09	T0_vs_T4	TRUE	TRUE	0.99103	0.255034	9.79574e-13	TRUE	TRUE	Up	4.8705e+08
Q13555	CAMK2G	CAMK2G	Calcium/calmodulin-dependent protein kinase type II subunit gamma	14.1577	FYFENLLSK	_FYFENLLSK_2	fully-tryptic	477	485	-4.96126	1.23315e-08	T0_vs_T2	TRUE	TRUE	0.99103	0.255034	9.79574e-13	TRUE	TRUE	Up	4.02324e+08
Q13555	CAMK2G	CAMK2G	Calcium/calmodulin-dependent protein kinase type II subunit gamma	14.1577	FYFENLLSK	_FYFENLLSK_2	fully-tryptic	477	485	-4.87445	2.11741e-08	T0_vs_T3	TRUE	TRUE	0.99103	0.255034	9.79574e-13	TRUE	TRUE	Up	2.30208e+08
Q13555	CAMK2G	CAMK2G	Calcium/calmodulin-dependent protein kinase type II subunit gamma	14.1577	FYFENLLSK	_FYFENLLSK_2	fully-tryptic	477	485	-3.06305	1.01895e-06	T1_vs_T5	TRUE	TRUE	0.99103	0.255034	9.79574e-13	TRUE	TRUE	Up	3.00609e+06
Q13555	CAMK2G	CAMK2G	Calcium/calmodulin-dependent protein kinase type II subunit gamma	14.1577	FYFENLLSK	_FYFENLLSK_2	fully-tryptic	477	485	-2.93065	1.4411e-06	T1_vs_T4	TRUE	TRUE	0.99103	0.255034	9.79574e-13	TRUE	TRUE	Up	2.03362e+06
Q13555	CAMK2G	CAMK2G	Calcium/calmodulin-dependent protein kinase type II subunit gamma	14.1577	FYFENLLSK	_FYFENLLSK_2	fully-tryptic	477	485	-3.1579	1.63292e-06	T1_vs_T2	TRUE	TRUE	0.99103	0.255034	9.79574e-13	TRUE	TRUE	Up	1.9339e+06
Q13555	CAMK2G	CAMK2G	Calcium/calmodulin-dependent protein kinase type II subunit gamma	14.1577	FYFENLLSK	_FYFENLLSK_2	fully-tryptic	477	485	-3.07109	1.98655e-06	T1_vs_T3	TRUE	TRUE	0.99103	0.255034	9.79574e-13	TRUE	TRUE	Up	1.54595e+06
Q13555	CAMK2G	CAMK2G	Calcium/calmodulin-dependent protein kinase type II subunit gamma	14.1577	FYFENLLSK	_FYFENLLSK_2	fully-tryptic	477	485	-1.80336	0.00028684	T0_vs_T1	TRUE	TRUE	0.99103	0.255034	9.79574e-13	TRUE	TRUE	Up	6287
Q86VP6	CAND1	CAND1	Cullin-associated NEDD8-dissociated protein 1	64.065	EVYPHVSTIINICLK	_EVYPHVSTIINIC[Carbamidomethyl (C)]LK_3	fully-tryptic	289	303	0.770739	4.47018e-05	T1_vs_T4	TRUE	TRUE	0.909278	1.00969	2.93426e-05	TRUE	TRUE	Down	17241.8
P07384	CAPN1	CAPN1	Calpain-1 catalytic subunit	47.479	LVFVHSAEGNEFWSALLEK	_LVFVHSAEGNEFWSALLEK_3	fully-tryptic	175	193	0.764561	2.70966e-07	T0_vs_T5	TRUE	TRUE	0.950474	1.1167	7.9891e-09	TRUE	TRUE	Down	2.82161e+06
Q13185	CBX3	CBX3	Chromobox protein homolog 3	59.5628	IIGATDSSGELMFLM	_IIGATDSSGELMFLM_2	semi-tryptic	126	140	-1.35172	2.81465e-05	T1_vs_T5	TRUE	FALSE	0.860683	1.00785	5.05973e-05	TRUE	TRUE	Up	48024.6
Q13185	CBX3	CBX3	Chromobox protein homolog 3	59.5628	IIGATDSSGELMFLM	_IIGATDSSGELMFLM_2	semi-tryptic	126	140	-1.12214	0.000295361	T0_vs_T5	TRUE	FALSE	0.860683	1.00785	5.05973e-05	TRUE	TRUE	Up	3799.23
Q13185	CBX3	CBX3	Chromobox protein homolog 3	59.5628	IIGATDSSGELMFLM	_IIGATDSSGELMFLM_2	semi-tryptic	126	140	-0.934471	0.000771558	T1_vs_T4	TRUE	FALSE	0.860683	1.00785	5.05973e-05	TRUE	TRUE	Up	1211.15
Q13185	CBX3	CBX3	Chromobox protein homolog 3	59.5628	IIGATDSSGELMFLM	_IIGATDSSGELMFLM_2	semi-tryptic	126	140	-0.871717	0.00181858	T1_vs_T3	TRUE	FALSE	0.860683	1.00785	5.05973e-05	TRUE	TRUE	Up	479.339
Q8IX12	CCAR1	CCAR1	Cell division cycle and apoptosis regulator protein 1	38.5217	YILPDEPAIIVHPNWAAK	_YILPDEPAIIVHPNWAAK_2	fully-tryptic	721	738	1.8772	0.000112981	T1_vs_T4	TRUE	TRUE	0.857806	0.530692	5.37336e-07	TRUE	TRUE	Down	16615.2
Q8IX12	CCAR1	CCAR1	Cell division cycle and apoptosis regulator protein 1	38.5217	YILPDEPAIIVHPNWAAK	_YILPDEPAIIVHPNWAAK_2	fully-tryptic	721	738	2.0547	0.000157622	T1_vs_T3	TRUE	TRUE	0.857806	0.530692	5.37336e-07	TRUE	TRUE	Down	13035.6
Q8IX12	CCAR1	CCAR1	Cell division cycle and apoptosis regulator protein 1	38.5217	YILPDEPAIIVHPNWAAK	_YILPDEPAIIVHPNWAAK_2	fully-tryptic	721	738	1.9848	0.000315133	T0_vs_T3	TRUE	TRUE	0.857806	0.530692	5.37336e-07	TRUE	TRUE	Down	6298.29
Q8IX12	CCAR1	CCAR1	Cell division cycle and apoptosis regulator protein 1	38.5217	YILPDEPAIIVHPNWAAK	_YILPDEPAIIVHPNWAAK_2	fully-tryptic	721	738	1.8073	0.000545508	T0_vs_T4	TRUE	TRUE	0.857806	0.530692	5.37336e-07	TRUE	TRUE	Down	3313.06
Q8IX12	CCAR1	CCAR1	Cell division cycle and apoptosis regulator protein 1	38.5217	YILPDEPAIIVHPNWAAK	_YILPDEPAIIVHPNWAAK_2	fully-tryptic	721	738	1.4066	0.0022797	T2_vs_T4	TRUE	TRUE	0.857806	0.530692	5.37336e-07	TRUE	TRUE	Down	617.01
Q8IX12	CCAR1	CCAR1	Cell division cycle and apoptosis regulator protein 1	38.5217	YILPDEPAIIVHPNWAAK	_YILPDEPAIIVHPNWAAK_2	fully-tryptic	721	738	1.09243	0.00542055	T1_vs_T5	TRUE	TRUE	0.857806	0.530692	5.37336e-07	TRUE	TRUE	Down	201.536
P78371	CCT2	CCT2	T-complex protein 1 subunit beta	81.6822	LIHFSGVALGEACTIVLR	_LIHFSGVALGEAC[Carbamidomethyl (C)]TIVLR_2	fully-tryptic	359	376	2.44388	0.000219963	T1_vs_T4	TRUE	TRUE	0.852852	1.2473	1.98891e-05	TRUE	TRUE	Down	11110.4
P78371	CCT2	CCT2	T-complex protein 1 subunit beta	81.6822	LIHFSGVALGEACTIVLR	_LIHFSGVALGEAC[Carbamidomethyl (C)]TIVLR_2	fully-tryptic	359	376	2.21799	0.000249455	T1_vs_T5	TRUE	TRUE	0.852852	1.2473	1.98891e-05	TRUE	TRUE	Down	8891.36
P78371	CCT2	CCT2	T-complex protein 1 subunit beta	81.6822	LIHFSGVALGEACTIVLR	_LIHFSGVALGEAC[Carbamidomethyl (C)]TIVLR_2	fully-tryptic	359	376	2.4501	0.000876632	T2_vs_T4	TRUE	TRUE	0.852852	1.2473	1.98891e-05	TRUE	TRUE	Down	2794.9
P78371	CCT2	CCT2	T-complex protein 1 subunit beta	81.6822	LTSFIGAIAIGDLVK	_LTSFIGAIAIGDLVK_2	fully-tryptic	26	40	4.90445	0.00123466	T0_vs_T5	TRUE	TRUE	0.86006	1.5574	7.23675e-05	TRUE	TRUE	Down	3972.29
P78371	CCT2	CCT2	T-complex protein 1 subunit beta	81.6822	LTSFIGAIAIGDLVK	_LTSFIGAIAIGDLVK_2	fully-tryptic	26	40	5.24365	0.00127571	T1_vs_T5	TRUE	TRUE	0.86006	1.5574	7.23675e-05	TRUE	TRUE	Down	4110.38
P78371	CCT2	CCT2	T-complex protein 1 subunit beta	81.6822	LIHFSGVALGEACTIVLR	_LIHFSGVALGEAC[Carbamidomethyl (C)]TIVLR_2	fully-tryptic	359	376	2.30017	0.00144483	T3_vs_T4	TRUE	TRUE	0.852852	1.2473	1.98891e-05	TRUE	TRUE	Down	1592
P78371	CCT2	CCT2	T-complex protein 1 subunit beta	81.6822	LIHFSGVALGEACTIVLR	_LIHFSGVALGEAC[Carbamidomethyl (C)]TIVLR_2	fully-tryptic	359	376	2.22421	0.00215125	T2_vs_T5	TRUE	TRUE	0.852852	1.2473	1.98891e-05	TRUE	TRUE	Down	1033.91
P78371	CCT2	CCT2	T-complex protein 1 subunit beta	81.6822	LTSFIGAIAIGDLVK	_LTSFIGAIAIGDLVK_2	fully-tryptic	26	40	5.31961	0.00543359	T2_vs_T5	TRUE	TRUE	0.86006	1.5574	7.23675e-05	TRUE	TRUE	Down	979.024
P78371	CCT2	CCT2	T-complex protein 1 subunit beta	81.6822	LTSFIGAIAIGDLVK	_LTSFIGAIAIGDLVK_2	fully-tryptic	26	40	5.25203	0.00671304	T3_vs_T5	TRUE	TRUE	0.86006	1.5574	7.23675e-05	TRUE	TRUE	Down	782.362
P78371	CCT2	CCT2	T-complex protein 1 subunit beta	81.6822	LIHFSGVALGEACTIVLR	_LIHFSGVALGEAC[Carbamidomethyl (C)]TIVLR_2	fully-tryptic	359	376	2.07428	0.00707446	T3_vs_T5	TRUE	TRUE	0.852852	1.2473	1.98891e-05	TRUE	TRUE	Down	293.208
P78371	CCT2	CCT2	T-complex protein 1 subunit beta	81.6822	LTSFIGAIAIGDLVK	_LTSFIGAIAIGDLVK_2	fully-tryptic	26	40	3.7309	0.00848871	T1_vs_T4	TRUE	TRUE	0.86006	1.5574	7.23675e-05	TRUE	TRUE	Down	439.513
P78371	CCT2	CCT2	T-complex protein 1 subunit beta	81.6822	LTSFIGAIAIGDLVK	_LTSFIGAIAIGDLVK_2	fully-tryptic	26	40	3.73928	0.00883979	T3_vs_T4	TRUE	TRUE	0.86006	1.5574	7.23675e-05	TRUE	TRUE	Down	423.005
P49368	CCT3	CCT3	T-complex protein 1 subunit gamma	82.7523	ALDDMISTLKK	_ALDDMISTLKK_2	fully-tryptic	129	139	-6.03514	5.56712e-08	T3_vs_T5	TRUE	TRUE	0.925234	1.43062	4.87223e-10	TRUE	TRUE	Up	1.08407e+08
P49368	CCT3	CCT3	T-complex protein 1 subunit gamma	82.7523	ALDDMISTLKK	_ALDDMISTLKK_2	fully-tryptic	129	139	-5.41592	6.91962e-08	T3_vs_T4	TRUE	TRUE	0.925234	1.43062	4.87223e-10	TRUE	TRUE	Up	7.8269e+07
P49368	CCT3	CCT3	T-complex protein 1 subunit gamma	82.7523	ALDDMISTLKK	_ALDDMISTLKK_2	fully-tryptic	129	139	-5.67235	9.27892e-08	T2_vs_T5	TRUE	TRUE	0.925234	1.43062	4.87223e-10	TRUE	TRUE	Up	6.11316e+07
P49368	CCT3	CCT3	T-complex protein 1 subunit gamma	82.7523	ALDDMISTLKK	_ALDDMISTLKK_2	fully-tryptic	129	139	-5.05314	1.29743e-07	T2_vs_T4	TRUE	TRUE	0.925234	1.43062	4.87223e-10	TRUE	TRUE	Up	3.89474e+07
P49368	CCT3	CCT3	T-complex protein 1 subunit gamma	82.7523	KIGDEYFTFITDCK	_KIGDEYFTFITDC[Carbamidomethyl (C)]K_3	fully-tryptic	354	367	-0.836944	5.89126e-06	T0_vs_T4	TRUE	TRUE	0.927174	0.217712	6.34164e-06	TRUE	TRUE	Up	142065
P49368	CCT3	CCT3	T-complex protein 1 subunit gamma	82.7523	KIGDEYFTFITDCK	_KIGDEYFTFITDC[Carbamidomethyl (C)]K_3	fully-tryptic	354	367	-0.821136	6.4194e-06	T0_vs_T5	TRUE	TRUE	0.927174	0.217712	6.34164e-06	TRUE	TRUE	Up	127915
P49368	CCT3	CCT3	T-complex protein 1 subunit gamma	82.7523	ALDDMISTLKK	_ALDDMISTLKK_2	fully-tryptic	129	139	-3.97702	8.58028e-06	T1_vs_T5	TRUE	TRUE	0.925234	1.43062	4.87223e-10	TRUE	TRUE	Up	463507
P49368	CCT3	CCT3	T-complex protein 1 subunit gamma	82.7523	ALDDMISTLKK	_ALDDMISTLKK_2	fully-tryptic	129	139	-3.96285	9.0658e-06	T0_vs_T5	TRUE	TRUE	0.925234	1.43062	4.87223e-10	TRUE	TRUE	Up	437121
P49368	CCT3	CCT3	T-complex protein 1 subunit gamma	82.7523	ALDDMISTLKK	_ALDDMISTLKK_2	fully-tryptic	129	139	-3.3578	2.34489e-05	T1_vs_T4	TRUE	TRUE	0.925234	1.43062	4.87223e-10	TRUE	TRUE	Up	143197
P49368	CCT3	CCT3	T-complex protein 1 subunit gamma	82.7523	ALDDMISTLKK	_ALDDMISTLKK_2	fully-tryptic	129	139	-3.34363	3.13319e-05	T0_vs_T4	TRUE	TRUE	0.925234	1.43062	4.87223e-10	TRUE	TRUE	Up	106717
P49368	CCT3	CCT3	T-complex protein 1 subunit gamma	82.7523	KIGDEYFTFITDCK	_KIGDEYFTFITDC[Carbamidomethyl (C)]K_3	fully-tryptic	354	367	-0.752989	4.24936e-05	T0_vs_T3	TRUE	TRUE	0.927174	0.217712	6.34164e-06	TRUE	TRUE	Up	17720.1
P49368	CCT3	CCT3	T-complex protein 1 subunit gamma	82.7523	GISDLAQHYLMR	_GISDLAQHYLMR_3	fully-tryptic	295	306	-0.822536	0.000477876	T1_vs_T5	TRUE	TRUE	0.880399	0.457732	1.5582e-05	TRUE	TRUE	Up	1721.23
P49368	CCT3	CCT3	T-complex protein 1 subunit gamma	82.7523	GISDLAQHYLMR	_GISDLAQHYLMR_3	fully-tryptic	295	306	-0.77292	0.000725893	T1_vs_T3	TRUE	TRUE	0.880399	0.457732	1.5582e-05	TRUE	TRUE	Up	1064.78
P49368	CCT3	CCT3	T-complex protein 1 subunit gamma	82.7523	ALDDMISTLKK	_ALDDMISTLKK_2	fully-tryptic	129	139	2.07229	0.00152461	T0_vs_T3	TRUE	TRUE	0.925234	1.43062	4.87223e-10	TRUE	TRUE	Down	1359.22
P49368	CCT3	CCT3	T-complex protein 1 subunit gamma	82.7523	ALDDMISTLKK	_ALDDMISTLKK_2	fully-tryptic	129	139	2.05812	0.00218883	T1_vs_T3	TRUE	TRUE	0.925234	1.43062	4.87223e-10	TRUE	TRUE	Down	940.284
P49368	CCT3	CCT3	T-complex protein 1 subunit gamma	82.7523	ALDDMISTLKK	_ALDDMISTLKK_2	fully-tryptic	129	139	1.7095	0.00748402	T0_vs_T2	TRUE	TRUE	0.925234	1.43062	4.87223e-10	TRUE	TRUE	Down	228.42
P40227	CCT6A	CCT6A	T-complex protein 1 subunit zeta	78.7194	TEVNSGFFYK	_TEVNSGFFYK_2	fully-tryptic	242	251	-0.961419	2.79937e-07	T0_vs_T3	TRUE	FALSE	0.910624	0.000170571	3.86438e-08	TRUE	TRUE	Up	3.43441e+06
P40227	CCT6A	CCT6A	T-complex protein 1 subunit zeta	78.7194	TEVNSGFFYK	_TEVNSGFFYK_2	fully-tryptic	242	251	-0.841993	1.74446e-06	T0_vs_T5	TRUE	FALSE	0.910624	0.000170571	3.86438e-08	TRUE	TRUE	Up	482667
P40227	CCT6A	CCT6A	T-complex protein 1 subunit zeta	78.7194	TEVNSGFFYK	_TEVNSGFFYK_2	fully-tryptic	242	251	-0.807078	3.2308e-06	T0_vs_T1	TRUE	FALSE	0.910624	0.000170571	3.86438e-08	TRUE	TRUE	Up	249807
Q99832	CCT7	CCT7	T-complex protein 1 subunit eta	76.7956	MMPTPVILLK	_[Acetyl (Protein N-term)]MMPTPVILLK_2	fully-tryptic	1	10	-1.78407	2.99164e-05	T1_vs_T5	TRUE	TRUE	0.875332	0.482446	2.02006e-05	TRUE	TRUE	Up	59635.1
Q99832	CCT7	CCT7	T-complex protein 1 subunit eta	76.7956	MMPTPVILLK	_[Acetyl (Protein N-term)]MMPTPVILLK_2	fully-tryptic	1	10	-1.46585	9.48968e-05	T1_vs_T4	TRUE	TRUE	0.875332	0.482446	2.02006e-05	TRUE	TRUE	Up	15446.8
Q99832	CCT7	CCT7	T-complex protein 1 subunit eta	76.7956	MMPTPVILLK	_[Acetyl (Protein N-term)]MMPTPVILLK_2	fully-tryptic	1	10	-1.38579	0.000304	T0_vs_T5	TRUE	TRUE	0.875332	0.482446	2.02006e-05	TRUE	TRUE	Up	4558.53
Q99832	CCT7	CCT7	T-complex protein 1 subunit eta	76.7956	MMPTPVILLK	_[Acetyl (Protein N-term)]MMPTPVILLK_2	fully-tryptic	1	10	-1.36032	0.000311134	T1_vs_T3	TRUE	TRUE	0.875332	0.482446	2.02006e-05	TRUE	TRUE	Up	4372.12
Q99832	CCT7	CCT7	T-complex protein 1 subunit eta	76.7956	MMPTPVILLK	_[Acetyl (Protein N-term)]MMPTPVILLK_2	fully-tryptic	1	10	-1.06758	0.00195038	T0_vs_T4	TRUE	TRUE	0.875332	0.482446	2.02006e-05	TRUE	TRUE	Up	547.369
Q99832	CCT7	CCT7	T-complex protein 1 subunit eta	76.7956	MMPTPVILLK	_[Acetyl (Protein N-term)]MMPTPVILLK_2	fully-tryptic	1	10	-0.962043	0.00332592	T0_vs_T3	TRUE	TRUE	0.875332	0.482446	2.02006e-05	TRUE	TRUE	Up	289.256
Q99832	CCT7	CCT7	T-complex protein 1 subunit eta	76.7956	MMPTPVILLK	_[Acetyl (Protein N-term)]MMPTPVILLK_2	fully-tryptic	1	10	-1.05948	0.004445	T1_vs_T2	TRUE	TRUE	0.875332	0.482446	2.02006e-05	TRUE	TRUE	Up	238.354
P50990	CCT8	CCT8	T-complex protein 1 subunit theta	86.8613	KFAEAFEAIPR	_KFAEAFEAIPR_2	fully-tryptic	440	450	-1.2754	5.11113e-08	T0_vs_T3	TRUE	TRUE	0.865321	0.211511	1.60175e-07	TRUE	TRUE	Up	2.49535e+07
P50990	CCT8	CCT8	T-complex protein 1 subunit theta	86.8613	KFAEAFEAIPR	_KFAEAFEAIPR_3	fully-tryptic	440	450	-1.1857	6.19747e-08	T0_vs_T3	TRUE	TRUE	0.895953	0.0147384	1.3081e-07	TRUE	TRUE	Up	1.91321e+07
P50990	CCT8	CCT8	T-complex protein 1 subunit theta	86.8613	KFAEAFEAIPR	_KFAEAFEAIPR_2	fully-tryptic	440	450	-1.06122	3.04604e-07	T0_vs_T5	TRUE	TRUE	0.865321	0.211511	1.60175e-07	TRUE	TRUE	Up	3.48392e+06
P50990	CCT8	CCT8	T-complex protein 1 subunit theta	86.8613	KFAEAFEAIPR	_KFAEAFEAIPR_3	fully-tryptic	440	450	-0.972705	4.61831e-07	T0_vs_T5	TRUE	TRUE	0.895953	0.0147384	1.3081e-07	TRUE	TRUE	Up	2.10619e+06
P50990	CCT8	CCT8	T-complex protein 1 subunit theta	86.8613	KFAEAFEAIPR	_KFAEAFEAIPR_3	fully-tryptic	440	450	-0.977333	8.83118e-07	T0_vs_T2	TRUE	TRUE	0.895953	0.0147384	1.3081e-07	TRUE	TRUE	Up	1.10668e+06
P50990	CCT8	CCT8	T-complex protein 1 subunit theta	86.8613	KFAEAFEAIPR	_KFAEAFEAIPR_2	fully-tryptic	440	450	-1.00915	1.13522e-06	T0_vs_T2	TRUE	TRUE	0.865321	0.211511	1.60175e-07	TRUE	TRUE	Up	888945
P50990	CCT8	CCT8	T-complex protein 1 subunit theta	86.8613	RELEVQHPAAK	_RELEVQHPAAK_3	semi-tryptic	74	84	1.05388	5.45063e-06	T0_vs_T5	TRUE	TRUE	0.890605	0.0141518	2.6642e-07	TRUE	TRUE	Down	193350
P50990	CCT8	CCT8	T-complex protein 1 subunit theta	86.8613	DMLEAGILDTYLGK	_DM[Oxidation (M)]LEAGILDTYLGK_2	fully-tryptic	491	504	1.88916	5.78506e-06	T1_vs_T5	TRUE	TRUE	0.945987	0.495668	3.69024e-07	TRUE	TRUE	Down	326559
P50990	CCT8	CCT8	T-complex protein 1 subunit theta	86.8613	KFAEAFEAIPR	_KFAEAFEAIPR_3	fully-tryptic	440	450	-0.827732	9.79857e-06	T0_vs_T1	TRUE	TRUE	0.895953	0.0147384	1.3081e-07	TRUE	TRUE	Up	84474.8
P50990	CCT8	CCT8	T-complex protein 1 subunit theta	86.8613	RELEVQHPAAK	_RELEVQHPAAK_3	semi-tryptic	74	84	1.00229	1.06571e-05	T0_vs_T3	TRUE	TRUE	0.890605	0.0141518	2.6642e-07	TRUE	TRUE	Down	94049.2
P50990	CCT8	CCT8	T-complex protein 1 subunit theta	86.8613	DMLEAGILDTYLGK	_DM[Oxidation (M)]LEAGILDTYLGK_2	fully-tryptic	491	504	1.74831	1.06742e-05	T1_vs_T4	TRUE	TRUE	0.945987	0.495668	3.69024e-07	TRUE	TRUE	Down	163788
P50990	CCT8	CCT8	T-complex protein 1 subunit theta	86.8613	RELEVQHPAAK	_RELEVQHPAAK_3	semi-tryptic	74	84	1.00948	1.60363e-05	T0_vs_T2	TRUE	TRUE	0.890605	0.0141518	2.6642e-07	TRUE	TRUE	Down	62949.7
P50990	CCT8	CCT8	T-complex protein 1 subunit theta	86.8613	SGLEEAVYR	_SGLEEAVYR_2	semi-tryptic	23	31	0.961441	3.82509e-05	T1_vs_T5	TRUE	TRUE	0.867329	0.477744	1.55163e-06	TRUE	TRUE	Down	25135.1
P50990	CCT8	CCT8	T-complex protein 1 subunit theta	86.8613	KFAEAFEAIPR	_KFAEAFEAIPR_2	fully-tryptic	440	450	-0.776902	3.8472e-05	T0_vs_T1	TRUE	TRUE	0.865321	0.211511	1.60175e-07	TRUE	TRUE	Up	20194
P50990	CCT8	CCT8	T-complex protein 1 subunit theta	86.8613	DMLEAGILDTYLGK	_DM[Oxidation (M)]LEAGILDTYLGK_2	fully-tryptic	491	504	1.56532	5.19747e-05	T1_vs_T3	TRUE	TRUE	0.945987	0.495668	3.69024e-07	TRUE	TRUE	Down	30117.1
P50990	CCT8	CCT8	T-complex protein 1 subunit theta	86.8613	SGLEEAVYR	_SGLEEAVYR_2	semi-tryptic	23	31	0.986485	5.3583e-05	T0_vs_T5	TRUE	TRUE	0.867329	0.477744	1.55163e-06	TRUE	TRUE	Down	18410.4
P50990	CCT8	CCT8	T-complex protein 1 subunit theta	86.8613	SGLEEAVYR	_SGLEEAVYR_2	semi-tryptic	23	31	0.965337	7.36787e-05	T0_vs_T3	TRUE	TRUE	0.867329	0.477744	1.55163e-06	TRUE	TRUE	Down	13102
P50990	CCT8	CCT8	T-complex protein 1 subunit theta	86.8613	SGLEEAVYR	_SGLEEAVYR_2	semi-tryptic	23	31	0.940292	8.2109e-05	T1_vs_T3	TRUE	TRUE	0.867329	0.477744	1.55163e-06	TRUE	TRUE	Down	11451.8
P50990	CCT8	CCT8	T-complex protein 1 subunit theta	86.8613	DMLEAGILDTYLGK	_DM[Oxidation (M)]LEAGILDTYLGK_2	fully-tryptic	491	504	1.42865	9.17775e-05	T0_vs_T5	TRUE	TRUE	0.945987	0.495668	3.69024e-07	TRUE	TRUE	Down	15566.5
P50990	CCT8	CCT8	T-complex protein 1 subunit theta	86.8613	RELEVQHPAAK	_RELEVQHPAAK_3	semi-tryptic	74	84	0.758863	0.000159036	T0_vs_T1	TRUE	TRUE	0.890605	0.0141518	2.6642e-07	TRUE	TRUE	Down	4771.66
P50990	CCT8	CCT8	T-complex protein 1 subunit theta	86.8613	DMLEAGILDTYLGK	_DM[Oxidation (M)]LEAGILDTYLGK_2	fully-tryptic	491	504	1.2878	0.000274712	T0_vs_T4	TRUE	TRUE	0.945987	0.495668	3.69024e-07	TRUE	TRUE	Down	4687.83
P50990	CCT8	CCT8	T-complex protein 1 subunit theta	86.8613	DMLEAGILDTYLGK	_DM[Oxidation (M)]LEAGILDTYLGK_2	fully-tryptic	491	504	1.10482	0.000616378	T0_vs_T3	TRUE	TRUE	0.945987	0.495668	3.69024e-07	TRUE	TRUE	Down	1792.44
P50990	CCT8	CCT8	T-complex protein 1 subunit theta	86.8613	NVGLDIEAEVPAVK	_NVGLDIEAEVPAVK_2	fully-tryptic	477	490	6.476	0.00139536	T1_vs_T5	TRUE	TRUE	0.869674	1.5473	7.04864e-05	TRUE	TRUE	Down	4641.09
P50990	CCT8	CCT8	T-complex protein 1 subunit theta	86.8613	NVGLDIEAEVPAVK	_NVGLDIEAEVPAVK_2	fully-tryptic	477	490	6.38209	0.001493	T0_vs_T5	TRUE	TRUE	0.869674	1.5473	7.04864e-05	TRUE	TRUE	Down	4274.68
P50990	CCT8	CCT8	T-complex protein 1 subunit theta	86.8613	NVGLDIEAEVPAVK	_NVGLDIEAEVPAVK_2	fully-tryptic	477	490	6.38673	0.006968	T2_vs_T5	TRUE	TRUE	0.869674	1.5473	7.04864e-05	TRUE	TRUE	Down	916.581
O95400	CD2BP2	CD2BP2	CD2 antigen cytoplasmic tail-binding protein 2	45.4545	LVDPVAGSGGPGSR	_LVDPVAGSGGPGSR_2	fully-tryptic	27	40	0.822652	6.70079e-06	T0_vs_T5	TRUE	TRUE	0.921349	0.295856	6.09911e-07	TRUE	TRUE	Down	122769
Q9UJX2	CDC23	CDC23	Cell division cycle protein 23 homolog	34.6734	FLSLPDTWMK	_FLSLPDTWMK_2	fully-tryptic	221	230	-1.1228	3.48327e-05	T1_vs_T3	TRUE	TRUE	0.859442	0.476368	3.82987e-05	TRUE	TRUE	Up	32234.1
Q9UJX2	CDC23	CDC23	Cell division cycle protein 23 homolog	34.6734	FLSLPDTWMK	_FLSLPDTWMK_2	fully-tryptic	221	230	-0.938938	0.000201662	T1_vs_T4	TRUE	TRUE	0.859442	0.476368	3.82987e-05	TRUE	TRUE	Up	4656
Q9UJX2	CDC23	CDC23	Cell division cycle protein 23 homolog	34.6734	FLSLPDTWMK	_FLSLPDTWMK_2	fully-tryptic	221	230	-0.862765	0.000207002	T1_vs_T5	TRUE	TRUE	0.859442	0.476368	3.82987e-05	TRUE	TRUE	Up	4167.9
Q9UJX2	CDC23	CDC23	Cell division cycle protein 23 homolog	34.6734	FLSLPDTWMK	_FLSLPDTWMK_2	fully-tryptic	221	230	-0.75829	0.00119214	T0_vs_T3	TRUE	TRUE	0.859442	0.476368	3.82987e-05	TRUE	TRUE	Up	636.077
Q9UJX2	CDC23	CDC23	Cell division cycle protein 23 homolog	34.6734	FLSLPDTWMK	_FLSLPDTWMK_2	fully-tryptic	221	230	-0.758066	0.00195374	T1_vs_T2	TRUE	TRUE	0.859442	0.476368	3.82987e-05	TRUE	TRUE	Up	388.009
Q96JB5	CDK5RAP3	CDK5RAP3	CDK5 regulatory subunit-associated protein 3	34.3874	DNTYLVELSSLLVR	_DNTYLVELSSLLVR_2	fully-tryptic	107	120	-0.881528	1.72852e-06	T0_vs_T3	TRUE	TRUE	0.852926	0.234864	3.58161e-06	TRUE	TRUE	Up	509989
Q96JB5	CDK5RAP3	CDK5RAP3	CDK5 regulatory subunit-associated protein 3	34.3874	DNTYLVELSSLLVR	_DNTYLVELSSLLVR_2	fully-tryptic	107	120	-0.8138	2.93201e-06	T0_vs_T5	TRUE	TRUE	0.852926	0.234864	3.58161e-06	TRUE	TRUE	Up	277557
Q9Y6A4	CFAP20	CFAP20	Cilia- and flagella-associated protein 20	78.2383	FQSGFLSILYSIGSK	_FQSGFLSILYSIGSK_2	semi-tryptic	6	20	0.761294	5.41833e-06	T1_vs_T3	TRUE	TRUE	0.896203	0.441923	4.81562e-07	TRUE	TRUE	Down	140504
Q14839	CHD4	CHD4	Chromodomain-helicase-DNA-binding protein 4	49.7908	LLEQALVIEEQLR	_LLEQALVIEEQLR_2	fully-tryptic	1788	1800	0.868557	6.91529e-07	T1_vs_T5	TRUE	FALSE	0.928445	1.42026	3.02037e-08	TRUE	TRUE	Down	1.25599e+06
Q14839	CHD4	CHD4	Chromodomain-helicase-DNA-binding protein 4	49.7908	LLEQALVIEEQLR	_LLEQALVIEEQLR_2	fully-tryptic	1788	1800	0.782785	2.19395e-06	T1_vs_T4	TRUE	FALSE	0.928445	1.42026	3.02037e-08	TRUE	TRUE	Down	356792
Q14839	CHD4	CHD4	Chromodomain-helicase-DNA-binding protein 4	49.7908	LLEQALVIEEQLR	_LLEQALVIEEQLR_2	fully-tryptic	1788	1800	0.777412	9.65559e-06	T3_vs_T5	TRUE	FALSE	0.928445	1.42026	3.02037e-08	TRUE	TRUE	Down	80514.2
Q9H444	CHMP4B	CHMP4B	Charged multivesicular body protein 4b	55.3571	NLLEISGPETVPLPNVPSIALPSK	_NLLEISGPETVPLPNVPSIALPSK_2	fully-tryptic	179	202	-0.765231	1.1195e-06	T0_vs_T5	TRUE	TRUE	0.931422	6.80299	3.91965e-07	TRUE	TRUE	Up	683547
Q9H444	CHMP4B	CHMP4B	Charged multivesicular body protein 4b	55.3571	GGPTPQEAIQR	_GGPTPQEAIQR_2	fully-tryptic	18	28	2.66577	0.000229968	T1_vs_T5	TRUE	TRUE	0.873869	1.69388	0.00037469	TRUE	TRUE	Down	11591.9
Q9H444	CHMP4B	CHMP4B	Charged multivesicular body protein 4b	55.3571	GGPTPQEAIQR	_GGPTPQEAIQR_2	fully-tryptic	18	28	2.43592	0.000469205	T0_vs_T5	TRUE	TRUE	0.873869	1.69388	0.00037469	TRUE	TRUE	Down	5191.59
Q9H444	CHMP4B	CHMP4B	Charged multivesicular body protein 4b	55.3571	GGPTPQEAIQR	_GGPTPQEAIQR_2	fully-tryptic	18	28	2.7166	0.000847219	T2_vs_T5	TRUE	TRUE	0.873869	1.69388	0.00037469	TRUE	TRUE	Down	3206.49
Q9H444	CHMP4B	CHMP4B	Charged multivesicular body protein 4b	55.3571	GGPTPQEAIQR	_GGPTPQEAIQR_2	fully-tryptic	18	28	2.71784	0.00279598	T3_vs_T5	TRUE	TRUE	0.873869	1.69388	0.00037469	TRUE	TRUE	Down	972.053
Q14008	CKAP5	CKAP5	Cytoskeleton-associated protein 5	53.8386	NLGIPIITVL	_NLGIPIITVL_2	semi-tryptic	941	950	0.804908	2.32484e-05	T1_vs_T5	TRUE	TRUE	0.936285	0.476709	8.63546e-07	TRUE	TRUE	Down	34622.1
Q14008	CKAP5	CKAP5	Cytoskeleton-associated protein 5	53.8386	EFGFSGLNVK	_EFGFSGLNVK_2	fully-tryptic	745	754	0.822693	2.75252e-05	T1_vs_T5	TRUE	TRUE	0.929603	1.78695	3.84e-06	TRUE	TRUE	Down	29888.7
Q14008	CKAP5	CKAP5	Cytoskeleton-associated protein 5	53.8386	EFGFSGLNVK	_EFGFSGLNVK_2	fully-tryptic	745	754	0.857533	3.32532e-05	T0_vs_T5	TRUE	TRUE	0.929603	1.78695	3.84e-06	TRUE	TRUE	Down	25788
Q14008	CKAP5	CKAP5	Cytoskeleton-associated protein 5	53.8386	NLGIPIITVL	_NLGIPIITVL_2	semi-tryptic	941	950	0.780887	5.46843e-05	T0_vs_T5	TRUE	TRUE	0.936285	0.476709	8.63546e-07	TRUE	TRUE	Down	14279.9
Q14008	CKAP5	CKAP5	Cytoskeleton-associated protein 5	53.8386	TSAQVVLDGLVDK	_TSAQVVLDGLVDK_2	fully-tryptic	677	689	-1.26216	0.000291618	T0_vs_T4	TRUE	TRUE	0.88131	0.426709	5.55452e-05	TRUE	TRUE	Up	4328.12
Q14008	CKAP5	CKAP5	Cytoskeleton-associated protein 5	53.8386	TSAQVVLDGLVDK	_TSAQVVLDGLVDK_2	fully-tryptic	677	689	-1.1433	0.000516419	T0_vs_T3	TRUE	TRUE	0.88131	0.426709	5.55452e-05	TRUE	TRUE	Up	2213.91
Q14008	CKAP5	CKAP5	Cytoskeleton-associated protein 5	53.8386	TSAQVVLDGLVDK	_TSAQVVLDGLVDK_2	fully-tryptic	677	689	-0.983127	0.000954909	T1_vs_T4	TRUE	TRUE	0.88131	0.426709	5.55452e-05	TRUE	TRUE	Up	1029.55
Q14008	CKAP5	CKAP5	Cytoskeleton-associated protein 5	53.8386	TSAQVVLDGLVDK	_TSAQVVLDGLVDK_2	fully-tryptic	677	689	-1.10847	0.00103487	T0_vs_T5	TRUE	TRUE	0.88131	0.426709	5.55452e-05	TRUE	TRUE	Up	1071.12
Q14008	CKAP5	CKAP5	Cytoskeleton-associated protein 5	53.8386	TSAQVVLDGLVDK	_TSAQVVLDGLVDK_2	fully-tryptic	677	689	-0.864269	0.00327253	T1_vs_T3	TRUE	TRUE	0.88131	0.426709	5.55452e-05	TRUE	TRUE	Up	264.098
Q14008	CKAP5	CKAP5	Cytoskeleton-associated protein 5	53.8386	TSAQVVLDGLVDK	_TSAQVVLDGLVDK_2	fully-tryptic	677	689	-0.829439	0.00525187	T1_vs_T5	TRUE	TRUE	0.88131	0.426709	5.55452e-05	TRUE	TRUE	Up	157.932
O00299	CLIC1	CLIC1	Chloride intracellular channel protein 1	73.029	YRGFTIPEAFR	_YRGFTIPEAFR_3	fully-tryptic	194	204	0.847474	1.31342e-05	T0_vs_T2	TRUE	TRUE	0.885405	24.7972	8.10025e-06	TRUE	TRUE	Down	64524.1
P09496	CLTA	CLTA	Clathrin light chain A	36.2903	AELDPFGAPAGAPGGPALGN	_[Acetyl (Protein N-term)]AELDPFGAPAGAPGGPALGN_2	non-tryptic	2	21	-0.812983	1.11603e-07	T0_vs_T5	TRUE	TRUE	0.863306	0.248848	5.08763e-10	TRUE	TRUE	Up	7.2846e+06
Q00610	CLTC	CLTC	Clathrin heavy chain 1	72.8358	DPELWGSVLLESNPYR	_DPELWGSVLLESNPYR_2	fully-tryptic	952	967	-1.23505	2.42262e-05	T0_vs_T5	TRUE	TRUE	0.868601	0.24022	5.33782e-05	TRUE	TRUE	Up	50980.1
Q00610	CLTC	CLTC	Clathrin heavy chain 1	72.8358	DPELWGSVLLESNPYR	_DPELWGSVLLESNPYR_2	fully-tryptic	952	967	-1.15954	8.64388e-05	T0_vs_T2	TRUE	TRUE	0.868601	0.24022	5.33782e-05	TRUE	TRUE	Up	13414.6
Q00610	CLTC	CLTC	Clathrin heavy chain 1	72.8358	DPELWGSVLLESNPYR	_DPELWGSVLLESNPYR_2	fully-tryptic	952	967	-1.07111	0.000108786	T0_vs_T3	TRUE	TRUE	0.868601	0.24022	5.33782e-05	TRUE	TRUE	Up	9846.06
Q00610	CLTC	CLTC	Clathrin heavy chain 1	72.8358	DPELWGSVLLESNPYR	_DPELWGSVLLESNPYR_2	fully-tryptic	952	967	-0.872949	0.000809998	T0_vs_T4	TRUE	TRUE	0.868601	0.24022	5.33782e-05	TRUE	TRUE	Up	1077.72
P53621	COPA	COPA	Coatomer subunit alpha	72.3856	VQVPNCDEIFYAGTGNLLLR	_VQVPNC[Carbamidomethyl (C)]DEIFYAGTGNLLLR_3	fully-tryptic	448	467	4.01543	5.1247e-10	T1_vs_T4	TRUE	TRUE	0.980927	1.07535	2.06119e-12	TRUE	TRUE	Down	7.83545e+09
P53621	COPA	COPA	Coatomer subunit alpha	72.3856	VQVPNCDEIFYAGTGNLLLR	_VQVPNC[Carbamidomethyl (C)]DEIFYAGTGNLLLR_3	fully-tryptic	448	467	3.84811	1.09923e-09	T2_vs_T4	TRUE	TRUE	0.980927	1.07535	2.06119e-12	TRUE	TRUE	Down	3.50072e+09
P53621	COPA	COPA	Coatomer subunit alpha	72.3856	VQVPNCDEIFYAGTGNLLLR	_VQVPNC[Carbamidomethyl (C)]DEIFYAGTGNLLLR_3	fully-tryptic	448	467	4.01871	1.70859e-09	T0_vs_T4	TRUE	TRUE	0.980927	1.07535	2.06119e-12	TRUE	TRUE	Down	2.35207e+09
P53621	COPA	COPA	Coatomer subunit alpha	72.3856	VQVPNCDEIFYAGTGNLLLR	_VQVPNC[Carbamidomethyl (C)]DEIFYAGTGNLLLR_3	fully-tryptic	448	467	3.8427	3.65914e-09	T3_vs_T4	TRUE	TRUE	0.980927	1.07535	2.06119e-12	TRUE	TRUE	Down	1.05016e+09
P53621	COPA	COPA	Coatomer subunit alpha	72.3856	VQVPNCDEIFYAGTGNLLLR	_VQVPNC[Carbamidomethyl (C)]DEIFYAGTGNLLLR_3	fully-tryptic	448	467	3.2031	1.07226e-08	T1_vs_T5	TRUE	TRUE	0.980927	1.07535	2.06119e-12	TRUE	TRUE	Down	2.98723e+08
P53621	COPA	COPA	Coatomer subunit alpha	72.3856	VQVPNCDEIFYAGTGNLLLR	_VQVPNC[Carbamidomethyl (C)]DEIFYAGTGNLLLR_3	fully-tryptic	448	467	3.20637	2.88397e-08	T0_vs_T5	TRUE	TRUE	0.980927	1.07535	2.06119e-12	TRUE	TRUE	Down	1.11179e+08
P53621	COPA	COPA	Coatomer subunit alpha	72.3856	VQVPNCDEIFYAGTGNLLLR	_VQVPNC[Carbamidomethyl (C)]DEIFYAGTGNLLLR_3	fully-tryptic	448	467	3.03578	2.96654e-08	T2_vs_T5	TRUE	TRUE	0.980927	1.07535	2.06119e-12	TRUE	TRUE	Down	1.02334e+08
P53621	COPA	COPA	Coatomer subunit alpha	72.3856	VQVPNCDEIFYAGTGNLLLR	_VQVPNC[Carbamidomethyl (C)]DEIFYAGTGNLLLR_3	fully-tryptic	448	467	3.03036	1.10104e-07	T3_vs_T5	TRUE	TRUE	0.980927	1.07535	2.06119e-12	TRUE	TRUE	Down	2.75226e+07
P53618	COPB1	COPB1	Coatomer subunit beta	60.021	LVEKPSPLTLAPHDFANIK	_LVEKPSPLTLAPHDFANIK_4	fully-tryptic	768	786	-1.8328	4.16568e-06	T2_vs_T4	TRUE	TRUE	0.948981	1.00601	4.27878e-07	TRUE	TRUE	Up	439976
P53618	COPB1	COPB1	Coatomer subunit beta	60.021	VTVNTNMVDLNDYLQHILK	_VTVNTNMVDLNDYLQHILK_3	fully-tryptic	853	871	-1.39228	4.19552e-06	T0_vs_T5	TRUE	TRUE	0.956612	0.595265	1.18063e-06	TRUE	TRUE	Up	331848
P53618	COPB1	COPB1	Coatomer subunit beta	60.021	LVEKPSPLTLAPHDFANIK	_LVEKPSPLTLAPHDFANIK_4	fully-tryptic	768	786	-1.89938	4.37153e-06	T0_vs_T4	TRUE	TRUE	0.948981	1.00601	4.27878e-07	TRUE	TRUE	Up	434489
P53618	COPB1	COPB1	Coatomer subunit beta	60.021	VTVNTNMVDLNDYLQHILK	_VTVNTNMVDLNDYLQHILK_3	fully-tryptic	853	871	-1.3462	1.1624e-05	T1_vs_T5	TRUE	TRUE	0.956612	0.595265	1.18063e-06	TRUE	TRUE	Up	115812
P53618	COPB1	COPB1	Coatomer subunit beta	60.021	LVEKPSPLTLAPHDFANIK	_LVEKPSPLTLAPHDFANIK_4	fully-tryptic	768	786	-1.47845	5.96281e-05	T0_vs_T5	TRUE	TRUE	0.948981	1.00601	4.27878e-07	TRUE	TRUE	Up	24794.5
P53618	COPB1	COPB1	Coatomer subunit beta	60.021	VTVNTNMVDLNDYLQHILK	_VTVNTNMVDLNDYLQHILK_3	fully-tryptic	853	871	-1.09575	7.97238e-05	T0_vs_T3	TRUE	TRUE	0.956612	0.595265	1.18063e-06	TRUE	TRUE	Up	13744.3
P53618	COPB1	COPB1	Coatomer subunit beta	60.021	LVEKPSPLTLAPHDFANIK	_LVEKPSPLTLAPHDFANIK_4	fully-tryptic	768	786	-1.41187	0.000182225	T2_vs_T5	TRUE	TRUE	0.948981	1.00601	4.27878e-07	TRUE	TRUE	Up	7747.94
P53618	COPB1	COPB1	Coatomer subunit beta	60.021	LVEKPSPLTLAPHDFANIK	_LVEKPSPLTLAPHDFANIK_4	fully-tryptic	768	786	-1.3397	0.000219328	T3_vs_T4	TRUE	TRUE	0.948981	1.00601	4.27878e-07	TRUE	TRUE	Up	6108.21
P53618	COPB1	COPB1	Coatomer subunit beta	60.021	VTVNTNMVDLNDYLQHILK	_VTVNTNMVDLNDYLQHILK_3	fully-tryptic	853	871	-1.04967	0.000285672	T1_vs_T3	TRUE	TRUE	0.956612	0.595265	1.18063e-06	TRUE	TRUE	Up	3674.41
P53618	COPB1	COPB1	Coatomer subunit beta	60.021	VTVNTNMVDLNDYLQHILK	_VTVNTNMVDLNDYLQHILK_3	fully-tryptic	853	871	-0.82008	0.00179829	T2_vs_T5	TRUE	TRUE	0.956612	0.595265	1.18063e-06	TRUE	TRUE	Up	456.033
Q9Y678	COPG1	COPG1	Coatomer subunit gamma-1	69.222	DCDPTTGETDDEGYEDEYVLEDLEVTVADHIQK	_DC[Carbamidomethyl (C)]DPTTGETDDEGYEDEYVLEDLEVTVADHIQK_3	fully-tryptic	734	766	-2.17072	0.000433109	T1_vs_T5	TRUE	TRUE	0.883133	0.449655	0.000151984	TRUE	TRUE	Up	5011.94
Q9Y678	COPG1	COPG1	Coatomer subunit gamma-1	69.222	DCDPTTGETDDEGYEDEYVLEDLEVTVADHIQK	_DC[Carbamidomethyl (C)]DPTTGETDDEGYEDEYVLEDLEVTVADHIQK_3	fully-tryptic	734	766	-2.01582	0.000529165	T1_vs_T4	TRUE	TRUE	0.883133	0.449655	0.000151984	TRUE	TRUE	Up	3809.44
Q9Y678	COPG1	COPG1	Coatomer subunit gamma-1	69.222	DCDPTTGETDDEGYEDEYVLEDLEVTVADHIQK	_DC[Carbamidomethyl (C)]DPTTGETDDEGYEDEYVLEDLEVTVADHIQK_3	fully-tryptic	734	766	-1.93889	0.00102776	T1_vs_T3	TRUE	TRUE	0.883133	0.449655	0.000151984	TRUE	TRUE	Up	1886.52
Q9Y678	COPG1	COPG1	Coatomer subunit gamma-1	69.222	DCDPTTGETDDEGYEDEYVLEDLEVTVADHIQK	_DC[Carbamidomethyl (C)]DPTTGETDDEGYEDEYVLEDLEVTVADHIQK_3	fully-tryptic	734	766	-1.6371	0.00148582	T0_vs_T5	TRUE	TRUE	0.883133	0.449655	0.000151984	TRUE	TRUE	Up	1101.82
Q9Y678	COPG1	COPG1	Coatomer subunit gamma-1	69.222	DCDPTTGETDDEGYEDEYVLEDLEVTVADHIQK	_DC[Carbamidomethyl (C)]DPTTGETDDEGYEDEYVLEDLEVTVADHIQK_3	fully-tryptic	734	766	-1.48221	0.00266357	T0_vs_T4	TRUE	TRUE	0.883133	0.449655	0.000151984	TRUE	TRUE	Up	556.475
Q9Y678	COPG1	COPG1	Coatomer subunit gamma-1	69.222	DCDPTTGETDDEGYEDEYVLEDLEVTVADHIQK	_DC[Carbamidomethyl (C)]DPTTGETDDEGYEDEYVLEDLEVTVADHIQK_3	fully-tryptic	734	766	-1.40528	0.00301821	T0_vs_T3	TRUE	TRUE	0.883133	0.449655	0.000151984	TRUE	TRUE	Up	465.599
Q9Y678	COPG1	COPG1	Coatomer subunit gamma-1	69.222	DCDPTTGETDDEGYEDEYVLEDLEVTVADHIQK	_DC[Carbamidomethyl (C)]DPTTGETDDEGYEDEYVLEDLEVTVADHIQK_3	fully-tryptic	734	766	-1.80633	0.0035394	T1_vs_T2	TRUE	TRUE	0.883133	0.449655	0.000151984	TRUE	TRUE	Up	510.35
Q9Y678	COPG1	COPG1	Coatomer subunit gamma-1	69.222	DCDPTTGETDDEGYEDEYVLEDLEVTVADHIQK	_DC[Carbamidomethyl (C)]DPTTGETDDEGYEDEYVLEDLEVTVADHIQK_3	fully-tryptic	734	766	-1.27272	0.0074142	T0_vs_T2	TRUE	TRUE	0.883133	0.449655	0.000151984	TRUE	TRUE	Up	171.66
Q9BT78	COPS4	COPS4	COP9 signalosome complex subunit 4	82.266	LYNNITFEELGALLEIPAAK	_LYNNITFEELGALLEIPAAK_2	fully-tryptic	315	334	1.61975	1.49553e-09	T1_vs_T4	TRUE	TRUE	0.949946	1.03801	5.76139e-10	TRUE	TRUE	Down	1.08307e+09
Q9BT78	COPS4	COPS4	COP9 signalosome complex subunit 4	82.266	LYNNITFEELGALLEIPAAK	_LYNNITFEELGALLEIPAAK_2	fully-tryptic	315	334	1.62032	1.8065e-09	T2_vs_T4	TRUE	TRUE	0.949946	1.03801	5.76139e-10	TRUE	TRUE	Down	8.96935e+08
Q9BT78	COPS4	COPS4	COP9 signalosome complex subunit 4	82.266	LYNNITFEELGALLEIPAAK	_LYNNITFEELGALLEIPAAK_2	fully-tryptic	315	334	1.59621	2.39591e-09	T0_vs_T4	TRUE	TRUE	0.949946	1.03801	5.76139e-10	TRUE	TRUE	Down	6.66223e+08
Q9BT78	COPS4	COPS4	COP9 signalosome complex subunit 4	82.266	LYNNITFEELGALLEIPAAK	_LYNNITFEELGALLEIPAAK_2	fully-tryptic	315	334	1.27916	9.70996e-08	T3_vs_T4	TRUE	TRUE	0.949946	1.03801	5.76139e-10	TRUE	TRUE	Down	1.31737e+07
Q9BT78	COPS4	COPS4	COP9 signalosome complex subunit 4	82.266	LYNNITFEELGALLEIPAAK	_LYNNITFEELGALLEIPAAK_2	fully-tryptic	315	334	1.06089	1.86254e-06	T1_vs_T5	TRUE	TRUE	0.949946	1.03801	5.76139e-10	TRUE	TRUE	Down	569595
Q9BT78	COPS4	COPS4	COP9 signalosome complex subunit 4	82.266	LYNNITFEELGALLEIPAAK	_LYNNITFEELGALLEIPAAK_2	fully-tryptic	315	334	1.03735	2.64239e-06	T0_vs_T5	TRUE	TRUE	0.949946	1.03801	5.76139e-10	TRUE	TRUE	Down	392580
Q9BT78	COPS4	COPS4	COP9 signalosome complex subunit 4	82.266	LYNNITFEELGALLEIPAAK	_LYNNITFEELGALLEIPAAK_2	fully-tryptic	315	334	1.06145	4.05495e-06	T2_vs_T5	TRUE	TRUE	0.949946	1.03801	5.76139e-10	TRUE	TRUE	Down	261767
Q9UBW8	COPS7A	COPS7A	COP9 signalosome complex subunit 7a	59.2727	QLEDLVIEAVYADVLR	_QLEDLVIEAVYADVLR_3	fully-tryptic	127	142	1.61755	2.5023e-09	T0_vs_T5	TRUE	TRUE	0.96777	0.940588	1.23534e-10	TRUE	TRUE	Down	6.46427e+08
Q9UBW8	COPS7A	COPS7A	COP9 signalosome complex subunit 7a	59.2727	QLEDLVIEAVYADVLR	_QLEDLVIEAVYADVLR_3	fully-tryptic	127	142	1.72728	2.55125e-09	T0_vs_T4	TRUE	TRUE	0.96777	0.940588	1.23534e-10	TRUE	TRUE	Down	6.77032e+08
Q9UBW8	COPS7A	COPS7A	COP9 signalosome complex subunit 7a	59.2727	QLEDLVIEAVYADVLR	_QLEDLVIEAVYADVLR_3	fully-tryptic	127	142	1.61235	4.89217e-09	T1_vs_T4	TRUE	TRUE	0.96777	0.940588	1.23534e-10	TRUE	TRUE	Down	3.29579e+08
Q9UBW8	COPS7A	COPS7A	COP9 signalosome complex subunit 7a	59.2727	QLEDLVIEAVYADVLR	_QLEDLVIEAVYADVLR_3	fully-tryptic	127	142	1.50263	5.42647e-09	T1_vs_T5	TRUE	TRUE	0.96777	0.940588	1.23534e-10	TRUE	TRUE	Down	2.76907e+08
Q9UBW8	COPS7A	COPS7A	COP9 signalosome complex subunit 7a	59.2727	QLEDLVIEAVYADVLR	_QLEDLVIEAVYADVLR_3	fully-tryptic	127	142	1.19641	5.09797e-07	T2_vs_T4	TRUE	TRUE	0.96777	0.940588	1.23534e-10	TRUE	TRUE	Down	2.34683e+06
Q9UBW8	COPS7A	COPS7A	COP9 signalosome complex subunit 7a	59.2727	QLEDLVIEAVYADVLR	_QLEDLVIEAVYADVLR_3	fully-tryptic	127	142	1.08668	8.45367e-07	T2_vs_T5	TRUE	TRUE	0.96777	0.940588	1.23534e-10	TRUE	TRUE	Down	1.28546e+06
Q9UBW8	COPS7A	COPS7A	COP9 signalosome complex subunit 7a	59.2727	QLEDLVIEAVYADVLR	_QLEDLVIEAVYADVLR_3	fully-tryptic	127	142	0.905039	1.19619e-05	T0_vs_T3	TRUE	TRUE	0.96777	0.940588	1.23534e-10	TRUE	TRUE	Down	75660.3
Q9UBW8	COPS7A	COPS7A	COP9 signalosome complex subunit 7a	59.2727	QLEDLVIEAVYADVLR	_QLEDLVIEAVYADVLR_3	fully-tryptic	127	142	0.790117	7.00902e-05	T1_vs_T3	TRUE	TRUE	0.96777	0.940588	1.23534e-10	TRUE	TRUE	Down	11272.9
Q9UBW8	COPS7A	COPS7A	COP9 signalosome complex subunit 7a	59.2727	QLEDLVIEAVYADVLR	_QLEDLVIEAVYADVLR_3	fully-tryptic	127	142	0.822236	0.000143899	T3_vs_T4	TRUE	TRUE	0.96777	0.940588	1.23534e-10	TRUE	TRUE	Down	5713.97
Q9BR76	CORO1B	CORO1B	Coronin-1B	42.1268	LEEQLGR	_LEEQLGR_2	fully-tryptic	477	483	-3.11505	1.47226e-06	T0_vs_T5	TRUE	FALSE	0.928817	0.828053	1.22571e-06	TRUE	TRUE	Up	2.11583e+06
Q9BR76	CORO1B	CORO1B	Coronin-1B	42.1268	LEEQLGR	_LEEQLGR_2	fully-tryptic	477	483	-3.32121	1.47356e-06	T0_vs_T4	TRUE	FALSE	0.928817	0.828053	1.22571e-06	TRUE	TRUE	Up	2.25386e+06
Q9BR76	CORO1B	CORO1B	Coronin-1B	42.1268	LEEQLGR	_LEEQLGR_2	fully-tryptic	477	483	-2.96355	1.22542e-05	T0_vs_T1	TRUE	FALSE	0.928817	0.828053	1.22571e-06	TRUE	TRUE	Up	241840
Q9BR76	CORO1B	CORO1B	Coronin-1B	42.1268	LEEQLGR	_LEEQLGR_2	fully-tryptic	477	483	-2.67092	1.29902e-05	T0_vs_T3	TRUE	FALSE	0.928817	0.828053	1.22571e-06	TRUE	TRUE	Up	205610
Q9BR76	CORO1B	CORO1B	Coronin-1B	42.1268	LEEQLGR	_LEEQLGR_2	fully-tryptic	477	483	-2.01842	0.00041278	T0_vs_T2	TRUE	FALSE	0.928817	0.828053	1.22571e-06	TRUE	TRUE	Up	4889.82
Q9BR76	CORO1B	CORO1B	Coronin-1B	42.1268	LEEQLGR	_LEEQLGR_2	fully-tryptic	477	483	-1.30278	0.00935411	T2_vs_T4	TRUE	FALSE	0.928817	0.828053	1.22571e-06	TRUE	TRUE	Up	139.274
P13073	COX4I1	COX4I1	Cytochrome c oxidase subunit 4 isoform 1, mitochondrial	39.0533	SEDFSLPAYMDR	_SEDFSLPAYMDR_2	fully-tryptic	30	41	-0.814955	1.33867e-05	T1_vs_T5	TRUE	TRUE	0.860803	1.07826	3.59029e-06	TRUE	TRUE	Up	60878
Q99829	CPNE1	CPNE1	Copine-1	48.9758	EALAQTVLAEVPTQLVSYFR	_EALAQTVLAEVPTQLVSYFR_3	fully-tryptic	495	514	1.73275	1.79401e-11	T1_vs_T4	TRUE	TRUE	0.883198	1.04305	1.33796e-10	TRUE	TRUE	Down	9.6585e+10
Q99829	CPNE1	CPNE1	Copine-1	48.9758	EALAQTVLAEVPTQLVSYFR	_EALAQTVLAEVPTQLVSYFR_3	fully-tryptic	495	514	1.59066	9.23327e-11	T2_vs_T4	TRUE	TRUE	0.883198	1.04305	1.33796e-10	TRUE	TRUE	Down	1.72274e+10
Q99829	CPNE1	CPNE1	Copine-1	48.9758	EALAQTVLAEVPTQLVSYFR	_EALAQTVLAEVPTQLVSYFR_3	fully-tryptic	495	514	1.40427	8.09224e-10	T0_vs_T4	TRUE	TRUE	0.883198	1.04305	1.33796e-10	TRUE	TRUE	Down	1.73532e+09
Q99829	CPNE1	CPNE1	Copine-1	48.9758	EALAQTVLAEVPTQLVSYFR	_EALAQTVLAEVPTQLVSYFR_3	fully-tryptic	495	514	1.33913	2.23395e-09	T3_vs_T4	TRUE	TRUE	0.883198	1.04305	1.33796e-10	TRUE	TRUE	Down	5.99445e+08
Q99829	CPNE1	CPNE1	Copine-1	48.9758	EALAQTVLAEVPTQLVSYFR	_EALAQTVLAEVPTQLVSYFR_3	fully-tryptic	495	514	0.904888	5.06226e-07	T1_vs_T5	TRUE	TRUE	0.883198	1.04305	1.33796e-10	TRUE	TRUE	Down	1.78752e+06
Q99829	CPNE1	CPNE1	Copine-1	48.9758	EALAQTVLAEVPTQLVSYFR	_EALAQTVLAEVPTQLVSYFR_3	fully-tryptic	495	514	-0.827862	3.90382e-06	T4_vs_T5	TRUE	TRUE	0.883198	1.04305	1.33796e-10	TRUE	TRUE	Up	212065
Q99829	CPNE1	CPNE1	Copine-1	48.9758	EALAQTVLAEVPTQLVSYFR	_EALAQTVLAEVPTQLVSYFR_3	fully-tryptic	495	514	0.762793	1.05058e-05	T2_vs_T5	TRUE	TRUE	0.883198	1.04305	1.33796e-10	TRUE	TRUE	Down	72607.1
O75131	CPNE3	CPNE3	Copine-3	65.7356	EALAQCVLAEIPQQVVGYFNTYK	_EALAQC[Carbamidomethyl (C)]VLAEIPQQVVGYFNTYK_3	fully-tryptic	501	523	2.90311	1.49682e-08	T1_vs_T4	TRUE	TRUE	0.907098	1.01027	5.50535e-08	TRUE	TRUE	Down	1.93953e+08
O75131	CPNE3	CPNE3	Copine-3	65.7356	EALAQCVLAEIPQQVVGYFNTYK	_EALAQC[Carbamidomethyl (C)]VLAEIPQQVVGYFNTYK_3	fully-tryptic	501	523	2.784	3.44158e-08	T0_vs_T4	TRUE	TRUE	0.907098	1.01027	5.50535e-08	TRUE	TRUE	Down	8.08933e+07
O75131	CPNE3	CPNE3	Copine-3	65.7356	EALAQCVLAEIPQQVVGYFNTYK	_EALAQC[Carbamidomethyl (C)]VLAEIPQQVVGYFNTYK_3	fully-tryptic	501	523	2.41902	2.60637e-07	T2_vs_T4	TRUE	TRUE	0.907098	1.01027	5.50535e-08	TRUE	TRUE	Down	9.28118e+06
O75131	CPNE3	CPNE3	Copine-3	65.7356	EALAQCVLAEIPQQVVGYFNTYK	_EALAQC[Carbamidomethyl (C)]VLAEIPQQVVGYFNTYK_3	fully-tryptic	501	523	1.70561	2.72902e-06	T1_vs_T5	TRUE	TRUE	0.907098	1.01027	5.50535e-08	TRUE	TRUE	Down	624988
O75131	CPNE3	CPNE3	Copine-3	65.7356	EALAQCVLAEIPQQVVGYFNTYK	_EALAQC[Carbamidomethyl (C)]VLAEIPQQVVGYFNTYK_3	fully-tryptic	501	523	1.5865	6.07337e-06	T0_vs_T5	TRUE	TRUE	0.907098	1.01027	5.50535e-08	TRUE	TRUE	Down	261222
O75131	CPNE3	CPNE3	Copine-3	65.7356	EALAQCVLAEIPQQVVGYFNTYK	_EALAQC[Carbamidomethyl (C)]VLAEIPQQVVGYFNTYK_3	fully-tryptic	501	523	1.81311	1.47906e-05	T3_vs_T4	TRUE	TRUE	0.907098	1.01027	5.50535e-08	TRUE	TRUE	Down	122585
O75131	CPNE3	CPNE3	Copine-3	65.7356	EALAQCVLAEIPQQVVGYFNTYK	_EALAQC[Carbamidomethyl (C)]VLAEIPQQVVGYFNTYK_2	fully-tryptic	501	523	0.94957	0.000177362	T1_vs_T5	TRUE	TRUE	0.877908	1.15717	0.000528967	TRUE	TRUE	Down	5353.86
O75131	CPNE3	CPNE3	Copine-3	65.7356	EALAQCVLAEIPQQVVGYFNTYK	_EALAQC[Carbamidomethyl (C)]VLAEIPQQVVGYFNTYK_3	fully-tryptic	501	523	1.09	0.000178179	T1_vs_T3	TRUE	TRUE	0.907098	1.01027	5.50535e-08	TRUE	TRUE	Down	6117.47
O75131	CPNE3	CPNE3	Copine-3	65.7356	EALAQCVLAEIPQQVVGYFNTYK	_EALAQC[Carbamidomethyl (C)]VLAEIPQQVVGYFNTYK_3	fully-tryptic	501	523	1.22151	0.000292225	T2_vs_T5	TRUE	TRUE	0.907098	1.01027	5.50535e-08	TRUE	TRUE	Down	4180.04
O75131	CPNE3	CPNE3	Copine-3	65.7356	EALAQCVLAEIPQQVVGYFNTYK	_EALAQC[Carbamidomethyl (C)]VLAEIPQQVVGYFNTYK_3	fully-tryptic	501	523	0.970895	0.000304544	T0_vs_T3	TRUE	TRUE	0.907098	1.01027	5.50535e-08	TRUE	TRUE	Down	3188.03
O75131	CPNE3	CPNE3	Copine-3	65.7356	EALAQCVLAEIPQQVVGYFNTYK	_EALAQC[Carbamidomethyl (C)]VLAEIPQQVVGYFNTYK_2	fully-tryptic	501	523	0.798324	0.00068694	T0_vs_T5	TRUE	TRUE	0.877908	1.15717	0.000528967	TRUE	TRUE	Down	1162.15
O75131	CPNE3	CPNE3	Copine-3	65.7356	EALAQCVLAEIPQQVVGYFNTYK	_EALAQC[Carbamidomethyl (C)]VLAEIPQQVVGYFNTYK_3	fully-tryptic	501	523	-1.19751	0.00221281	T4_vs_T5	TRUE	TRUE	0.907098	1.01027	5.50535e-08	TRUE	TRUE	Up	541.17
O75131	CPNE3	CPNE3	Copine-3	65.7356	EALAQCVLAEIPQQVVGYFNTYK	_EALAQC[Carbamidomethyl (C)]VLAEIPQQVVGYFNTYK_2	fully-tryptic	501	523	0.83807	0.00233024	T2_vs_T5	TRUE	TRUE	0.877908	1.15717	0.000528967	TRUE	TRUE	Down	359.649
O75629	CREG1	CREG1	Protein CREG1	30.4545	FVTHVSDWGALATISTLEAVR	_FVTHVSDWGALATISTLEAVR_3	fully-tryptic	61	81	4.89451	2.97649e-10	T0_vs_T5	TRUE	TRUE	0.980735	1.69463	4.74233e-10	TRUE	TRUE	Down	1.64439e+10
O75629	CREG1	CREG1	Protein CREG1	30.4545	FVTHVSDWGALATISTLEAVR	_FVTHVSDWGALATISTLEAVR_3	fully-tryptic	61	81	4.69998	3.89734e-10	T1_vs_T5	TRUE	TRUE	0.980735	1.69463	4.74233e-10	TRUE	TRUE	Down	1.20595e+10
O75629	CREG1	CREG1	Protein CREG1	30.4545	FVTHVSDWGALATISTLEAVR	_FVTHVSDWGALATISTLEAVR_3	fully-tryptic	61	81	4.64174	5.79977e-10	T2_vs_T5	TRUE	TRUE	0.980735	1.69463	4.74233e-10	TRUE	TRUE	Down	8.00332e+09
O75629	CREG1	CREG1	Protein CREG1	30.4545	FVTHVSDWGALATISTLEAVR	_FVTHVSDWGALATISTLEAVR_3	fully-tryptic	61	81	4.55689	1.09703e-09	T3_vs_T5	TRUE	TRUE	0.980735	1.69463	4.74233e-10	TRUE	TRUE	Down	4.15386e+09
O75629	CREG1	CREG1	Protein CREG1	30.4545	FVTHVSDWGALATISTLEAVR	_FVTHVSDWGALATISTLEAVR_3	fully-tryptic	61	81	3.72345	4.35571e-08	T4_vs_T5	TRUE	TRUE	0.980735	1.69463	4.74233e-10	TRUE	TRUE	Down	8.54843e+07
O75629	CREG1	CREG1	Protein CREG1	30.4545	FVTHVSDWGALATISTLEAVR	_FVTHVSDWGALATISTLEAVR_3	fully-tryptic	61	81	1.17106	0.00329478	T0_vs_T4	TRUE	TRUE	0.980735	1.69463	4.74233e-10	TRUE	TRUE	Down	355.428
O75629	CREG1	CREG1	Protein CREG1	30.4545	FVTHVSDWGALATISTLEAVR	_FVTHVSDWGALATISTLEAVR_3	fully-tryptic	61	81	0.976528	0.00834773	T1_vs_T4	TRUE	TRUE	0.980735	1.69463	4.74233e-10	TRUE	TRUE	Down	116.981
P46109	CRKL	CRKL	Crk-like protein	64.6865	TLYDFPGNDAEDLPFK	_TLYDFPGNDAEDLPFK_2	fully-tryptic	130	145	-0.756908	9.35338e-05	T0_vs_T3	TRUE	TRUE	0.872352	0.221879	3.10563e-05	TRUE	TRUE	Up	8092.35
P46109	CRKL	CRKL	Crk-like protein	64.6865	TLYDFPGNDAEDLPFK	_TLYDFPGNDAEDLPFK_2	fully-tryptic	130	145	-0.797602	0.000295361	T0_vs_T5	TRUE	TRUE	0.872352	0.221879	3.10563e-05	TRUE	TRUE	Up	2700.44
O75390	CS	CS	Citrate synthase, mitochondrial	54.721	PGYGHAVLR	_PGYGHAVLR_2	semi-tryptic	343	351	2.02961	0.000300495	T0_vs_T5	TRUE	TRUE	0.852676	1.01267	6.61335e-05	TRUE	TRUE	Down	6754.2
O75390	CS	CS	Citrate synthase, mitochondrial	54.721	SMSTEGLMK	_SMSTEGLMK_2	fully-tryptic	451	459	-1.4489	0.000307264	T1_vs_T4	TRUE	TRUE	0.889485	0.372644	0.000454374	TRUE	TRUE	Up	4715.5
O75390	CS	CS	Citrate synthase, mitochondrial	54.721	SMSTEGLMK	_SMSTEGLMK_2	fully-tryptic	451	459	-1.48396	0.000405807	T1_vs_T5	TRUE	TRUE	0.889485	0.372644	0.000454374	TRUE	TRUE	Up	3656.81
O75390	CS	CS	Citrate synthase, mitochondrial	54.721	PGYGHAVLR	_PGYGHAVLR_2	semi-tryptic	343	351	1.76198	0.000758807	T0_vs_T4	TRUE	TRUE	0.852676	1.01267	6.61335e-05	TRUE	TRUE	Down	2322.04
O75390	CS	CS	Citrate synthase, mitochondrial	54.721	SMSTEGLMK	_SMSTEGLMK_2	fully-tryptic	451	459	-1.21749	0.00155835	T1_vs_T3	TRUE	TRUE	0.889485	0.372644	0.000454374	TRUE	TRUE	Up	781.27
O75390	CS	CS	Citrate synthase, mitochondrial	54.721	PGYGHAVLR	_PGYGHAVLR_2	semi-tryptic	343	351	1.62248	0.00178818	T0_vs_T3	TRUE	TRUE	0.852676	1.01267	6.61335e-05	TRUE	TRUE	Down	907.334
P55060	CSE1L	CSE1L	Exportin-2	64.7786	IIIPEIQK	_IIIPEIQK_2	fully-tryptic	825	832	-0.934576	6.19821e-06	T0_vs_T3	TRUE	TRUE	0.914205	0.248634	7.06146e-07	TRUE	TRUE	Up	150782
P55060	CSE1L	CSE1L	Exportin-2	64.7786	IIIPEIQK	_IIIPEIQK_2	fully-tryptic	825	832	-0.859494	1.06767e-05	T0_vs_T5	TRUE	TRUE	0.914205	0.248634	7.06146e-07	TRUE	TRUE	Up	80501.8
Q12996	CSTF3	CSTF3	Cleavage stimulation factor subunit 3	53.5565	LLAIEDIDPTLVYIQYMK	_LLAIEDIDPTLVYIQYMK_3	fully-tryptic	366	383	1.36445	1.31342e-05	T0_vs_T2	TRUE	TRUE	0.930847	0.256973	9.16635e-08	TRUE	TRUE	Down	103885
Q12996	CSTF3	CSTF3	Cleavage stimulation factor subunit 3	53.5565	LLAIEDIDPTLVYIQYMK	_LLAIEDIDPTLVYIQYMK_3	fully-tryptic	366	383	1.21578	2.4726e-05	T0_vs_T3	TRUE	TRUE	0.930847	0.256973	9.16635e-08	TRUE	TRUE	Down	49170.3
Q12996	CSTF3	CSTF3	Cleavage stimulation factor subunit 3	53.5565	LLAIEDIDPTLVYIQYMK	_LLAIEDIDPTLVYIQYMK_3	fully-tryptic	366	383	1.21037	2.64239e-05	T0_vs_T4	TRUE	TRUE	0.930847	0.256973	9.16635e-08	TRUE	TRUE	Down	45805.8
Q12996	CSTF3	CSTF3	Cleavage stimulation factor subunit 3	53.5565	LLAIEDIDPTLVYIQYMK	_LLAIEDIDPTLVYIQYMK_3	fully-tryptic	366	383	1.09339	8.73408e-05	T0_vs_T5	TRUE	TRUE	0.930847	0.256973	9.16635e-08	TRUE	TRUE	Down	12518.7
Q12996	CSTF3	CSTF3	Cleavage stimulation factor subunit 3	53.5565	LLAIEDIDPTLVYIQYMK	_LLAIEDIDPTLVYIQYMK_3	fully-tryptic	366	383	0.891378	0.000195867	T1_vs_T2	TRUE	TRUE	0.930847	0.256973	9.16635e-08	TRUE	TRUE	Down	4550.93
P32929	CTH	CTH	Cystathionine gamma-lyase	75.3086	LSVGLEDEEDLLEDLDQALK	_LSVGLEDEEDLLEDLDQALK_3	fully-tryptic	376	395	-1.11694	2.42467e-05	T0_vs_T5	TRUE	TRUE	0.909497	0.249896	1.33527e-05	TRUE	TRUE	Up	46065.8
P32929	CTH	CTH	Cystathionine gamma-lyase	75.3086	LSVGLEDEEDLLEDLDQALK	_LSVGLEDEEDLLEDLDQALK_3	fully-tryptic	376	395	-1.09535	3.55189e-05	T0_vs_T3	TRUE	TRUE	0.909497	0.249896	1.33527e-05	TRUE	TRUE	Up	30838.6
P32929	CTH	CTH	Cystathionine gamma-lyase	75.3086	LSVGLEDEEDLLEDLDQALK	_LSVGLEDEEDLLEDLDQALK_3	fully-tryptic	376	395	-1.11054	4.99413e-05	T0_vs_T2	TRUE	TRUE	0.909497	0.249896	1.33527e-05	TRUE	TRUE	Up	22236.8
P32929	CTH	CTH	Cystathionine gamma-lyase	75.3086	LSVGLEDEEDLLEDLDQALK	_LSVGLEDEEDLLEDLDQALK_2	fully-tryptic	376	395	-1.06197	0.000140099	T0_vs_T3	TRUE	TRUE	0.885023	0.238194	5.64274e-05	TRUE	TRUE	Up	7580.09
P32929	CTH	CTH	Cystathionine gamma-lyase	75.3086	LSVGLEDEEDLLEDLDQALK	_LSVGLEDEEDLLEDLDQALK_2	fully-tryptic	376	395	-1.02663	0.000167416	T0_vs_T5	TRUE	TRUE	0.885023	0.238194	5.64274e-05	TRUE	TRUE	Up	6132.2
P32929	CTH	CTH	Cystathionine gamma-lyase	75.3086	LSVGLEDEEDLLEDLDQALK	_LSVGLEDEEDLLEDLDQALK_2	fully-tryptic	376	395	-1.00449	0.000349167	T0_vs_T2	TRUE	TRUE	0.885023	0.238194	5.64274e-05	TRUE	TRUE	Up	2876.81
P32929	CTH	CTH	Cystathionine gamma-lyase	75.3086	LSVGLEDEEDLLEDLDQALK	_LSVGLEDEEDLLEDLDQALK_3	fully-tryptic	376	395	-0.905429	0.00045155	T0_vs_T4	TRUE	TRUE	0.909497	0.249896	1.33527e-05	TRUE	TRUE	Up	2005.16
P32929	CTH	CTH	Cystathionine gamma-lyase	75.3086	LSVGLEDEEDLLEDLDQALK	_LSVGLEDEEDLLEDLDQALK_2	fully-tryptic	376	395	-0.835189	0.000681139	T0_vs_T4	TRUE	TRUE	0.885023	0.238194	5.64274e-05	TRUE	TRUE	Up	1226.17
P07339	CTSD	CTSD	Cathepsin D	55.8252	AIGAVPLIQGEYMIPCEK	_AIGAVPLIQGEYMIPC[Carbamidomethyl (C)]EK_2	fully-tryptic	314	331	3.70415	7.19837e-15	T2_vs_T5	TRUE	TRUE	0.991163	1.84901	8.62152e-18	TRUE	TRUE	Down	5.14581e+14
P07339	CTSD	CTSD	Cathepsin D	55.8252	AIGAVPLIQGEYMIPCEK	_AIGAVPLIQGEYMIPC[Carbamidomethyl (C)]EK_2	fully-tryptic	314	331	3.62559	7.69392e-15	T0_vs_T5	TRUE	TRUE	0.991163	1.84901	8.62152e-18	TRUE	TRUE	Down	4.71228e+14
P07339	CTSD	CTSD	Cathepsin D	55.8252	AIGAVPLIQGEYMIPCEK	_AIGAVPLIQGEYMIPC[Carbamidomethyl (C)]EK_2	fully-tryptic	314	331	3.58249	8.42348e-15	T3_vs_T5	TRUE	TRUE	0.991163	1.84901	8.62152e-18	TRUE	TRUE	Down	4.25298e+14
P07339	CTSD	CTSD	Cathepsin D	55.8252	AIGAVPLIQGEYMIPCEK	_AIGAVPLIQGEYMIPC[Carbamidomethyl (C)]EK_2	fully-tryptic	314	331	3.55405	1.1091e-14	T4_vs_T5	TRUE	TRUE	0.991163	1.84901	8.62152e-18	TRUE	TRUE	Down	3.20446e+14
P07339	CTSD	CTSD	Cathepsin D	55.8252	AIGAVPLIQGEYMIPCEK	_AIGAVPLIQGEYMIPC[Carbamidomethyl (C)]EK_2	fully-tryptic	314	331	3.27083	1.54334e-14	T1_vs_T5	TRUE	TRUE	0.991163	1.84901	8.62152e-18	TRUE	TRUE	Down	2.11933e+14
P14868	DARS1	DARS1	Aspartate--tRNA ligase, cytoplasmic	74.6507	VTMLFLGLHNVR	_VTMLFLGLHNVR_2	fully-tryptic	476	487	-1.06434	4.42929e-05	T1_vs_T3	TRUE	TRUE	0.926849	0.287205	4.81188e-06	TRUE	TRUE	Up	24029.5
P14868	DARS1	DARS1	Aspartate--tRNA ligase, cytoplasmic	74.6507	VTMLFLGLHNVR	_VTMLFLGLHNVR_2	fully-tryptic	476	487	-0.889914	0.000166895	T1_vs_T5	TRUE	TRUE	0.926849	0.287205	4.81188e-06	TRUE	TRUE	Up	5332.19
P14868	DARS1	DARS1	Aspartate--tRNA ligase, cytoplasmic	74.6507	VTMLFLGLHNVR	_VTMLFLGLHNVR_2	fully-tryptic	476	487	-0.971074	0.000171603	T1_vs_T2	TRUE	TRUE	0.926849	0.287205	4.81188e-06	TRUE	TRUE	Up	5658.83
P14868	DARS1	DARS1	Aspartate--tRNA ligase, cytoplasmic	74.6507	VTMLFLGLHNVR	_VTMLFLGLHNVR_2	fully-tryptic	476	487	-0.876955	0.000192258	T1_vs_T4	TRUE	TRUE	0.926849	0.287205	4.81188e-06	TRUE	TRUE	Up	4561.35
P07108	DBI	DBI	Acyl-CoA-binding protein	71.2644	QATVGDINTERPGMLDFTGK	_QATVGDINTERPGMLDFTGK_2	fully-tryptic	34	53	-0.847284	3.83846e-05	T0_vs_T5	TRUE	TRUE	0.910728	0.437546	5.14112e-06	TRUE	TRUE	Up	22073.5
P07108	DBI	DBI	Acyl-CoA-binding protein	71.2644	QATVGDINTERPGMLDFTGK	_QATVGDINTERPGMLDFTGK_2	fully-tryptic	34	53	-0.842213	4.14974e-05	T1_vs_T5	TRUE	TRUE	0.910728	0.437546	5.14112e-06	TRUE	TRUE	Up	20295.6
P07108	DBI	DBI	Acyl-CoA-binding protein	71.2644	QATVGDINTERPGMLDFTGK	_QATVGDINTERPGMLDFTGK_2	fully-tryptic	34	53	-0.806366	7.12811e-05	T0_vs_T3	TRUE	TRUE	0.910728	0.437546	5.14112e-06	TRUE	TRUE	Up	11312.5
P07108	DBI	DBI	Acyl-CoA-binding protein	71.2644	QATVGDINTERPGMLDFTGK	_QATVGDINTERPGMLDFTGK_2	fully-tryptic	34	53	-0.801295	0.000117661	T1_vs_T3	TRUE	TRUE	0.910728	0.437546	5.14112e-06	TRUE	TRUE	Up	6810.21
Q13561	DCTN2	DCTN2	Dynactin subunit 2	42.8928	SVEHIIVNPNAAYDK	_SVEHIIVNPNAAYDK_2	semi-tryptic	42	56	-0.787252	0.000202226	T0_vs_T3	TRUE	TRUE	0.880989	0.307446	5.86864e-05	TRUE	TRUE	Up	3892.94
O94760	DDAH1	DDAH1	N(G),N(G)-dimethylarginine dimethylaminohydrolase 1	75.7895	LQLNIVEMKDENATLDGGDVLFTGR	_LQLNIVEMKDENATLDGGDVLFTGR_3	fully-tryptic	112	136	-0.9917	8.41689e-05	T0_vs_T5	TRUE	TRUE	0.917494	0.335714	3.33064e-05	TRUE	TRUE	Up	11782.3
O94760	DDAH1	DDAH1	N(G),N(G)-dimethylarginine dimethylaminohydrolase 1	75.7895	LQLNIVEMKDENATLDGGDVLFTGR	_LQLNIVEMKDENATLDGGDVLFTGR_3	fully-tryptic	112	136	-0.954072	0.000227867	T0_vs_T3	TRUE	TRUE	0.917494	0.335714	3.33064e-05	TRUE	TRUE	Up	4186.97
O94760	DDAH1	DDAH1	N(G),N(G)-dimethylarginine dimethylaminohydrolase 1	75.7895	LQLNIVEMKDENATLDGGDVLFTGR	_LQLNIVEMKDENATLDGGDVLFTGR_3	fully-tryptic	112	136	-0.943035	0.000376297	T0_vs_T2	TRUE	TRUE	0.917494	0.335714	3.33064e-05	TRUE	TRUE	Up	2506.09
Q92499	DDX1	DDX1	ATP-dependent RNA helicase DDX1	69.8649	EAQTSFLHLGYLPNQLFR	_EAQTSFLHLGYLPNQLFR_3	fully-tryptic	721	738	1.28867	2.72118e-10	T1_vs_T4	TRUE	TRUE	0.966041	0.463695	1.37338e-11	TRUE	TRUE	Down	4.73572e+09
Q92499	DDX1	DDX1	ATP-dependent RNA helicase DDX1	69.8649	EAQTSFLHLGYLPNQLFR	_EAQTSFLHLGYLPNQLFR_3	fully-tryptic	721	738	1.14365	5.33317e-10	T1_vs_T5	TRUE	TRUE	0.966041	0.463695	1.37338e-11	TRUE	TRUE	Down	2.14441e+09
Q92499	DDX1	DDX1	ATP-dependent RNA helicase DDX1	69.8649	EAQTSFLHLGYLPNQLFR	_EAQTSFLHLGYLPNQLFR_3	fully-tryptic	721	738	1.12116	2.85682e-09	T0_vs_T4	TRUE	TRUE	0.966041	0.463695	1.37338e-11	TRUE	TRUE	Down	3.92451e+08
Q92499	DDX1	DDX1	ATP-dependent RNA helicase DDX1	69.8649	EAQTSFLHLGYLPNQLFR	_EAQTSFLHLGYLPNQLFR_3	fully-tryptic	721	738	0.976139	8.18533e-09	T0_vs_T5	TRUE	TRUE	0.966041	0.463695	1.37338e-11	TRUE	TRUE	Down	1.19255e+08
Q92499	DDX1	DDX1	ATP-dependent RNA helicase DDX1	69.8649	EAQTSFLHLGYLPNQLFR	_EAQTSFLHLGYLPNQLFR_3	fully-tryptic	721	738	0.980364	1.06788e-08	T1_vs_T3	TRUE	TRUE	0.966041	0.463695	1.37338e-11	TRUE	TRUE	Down	9.1805e+07
Q92499	DDX1	DDX1	ATP-dependent RNA helicase DDX1	69.8649	EAQTSFLHLGYLPNQLFR	_EAQTSFLHLGYLPNQLFR_3	fully-tryptic	721	738	0.923524	2.44423e-08	T1_vs_T2	TRUE	TRUE	0.966041	0.463695	1.37338e-11	TRUE	TRUE	Down	3.77838e+07
Q92499	DDX1	DDX1	ATP-dependent RNA helicase DDX1	69.8649	EAQTSFLHLGYLPNQLFR	_EAQTSFLHLGYLPNQLFR_3	fully-tryptic	721	738	0.812852	1.95233e-07	T0_vs_T3	TRUE	TRUE	0.966041	0.463695	1.37338e-11	TRUE	TRUE	Down	4.16349e+06
Q92499	DDX1	DDX1	ATP-dependent RNA helicase DDX1	69.8649	EAQTSFLHLGYLPNQLFR	_EAQTSFLHLGYLPNQLFR_3	fully-tryptic	721	738	0.756012	5.79172e-07	T0_vs_T2	TRUE	TRUE	0.966041	0.463695	1.37338e-11	TRUE	TRUE	Down	1.30533e+06
Q9UHI6	DDX20	DDX20	Probable ATP-dependent RNA helicase DDX20	34.2233	QMLAVSATYPEFLANALTK	_QMLAVSATYPEFLANALTK_2	fully-tryptic	238	256	-0.819072	0.000141633	T0_vs_T5	TRUE	TRUE	0.926675	1.00771	1.64363e-05	TRUE	TRUE	Up	5783.07
Q9UHI6	DDX20	DDX20	Probable ATP-dependent RNA helicase DDX20	34.2233	QMLAVSATYPEFLANALTK	_QMLAVSATYPEFLANALTK_2	fully-tryptic	238	256	-0.865152	0.000223176	T0_vs_T4	TRUE	TRUE	0.926675	1.00771	1.64363e-05	TRUE	TRUE	Up	3876.55
Q9UHI6	DDX20	DDX20	Probable ATP-dependent RNA helicase DDX20	34.2233	QMLAVSATYPEFLANALTK	_QMLAVSATYPEFLANALTK_2	fully-tryptic	238	256	-0.75944	0.00066946	T2_vs_T4	TRUE	TRUE	0.926675	1.00771	1.64363e-05	TRUE	TRUE	Up	1134.41
Q9NR30	DDX21	DDX21	Nucleolar RNA helicase 2	67.5607	NGFPHPEPDCNPS	_NGFPHPEPDC[Carbamidomethyl (C)]NPS_2	semi-tryptic	152	164	1.01491	8.57534e-06	T0_vs_T5	TRUE	TRUE	0.850868	0.312359	1.13795e-05	TRUE	TRUE	Down	118352
Q9NR30	DDX21	DDX21	Nucleolar RNA helicase 2	67.5607	NGFPHPEPDCNPS	_NGFPHPEPDC[Carbamidomethyl (C)]NPS_2	semi-tryptic	152	164	0.807022	4.87553e-05	T0_vs_T3	TRUE	TRUE	0.850868	0.312359	1.13795e-05	TRUE	TRUE	Down	16552.5
O00148	DDX39A	DDX39A	ATP-dependent RNA helicase DDX39A	39.8126	AEQDVENDLLDYDEEEEPQAPQESTPAPPKK	_[Acetyl (Protein N-term)]AEQDVENDLLDYDEEEEPQAPQESTPAPPKK_3	semi-tryptic	2	32	-0.972612	4.57537e-06	T1_vs_T4	TRUE	TRUE	0.864603	0.475073	6.64516e-06	TRUE	TRUE	Up	212576
O00148	DDX39A	DDX39A	ATP-dependent RNA helicase DDX39A	39.8126	AEQDVENDLLDYDEEEEPQAPQESTPAPPKK	_[Acetyl (Protein N-term)]AEQDVENDLLDYDEEEEPQAPQESTPAPPKK_3	semi-tryptic	2	32	-0.945871	1.54184e-05	T1_vs_T5	TRUE	TRUE	0.864603	0.475073	6.64516e-06	TRUE	TRUE	Up	61346.9
O00148	DDX39A	DDX39A	ATP-dependent RNA helicase DDX39A	39.8126	AEQDVENDLLDYDEEEEPQAPQESTPAPPKK	_[Acetyl (Protein N-term)]AEQDVENDLLDYDEEEEPQAPQESTPAPPKK_3	semi-tryptic	2	32	-0.857681	3.74329e-05	T1_vs_T3	TRUE	TRUE	0.864603	0.475073	6.64516e-06	TRUE	TRUE	Up	22912.5
Q13838	DDX39B	DDX39B	Spliceosome RNA helicase DDX39B	79.6729	AENDVDNELLDYEDDEVETA	_[Acetyl (Protein N-term)]AENDVDNELLDYEDDEVETA_2	non-tryptic	2	21	-3.0374	2.63132e-05	T1_vs_T4	TRUE	TRUE	0.916043	0.433363	4.02118e-06	TRUE	TRUE	Up	115433
Q13838	DDX39B	DDX39B	Spliceosome RNA helicase DDX39B	79.6729	AENDVDNELLDYEDDEVETA	_[Acetyl (Protein N-term)]AENDVDNELLDYEDDEVETA_2	non-tryptic	2	21	-2.75669	3.33297e-05	T1_vs_T5	TRUE	TRUE	0.916043	0.433363	4.02118e-06	TRUE	TRUE	Up	82709.7
Q13838	DDX39B	DDX39B	Spliceosome RNA helicase DDX39B	79.6729	AENDVDNELLDYEDDEVETA	_[Acetyl (Protein N-term)]AENDVDNELLDYEDDEVETA_2	non-tryptic	2	21	-2.58296	0.000106966	T1_vs_T3	TRUE	TRUE	0.916043	0.433363	4.02118e-06	TRUE	TRUE	Up	24147.5
Q13838	DDX39B	DDX39B	Spliceosome RNA helicase DDX39B	79.6729	AENDVDNELLDYEDDEVETA	_[Acetyl (Protein N-term)]AENDVDNELLDYEDDEVETA_2	non-tryptic	2	21	-2.69804	0.000289317	T1_vs_T2	TRUE	TRUE	0.916043	0.433363	4.02118e-06	TRUE	TRUE	Up	9325.55
Q13838	DDX39B	DDX39B	Spliceosome RNA helicase DDX39B	79.6729	AENDVDNELLDYEDDEVETA	_[Acetyl (Protein N-term)]AENDVDNELLDYEDDEVETA_2	non-tryptic	2	21	-2.32718	0.0006767	T0_vs_T4	TRUE	TRUE	0.916043	0.433363	4.02118e-06	TRUE	TRUE	Up	3439.02
Q13838	DDX39B	DDX39B	Spliceosome RNA helicase DDX39B	79.6729	AENDVDNELLDYEDDEVETA	_[Acetyl (Protein N-term)]AENDVDNELLDYEDDEVETA_2	non-tryptic	2	21	-2.04648	0.000770684	T0_vs_T5	TRUE	TRUE	0.916043	0.433363	4.02118e-06	TRUE	TRUE	Up	2655.4
Q13838	DDX39B	DDX39B	Spliceosome RNA helicase DDX39B	79.6729	ISELPDEIDISSYIEQTR	_ISELPDEIDISSYIEQTR_2	semi-tryptic	411	428	-1.317	0.000938576	T0_vs_T5	TRUE	TRUE	0.909973	0.415692	0.000243173	TRUE	TRUE	Up	1403.19
Q13838	DDX39B	DDX39B	Spliceosome RNA helicase DDX39B	79.6729	ISELPDEIDISSYIEQTR	_ISELPDEIDISSYIEQTR_2	semi-tryptic	411	428	-1.26453	0.00135184	T0_vs_T3	TRUE	TRUE	0.909973	0.415692	0.000243173	TRUE	TRUE	Up	935.414
Q13838	DDX39B	DDX39B	Spliceosome RNA helicase DDX39B	79.6729	AENDVDNELLDYEDDEVETA	_[Acetyl (Protein N-term)]AENDVDNELLDYEDDEVETA_2	non-tryptic	2	21	-1.87275	0.00167649	T0_vs_T3	TRUE	TRUE	0.916043	0.433363	4.02118e-06	TRUE	TRUE	Up	1117.06
Q13838	DDX39B	DDX39B	Spliceosome RNA helicase DDX39B	79.6729	AENDVDNELLDYEDDEVETA	_[Acetyl (Protein N-term)]AENDVDNELLDYEDDEVETA_2	non-tryptic	2	21	-1.98783	0.00239487	T0_vs_T2	TRUE	TRUE	0.916043	0.433363	4.02118e-06	TRUE	TRUE	Up	830.037
Q13838	DDX39B	DDX39B	Spliceosome RNA helicase DDX39B	79.6729	ISELPDEIDISSYIEQTR	_ISELPDEIDISSYIEQTR_2	semi-tryptic	411	428	-1.04036	0.00287055	T1_vs_T5	TRUE	TRUE	0.909973	0.415692	0.000243173	TRUE	TRUE	Up	362.424
Q13838	DDX39B	DDX39B	Spliceosome RNA helicase DDX39B	79.6729	ISELPDEIDISSYIEQTR	_ISELPDEIDISSYIEQTR_2	semi-tryptic	411	428	-0.98789	0.00523467	T1_vs_T3	TRUE	TRUE	0.909973	0.415692	0.000243173	TRUE	TRUE	Up	188.72
O00571	DDX3X	DDX3X	ATP-dependent RNA helicase DDX3X	64.5015	DSLTLVFVETKK	_DSLTLVFVETKK_2	fully-tryptic	441	452	0.854335	2.87454e-06	T1_vs_T5	TRUE	FALSE	0.887069	1.25518	6.79004e-08	TRUE	TRUE	Down	297208
O00571	DDX3X	DDX3X	ATP-dependent RNA helicase DDX3X	64.5015	DSLTLVFVETKK	_DSLTLVFVETKK_2	fully-tryptic	441	452	0.860299	5.73296e-06	T2_vs_T5	TRUE	FALSE	0.887069	1.25518	6.79004e-08	TRUE	TRUE	Down	150062
Q9UJV9	DDX41	DDX41	Probable ATP-dependent RNA helicase DDX41	52.2508	TPPPVLIFAEK	_TPPPVLIFAEK_2	fully-tryptic	431	441	-1.19385	0.000135819	T0_vs_T3	TRUE	TRUE	0.903043	0.18041	3.86366e-05	TRUE	TRUE	Up	8789.99
Q9UJV9	DDX41	DDX41	Probable ATP-dependent RNA helicase DDX41	52.2508	TPPPVLIFAEK	_TPPPVLIFAEK_2	fully-tryptic	431	441	-1.04457	0.000531389	T0_vs_T2	TRUE	TRUE	0.903043	0.18041	3.86366e-05	TRUE	TRUE	Up	1965.74
Q9UJV9	DDX41	DDX41	Probable ATP-dependent RNA helicase DDX41	52.2508	TPPPVLIFAEK	_TPPPVLIFAEK_2	fully-tryptic	431	441	-0.937396	0.00097031	T0_vs_T1	TRUE	TRUE	0.903043	0.18041	3.86366e-05	TRUE	TRUE	Up	966.079
Q9UJV9	DDX41	DDX41	Probable ATP-dependent RNA helicase DDX41	52.2508	TPPPVLIFAEK	_TPPPVLIFAEK_2	fully-tryptic	431	441	-0.885098	0.000984802	T0_vs_T5	TRUE	TRUE	0.903043	0.18041	3.86366e-05	TRUE	TRUE	Up	898.757
Q8TDD1	DDX54	DDX54	ATP-dependent RNA helicase DDX54	36.2089	GLDIPLLDNVINYSFPAK	_GLDIPLLDNVINYSFPAK_2	fully-tryptic	401	418	1.13849	3.15549e-10	T0_vs_T4	TRUE	TRUE	0.887282	0.868852	2.94166e-10	TRUE	TRUE	Down	3.60795e+09
Q8TDD1	DDX54	DDX54	ATP-dependent RNA helicase DDX54	36.2089	GLDIPLLDNVINYSFPAK	_GLDIPLLDNVINYSFPAK_2	fully-tryptic	401	418	0.943145	3.76685e-09	T1_vs_T4	TRUE	TRUE	0.887282	0.868852	2.94166e-10	TRUE	TRUE	Down	2.5038e+08
Q8TDD1	DDX54	DDX54	ATP-dependent RNA helicase DDX54	36.2089	GLDIPLLDNVINYSFPAK	_GLDIPLLDNVINYSFPAK_2	fully-tryptic	401	418	0.843987	2.72212e-08	T2_vs_T4	TRUE	TRUE	0.887282	0.868852	2.94166e-10	TRUE	TRUE	Down	3.10048e+07
Q8TDD1	DDX54	DDX54	ATP-dependent RNA helicase DDX54	36.2089	GLDIPLLDNVINYSFPAK	_GLDIPLLDNVINYSFPAK_2	fully-tryptic	401	418	0.767886	1.01542e-07	T0_vs_T5	TRUE	TRUE	0.887282	0.868852	2.94166e-10	TRUE	TRUE	Down	7.56222e+06
P35659	DEK	DEK	Protein DEK	38.9333	LLASANLEEVTMK	_LLASANLEEVTMK_2	fully-tryptic	332	344	-1.13947	1.20106e-05	T0_vs_T3	TRUE	TRUE	0.941931	0.373264	5.19527e-06	TRUE	TRUE	Up	94872.2
P35659	DEK	DEK	Protein DEK	38.9333	LLASANLEEVTMK	_LLASANLEEVTMK_2	fully-tryptic	332	344	-1.08452	1.58031e-05	T0_vs_T5	TRUE	TRUE	0.941931	0.373264	5.19527e-06	TRUE	TRUE	Up	68627.1
P35659	DEK	DEK	Protein DEK	38.9333	LLASANLEEVTMK	_LLASANLEEVTMK_2	fully-tryptic	332	344	-0.913531	0.00014388	T1_vs_T5	TRUE	TRUE	0.941931	0.373264	5.19527e-06	TRUE	TRUE	Up	6349.24
P35659	DEK	DEK	Protein DEK	38.9333	LLASANLEEVTMK	_LLASANLEEVTMK_2	fully-tryptic	332	344	-0.968482	0.000151304	T1_vs_T3	TRUE	TRUE	0.941931	0.373264	5.19527e-06	TRUE	TRUE	Up	6400.91
P35659	DEK	DEK	Protein DEK	38.9333	LLASANLEEVTMK	_LLASANLEEVTMK_2	fully-tryptic	332	344	-0.841962	0.000254093	T0_vs_T2	TRUE	TRUE	0.941931	0.373264	5.19527e-06	TRUE	TRUE	Up	3313.6
O43143	DHX15	DHX15	Pre-mRNA-splicing factor ATP-dependent RNA helicase DHX15	59.1195	TGHYLTVK	_TGHYLTVK_2	fully-tryptic	707	714	0.961762	0.000155384	T0_vs_T5	TRUE	TRUE	0.926485	0.666272	1.35872e-05	TRUE	TRUE	Down	6189.59
O43143	DHX15	DHX15	Pre-mRNA-splicing factor ATP-dependent RNA helicase DHX15	59.1195	TGHYLTVK	_TGHYLTVK_2	fully-tryptic	707	714	0.836544	0.00137537	T0_vs_T4	TRUE	TRUE	0.926485	0.666272	1.35872e-05	TRUE	TRUE	Down	608.234
Q8IY37	DHX37	DHX37	Probable ATP-dependent RNA helicase DHX37	19.7061	TPLLDDPVFIHPSSVLFK	_TPLLDDPVFIHPSSVLFK_3	fully-tryptic	957	974	1.05327	0.000124367	T0_vs_T4	TRUE	TRUE	0.919101	9.95419	2.01195e-05	TRUE	TRUE	Down	8469.04
Q8IY37	DHX37	DHX37	Probable ATP-dependent RNA helicase DHX37	19.7061	TPLLDDPVFIHPSSVLFK	_TPLLDDPVFIHPSSVLFK_3	fully-tryptic	957	974	1.05951	0.000167742	T0_vs_T3	TRUE	TRUE	0.919101	9.95419	2.01195e-05	TRUE	TRUE	Down	6316.33
Q8IY37	DHX37	DHX37	Probable ATP-dependent RNA helicase DHX37	19.7061	TPLLDDPVFIHPSSVLFK	_TPLLDDPVFIHPSSVLFK_3	fully-tryptic	957	974	1.07688	0.000232847	T0_vs_T2	TRUE	TRUE	0.919101	9.95419	2.01195e-05	TRUE	TRUE	Down	4624.83
Q8IY37	DHX37	DHX37	Probable ATP-dependent RNA helicase DHX37	19.7061	TPLLDDPVFIHPSSVLFK	_TPLLDDPVFIHPSSVLFK_3	fully-tryptic	957	974	0.972405	0.000293829	T0_vs_T5	TRUE	TRUE	0.919101	9.95419	2.01195e-05	TRUE	TRUE	Down	3309.42
Q8IY37	DHX37	DHX37	Probable ATP-dependent RNA helicase DHX37	19.7061	TPLLDDPVFIHPSSVLFK	_TPLLDDPVFIHPSSVLFK_3	fully-tryptic	957	974	1.06177	0.000383357	T0_vs_T1	TRUE	TRUE	0.919101	9.95419	2.01195e-05	TRUE	TRUE	Down	2769.67
Q9BTC0	DIDO1	DIDO1	Death-inducer obliterator 1	12.5	DLYLIPLSAQDPVPSK	_DLYLIPLSAQDPVPSK_2	fully-tryptic	1158	1173	1.70873	3.51827e-09	T0_vs_T4	TRUE	TRUE	0.985962	0.0303209	4.07626e-10	TRUE	TRUE	Down	4.85674e+08
Q9BTC0	DIDO1	DIDO1	Death-inducer obliterator 1	12.5	DLYLIPLSAQDPVPSK	_DLYLIPLSAQDPVPSK_2	fully-tryptic	1158	1173	1.62261	7.80777e-09	T0_vs_T5	TRUE	TRUE	0.985962	0.0303209	4.07626e-10	TRUE	TRUE	Down	2.0782e+08
Q9BTC0	DIDO1	DIDO1	Death-inducer obliterator 1	12.5	DLYLIPLSAQDPVPSK	_DLYLIPLSAQDPVPSK_2	fully-tryptic	1158	1173	1.6867	2.8494e-08	T0_vs_T3	TRUE	TRUE	0.985962	0.0303209	4.07626e-10	TRUE	TRUE	Down	5.91951e+07
Q9BTC0	DIDO1	DIDO1	Death-inducer obliterator 1	12.5	DLYLIPLSAQDPVPSK	_DLYLIPLSAQDPVPSK_2	fully-tryptic	1158	1173	1.50218	8.65767e-08	T0_vs_T2	TRUE	TRUE	0.985962	0.0303209	4.07626e-10	TRUE	TRUE	Down	1.73509e+07
O60884	DNAJA2	DNAJA2	DnaJ homolog subfamily A member 2	64.8058	ITFTGEADQAPGVEPGDIVLLLQEK	_ITFTGEADQAPGVEPGDIVLLLQEK_2	fully-tryptic	231	255	-0.867893	1.55682e-05	T0_vs_T5	TRUE	TRUE	0.865736	0.235776	1.3283e-05	TRUE	TRUE	Up	55747.7
O60884	DNAJA2	DNAJA2	DnaJ homolog subfamily A member 2	64.8058	ITFTGEADQAPGVEPGDIVLLLQEK	_ITFTGEADQAPGVEPGDIVLLLQEK_2	fully-tryptic	231	255	-0.840662	2.60826e-05	T0_vs_T3	TRUE	TRUE	0.865736	0.235776	1.3283e-05	TRUE	TRUE	Up	32230.7
O60884	DNAJA2	DNAJA2	DnaJ homolog subfamily A member 2	64.8058	ITFTGEADQAPGVEPGDIVLLLQEK	_ITFTGEADQAPGVEPGDIVLLLQEK_2	fully-tryptic	231	255	-0.794296	7.02724e-05	T0_vs_T2	TRUE	TRUE	0.865736	0.235776	1.3283e-05	TRUE	TRUE	Up	11303.1
O60884	DNAJA2	DNAJA2	DnaJ homolog subfamily A member 2	64.8058	ITFTGEADQAPGVEPGDIVLLLQEK	_ITFTGEADQAPGVEPGDIVLLLQEK_3	fully-tryptic	231	255	5.44852	0.00106702	T1_vs_T5	TRUE	TRUE	0.857786	1.49414	0.000127773	TRUE	TRUE	Down	5106.3
O60884	DNAJA2	DNAJA2	DnaJ homolog subfamily A member 2	64.8058	ITFTGEADQAPGVEPGDIVLLLQEK	_ITFTGEADQAPGVEPGDIVLLLQEK_3	fully-tryptic	231	255	4.98689	0.00311154	T0_vs_T5	TRUE	TRUE	0.857786	1.49414	0.000127773	TRUE	TRUE	Down	1602.71
O60884	DNAJA2	DNAJA2	DnaJ homolog subfamily A member 2	64.8058	ITFTGEADQAPGVEPGDIVLLLQEK	_ITFTGEADQAPGVEPGDIVLLLQEK_3	fully-tryptic	231	255	5.5071	0.00716764	T2_vs_T5	TRUE	TRUE	0.857786	1.49414	0.000127773	TRUE	TRUE	Down	768.329
O75937	DNAJC8	DNAJC8	DnaJ homolog subfamily C member 8	67.5889	PGSSYFNLNPFEVL	_PGSSYFNLNPFEVL_2	semi-tryptic	49	62	1.10507	1.1189e-05	T0_vs_T4	TRUE	TRUE	0.915427	0.731853	4.81188e-06	TRUE	TRUE	Down	98763.7
O75937	DNAJC8	DNAJC8	DnaJ homolog subfamily C member 8	67.5889	PGSSYFNLNPFEVL	_PGSSYFNLNPFEVL_2	semi-tryptic	49	62	0.87725	7.83904e-05	T0_vs_T5	TRUE	TRUE	0.915427	0.731853	4.81188e-06	TRUE	TRUE	Down	11190.8
O75937	DNAJC8	DNAJC8	DnaJ homolog subfamily C member 8	67.5889	PGSSYFNLNPFEVL	_PGSSYFNLNPFEVL_2	semi-tryptic	49	62	0.825148	0.000133803	T1_vs_T4	TRUE	TRUE	0.915427	0.731853	4.81188e-06	TRUE	TRUE	Down	6166.89
P26358	DNMT1	DNMT1	DNA (cytosine-5)-methyltransferase 1	50.9901	VPTLAVPAISLPDDVR	_VPTLAVPAISLPDDVR_2	fully-tryptic	10	25	-0.770597	7.44895e-06	T0_vs_T5	TRUE	TRUE	0.904137	0.296122	2.69716e-05	TRUE	TRUE	Up	103450
Q9ULA0	DNPEP	DNPEP	Aspartyl aminopeptidase	45.1546	GFFELFPSLSHNLLVD	_GFFELFPSLSHNLLVD_2	fully-tryptic	470	485	1.21807	4.53797e-09	T0_vs_T4	TRUE	TRUE	0.900316	0.577929	2.83954e-10	TRUE	TRUE	Down	2.68418e+08
Q9ULA0	DNPEP	DNPEP	Aspartyl aminopeptidase	45.1546	GFFELFPSLSHNLLVD	_GFFELFPSLSHNLLVD_2	fully-tryptic	470	485	1.12086	4.72667e-09	T1_vs_T4	TRUE	TRUE	0.900316	0.577929	2.83954e-10	TRUE	TRUE	Down	2.37134e+08
Q9ULA0	DNPEP	DNPEP	Aspartyl aminopeptidase	45.1546	GFFELFPSLSHNLLVD	_GFFELFPSLSHNLLVD_2	fully-tryptic	470	485	0.7918	9.46102e-07	T2_vs_T4	TRUE	TRUE	0.900316	0.577929	2.83954e-10	TRUE	TRUE	Down	836908
Q9ULA0	DNPEP	DNPEP	Aspartyl aminopeptidase	45.1546	GFFELFPSLSHNLLVD	_GFFELFPSLSHNLLVD_2	fully-tryptic	470	485	0.762327	1.14072e-06	T0_vs_T5	TRUE	TRUE	0.900316	0.577929	2.83954e-10	TRUE	TRUE	Down	668284
Q9C005	DPY30	DPY30	Protein dpy-30 homolog	63.6364	ERPPNPIEFLAS	_ERPPNPIEFLAS_2	semi-tryptic	75	86	1.49339	1.63621e-06	T0_vs_T5	TRUE	TRUE	0.872255	1.78173	6.07161e-06	TRUE	TRUE	Down	912710
Q9C005	DPY30	DPY30	Protein dpy-30 homolog	63.6364	ERPPNPIEFLAS	_ERPPNPIEFLAS_2	semi-tryptic	75	86	1.44574	2.17154e-06	T1_vs_T5	TRUE	TRUE	0.872255	1.78173	6.07161e-06	TRUE	TRUE	Down	665767
Q9C005	DPY30	DPY30	Protein dpy-30 homolog	63.6364	ERPPNPIEFLAS	_ERPPNPIEFLAS_2	semi-tryptic	75	86	1.00449	0.000373448	T2_vs_T5	TRUE	TRUE	0.872255	1.78173	6.07161e-06	TRUE	TRUE	Down	2689.77
Q9C005	DPY30	DPY30	Protein dpy-30 homolog	63.6364	ERPPNPIEFLAS	_ERPPNPIEFLAS_2	semi-tryptic	75	86	1.0068	0.000982528	T4_vs_T5	TRUE	TRUE	0.872255	1.78173	6.07161e-06	TRUE	TRUE	Down	1024.71
Q9C005	DPY30	DPY30	Protein dpy-30 homolog	63.6364	ERPPNPIEFLAS	_ERPPNPIEFLAS_2	semi-tryptic	75	86	1.00451	0.00143647	T3_vs_T5	TRUE	TRUE	0.872255	1.78173	6.07161e-06	TRUE	TRUE	Down	699.285
Q9Y295	DRG1	DRG1	Developmentally-regulated GTP-binding protein 1	71.6621	IDQISIEELDIIYK	_IDQISIEELDIIYK_2	fully-tryptic	250	263	3.76065	7.99877e-14	T0_vs_T4	TRUE	TRUE	0.997559	0.290283	9.17471e-18	TRUE	TRUE	Down	4.70154e+13
Q9Y295	DRG1	DRG1	Developmentally-regulated GTP-binding protein 1	71.6621	IDQISIEELDIIYK	_IDQISIEELDIIYK_2	fully-tryptic	250	263	3.84355	2.11245e-13	T0_vs_T2	TRUE	TRUE	0.997559	0.290283	9.17471e-18	TRUE	TRUE	Down	1.81948e+13
Q9Y295	DRG1	DRG1	Developmentally-regulated GTP-binding protein 1	71.6621	IDQISIEELDIIYK	_IDQISIEELDIIYK_2	fully-tryptic	250	263	3.57118	2.88897e-13	T1_vs_T4	TRUE	TRUE	0.997559	0.290283	9.17471e-18	TRUE	TRUE	Down	1.23614e+13
Q9Y295	DRG1	DRG1	Developmentally-regulated GTP-binding protein 1	71.6621	IDQISIEELDIIYK	_IDQISIEELDIIYK_2	fully-tryptic	250	263	3.66216	3.21369e-13	T0_vs_T5	TRUE	TRUE	0.997559	0.290283	9.17471e-18	TRUE	TRUE	Down	1.13955e+13
Q9Y295	DRG1	DRG1	Developmentally-regulated GTP-binding protein 1	71.6621	IDQISIEELDIIYK	_IDQISIEELDIIYK_2	fully-tryptic	250	263	3.65408	6.95568e-13	T1_vs_T2	TRUE	TRUE	0.997559	0.290283	9.17471e-18	TRUE	TRUE	Down	5.25337e+12
Q9Y295	DRG1	DRG1	Developmentally-regulated GTP-binding protein 1	71.6621	IDQISIEELDIIYK	_IDQISIEELDIIYK_2	fully-tryptic	250	263	3.47269	9.80041e-13	T1_vs_T5	TRUE	TRUE	0.997559	0.290283	9.17471e-18	TRUE	TRUE	Down	3.54341e+12
Q9Y295	DRG1	DRG1	Developmentally-regulated GTP-binding protein 1	71.6621	IDQISIEELDIIYK	_IDQISIEELDIIYK_2	fully-tryptic	250	263	3.68707	1.47335e-12	T0_vs_T3	TRUE	TRUE	0.997559	0.290283	9.17471e-18	TRUE	TRUE	Down	2.5025e+12
Q9Y295	DRG1	DRG1	Developmentally-regulated GTP-binding protein 1	71.6621	IDQISIEELDIIYK	_IDQISIEELDIIYK_2	fully-tryptic	250	263	3.49759	1.76346e-12	T1_vs_T3	TRUE	TRUE	0.997559	0.290283	9.17471e-18	TRUE	TRUE	Down	1.98336e+12
Q14204	DYNC1H1	DYNC1H1	Cytoplasmic dynein 1 heavy chain 1	66.8963	ESPEVLLTLDILK	_ESPEVLLTLDILK_2	fully-tryptic	293	305	-3.69673	5.34965e-10	T0_vs_T2	TRUE	TRUE	0.985486	0.270841	4.241e-13	TRUE	TRUE	Up	6.91023e+09
Q14204	DYNC1H1	DYNC1H1	Cytoplasmic dynein 1 heavy chain 1	66.8963	ESPEVLLTLDILK	_ESPEVLLTLDILK_2	fully-tryptic	293	305	-3.78344	7.43412e-10	T0_vs_T3	TRUE	TRUE	0.985486	0.270841	4.241e-13	TRUE	TRUE	Up	5.08929e+09
Q14204	DYNC1H1	DYNC1H1	Cytoplasmic dynein 1 heavy chain 1	66.8963	ESPEVLLTLDILK	_ESPEVLLTLDILK_2	fully-tryptic	293	305	-3.24683	3.94528e-09	T0_vs_T4	TRUE	TRUE	0.985486	0.270841	4.241e-13	TRUE	TRUE	Up	8.22964e+08
Q14204	DYNC1H1	DYNC1H1	Cytoplasmic dynein 1 heavy chain 1	66.8963	ESPEVLLTLDILK	_ESPEVLLTLDILK_2	fully-tryptic	293	305	-3.42154	1.20421e-08	T0_vs_T5	TRUE	TRUE	0.985486	0.270841	4.241e-13	TRUE	TRUE	Up	2.84132e+08
Q14204	DYNC1H1	DYNC1H1	Cytoplasmic dynein 1 heavy chain 1	66.8963	ESPEVLLTLDILK	_ESPEVLLTLDILK_2	fully-tryptic	293	305	-3.05222	1.51752e-08	T1_vs_T3	TRUE	TRUE	0.985486	0.270841	4.241e-13	TRUE	TRUE	Up	2.01132e+08
Q14204	DYNC1H1	DYNC1H1	Cytoplasmic dynein 1 heavy chain 1	66.8963	ESPEVLLTLDILK	_ESPEVLLTLDILK_2	fully-tryptic	293	305	-2.96551	2.05794e-08	T1_vs_T2	TRUE	TRUE	0.985486	0.270841	4.241e-13	TRUE	TRUE	Up	1.44101e+08
Q14204	DYNC1H1	DYNC1H1	Cytoplasmic dynein 1 heavy chain 1	66.8963	LVPLLLEDGGEAPAALEAALEEK	_LVPLLLEDGGEAPAALEAALEEK_2	fully-tryptic	37	59	-1.27313	4.80819e-08	T0_vs_T5	TRUE	TRUE	0.917557	0.217115	8.05692e-08	TRUE	TRUE	Up	2.64783e+07
Q14204	DYNC1H1	DYNC1H1	Cytoplasmic dynein 1 heavy chain 1	66.8963	ESPEVLLTLDILK	_ESPEVLLTLDILK_2	fully-tryptic	293	305	-2.5156	1.94281e-07	T1_vs_T4	TRUE	TRUE	0.985486	0.270841	4.241e-13	TRUE	TRUE	Up	1.29483e+07
Q14204	DYNC1H1	DYNC1H1	Cytoplasmic dynein 1 heavy chain 1	66.8963	LVPLLLEDGGEAPAALEAALEEK	_LVPLLLEDGGEAPAALEAALEEK_2	fully-tryptic	37	59	-1.26854	2.5676e-07	T0_vs_T3	TRUE	TRUE	0.917557	0.217115	8.05692e-08	TRUE	TRUE	Up	4.94057e+06
Q14204	DYNC1H1	DYNC1H1	Cytoplasmic dynein 1 heavy chain 1	66.8963	ESPEVLLTLDILK	_ESPEVLLTLDILK_2	fully-tryptic	293	305	-2.69032	3.81025e-07	T1_vs_T5	TRUE	TRUE	0.985486	0.270841	4.241e-13	TRUE	TRUE	Up	7.06074e+06
Q14204	DYNC1H1	DYNC1H1	Cytoplasmic dynein 1 heavy chain 1	66.8963	LVPLLLEDGGEAPAALEAALEEK	_LVPLLLEDGGEAPAALEAALEEK_2	fully-tryptic	37	59	-1.07667	9.17583e-07	T0_vs_T2	TRUE	TRUE	0.917557	0.217115	8.05692e-08	TRUE	TRUE	Up	1.17337e+06
Q14204	DYNC1H1	DYNC1H1	Cytoplasmic dynein 1 heavy chain 1	66.8963	LVPLLLEDGGEAPAALEAALEEK	_LVPLLLEDGGEAPAALEAALEEK_2	fully-tryptic	37	59	-0.876246	6.22224e-06	T0_vs_T4	TRUE	TRUE	0.917557	0.217115	8.05692e-08	TRUE	TRUE	Up	140825
Q9Y6G9	DYNC1LI1	DYNC1LI1	Cytoplasmic dynein 1 light intermediate chain 1	69.4073	FSLDAVSLK	_FSLDAVSLK_2	fully-tryptic	134	142	-2.163	1.25733e-07	T0_vs_T5	TRUE	TRUE	0.973303	0.677624	5.65572e-08	TRUE	TRUE	Up	1.72032e+07
Q9Y6G9	DYNC1LI1	DYNC1LI1	Cytoplasmic dynein 1 light intermediate chain 1	69.4073	FSLDAVSLK	_FSLDAVSLK_2	fully-tryptic	134	142	-1.72504	4.42686e-06	T0_vs_T3	TRUE	TRUE	0.973303	0.677624	5.65572e-08	TRUE	TRUE	Up	389676
Q9Y6G9	DYNC1LI1	DYNC1LI1	Cytoplasmic dynein 1 light intermediate chain 1	69.4073	FSLDAVSLK	_FSLDAVSLK_2	fully-tryptic	134	142	-1.64848	4.6755e-06	T1_vs_T5	TRUE	TRUE	0.973303	0.677624	5.65572e-08	TRUE	TRUE	Up	352577
Q9Y6G9	DYNC1LI1	DYNC1LI1	Cytoplasmic dynein 1 light intermediate chain 1	69.4073	FSLDAVSLK	_FSLDAVSLK_2	fully-tryptic	134	142	-1.21448	0.000132336	T2_vs_T5	TRUE	TRUE	0.973303	0.677624	5.65572e-08	TRUE	TRUE	Up	9177.25
Q9Y6G9	DYNC1LI1	DYNC1LI1	Cytoplasmic dynein 1 light intermediate chain 1	69.4073	FSLDAVSLK	_FSLDAVSLK_2	fully-tryptic	134	142	-1.21051	0.000218081	T1_vs_T3	TRUE	TRUE	0.973303	0.677624	5.65572e-08	TRUE	TRUE	Up	5550.73
Q9Y6G9	DYNC1LI1	DYNC1LI1	Cytoplasmic dynein 1 light intermediate chain 1	69.4073	FSLDAVSLK	_FSLDAVSLK_2	fully-tryptic	134	142	-0.948522	0.000471096	T0_vs_T2	TRUE	TRUE	0.973303	0.677624	5.65572e-08	TRUE	TRUE	Up	2013.44
Q5VYK3	ECPAS	ECPAS	Proteasome adapter and scaffold protein ECM29	42.8726	LIPALLESL	_LIPALLESL_2	semi-tryptic	1296	1304	-0.832743	8.76301e-05	T0_vs_T4	TRUE	TRUE	0.875539	0.32419	0.000163862	TRUE	TRUE	Up	9502.94
Q5VYK3	ECPAS	ECPAS	Proteasome adapter and scaffold protein ECM29	42.8726	LIPALLESL	_LIPALLESL_2	semi-tryptic	1296	1304	-0.799298	9.57386e-05	T0_vs_T5	TRUE	TRUE	0.875539	0.32419	0.000163862	TRUE	TRUE	Up	8348.75
P68104	EEF1A1	EEF1A1	Elongation factor 1-alpha 1	81.6017	YAPVLDCHTAHIACK	_YAPVLDC[Carbamidomethyl (C)]HTAHIAC[Carbamidomethyl (C)]K_2	semi-tryptic	357	371	-1.46062	1.14304e-08	T1_vs_T5	TRUE	TRUE	0.963858	0.700154	3.05462e-09	TRUE	TRUE	Up	1.27784e+08
P68104	EEF1A1	EEF1A1	Elongation factor 1-alpha 1	81.6017	YAPVLDCHTAHIACK	_YAPVLDC[Carbamidomethyl (C)]HTAHIAC[Carbamidomethyl (C)]K_2	semi-tryptic	357	371	-1.48135	1.16551e-08	T0_vs_T5	TRUE	TRUE	0.963858	0.700154	3.05462e-09	TRUE	TRUE	Up	1.27099e+08
P68104	EEF1A1	EEF1A1	Elongation factor 1-alpha 1	81.6017	YAPVLDCHTAHIACK	_YAPVLDC[Carbamidomethyl (C)]HTAHIAC[Carbamidomethyl (C)]K_4	semi-tryptic	357	371	-1.31993	1.09521e-07	T0_vs_T5	TRUE	TRUE	0.963572	1.09881	1.14068e-08	TRUE	TRUE	Up	1.20519e+07
P68104	EEF1A1	EEF1A1	Elongation factor 1-alpha 1	81.6017	YAPVLDCHTAHIACK	_YAPVLDC[Carbamidomethyl (C)]HTAHIAC[Carbamidomethyl (C)]K_2	semi-tryptic	357	371	-1.16452	3.17391e-07	T0_vs_T4	TRUE	TRUE	0.963858	0.700154	3.05462e-09	TRUE	TRUE	Up	3.66904e+06
P68104	EEF1A1	EEF1A1	Elongation factor 1-alpha 1	81.6017	YAPVLDCHTAHIACK	_YAPVLDC[Carbamidomethyl (C)]HTAHIAC[Carbamidomethyl (C)]K_2	semi-tryptic	357	371	-1.1438	3.21075e-07	T1_vs_T4	TRUE	TRUE	0.963858	0.700154	3.05462e-09	TRUE	TRUE	Up	3.56239e+06
P68104	EEF1A1	EEF1A1	Elongation factor 1-alpha 1	81.6017	YAPVLDCHTAHIACK	_YAPVLDC[Carbamidomethyl (C)]HTAHIAC[Carbamidomethyl (C)]K_4	semi-tryptic	357	371	-1.03235	2.14192e-06	T0_vs_T4	TRUE	TRUE	0.963572	1.09881	1.14068e-08	TRUE	TRUE	Up	481974
P68104	EEF1A1	EEF1A1	Elongation factor 1-alpha 1	81.6017	YAPVLDCHTAHIACK	_YAPVLDC[Carbamidomethyl (C)]HTAHIAC[Carbamidomethyl (C)]K_4	semi-tryptic	357	371	-1.10339	2.15282e-06	T1_vs_T5	TRUE	TRUE	0.963572	1.09881	1.14068e-08	TRUE	TRUE	Up	512532
P68104	EEF1A1	EEF1A1	Elongation factor 1-alpha 1	81.6017	YAPVLDCHTAHIACK	_YAPVLDC[Carbamidomethyl (C)]HTAHIAC[Carbamidomethyl (C)]K_2	semi-tryptic	357	371	-1.03775	2.19375e-06	T0_vs_T3	TRUE	TRUE	0.963858	0.700154	3.05462e-09	TRUE	TRUE	Up	473046
P68104	EEF1A1	EEF1A1	Elongation factor 1-alpha 1	81.6017	EVSTYIKK	_EVSTYIKK_2	fully-tryptic	173	180	0.818022	3.12464e-06	T0_vs_T4	TRUE	FALSE	0.892877	0.573535	7.90434e-06	TRUE	TRUE	Down	261797
P68104	EEF1A1	EEF1A1	Elongation factor 1-alpha 1	81.6017	YAPVLDCHTAHIACK	_YAPVLDC[Carbamidomethyl (C)]HTAHIAC[Carbamidomethyl (C)]K_2	semi-tryptic	357	371	-1.01702	3.29275e-06	T1_vs_T3	TRUE	TRUE	0.963858	0.700154	3.05462e-09	TRUE	TRUE	Up	308867
P68104	EEF1A1	EEF1A1	Elongation factor 1-alpha 1	81.6017	YAPVLDCHTAHIACK	_YAPVLDC[Carbamidomethyl (C)]HTAHIAC[Carbamidomethyl (C)]K_4	semi-tryptic	357	371	-0.937993	1.51001e-05	T0_vs_T3	TRUE	TRUE	0.963572	1.09881	1.14068e-08	TRUE	TRUE	Up	62118.5
P68104	EEF1A1	EEF1A1	Elongation factor 1-alpha 1	81.6017	YAPVLDCHTAHIACK	_YAPVLDC[Carbamidomethyl (C)]HTAHIAC[Carbamidomethyl (C)]K_4	semi-tryptic	357	371	-0.815802	4.638e-05	T1_vs_T4	TRUE	TRUE	0.963572	1.09881	1.14068e-08	TRUE	TRUE	Up	17589.5
P68104	EEF1A1	EEF1A1	Elongation factor 1-alpha 1	81.6017	YAPVLDCHTAHIACK	_YAPVLDC[Carbamidomethyl (C)]HTAHIAC[Carbamidomethyl (C)]K_2	semi-tryptic	357	371	-0.889269	5.62078e-05	T2_vs_T5	TRUE	TRUE	0.963858	0.700154	3.05462e-09	TRUE	TRUE	Up	15821.1
P68104	EEF1A1	EEF1A1	Elongation factor 1-alpha 1	81.6017	RGNVAGDSKNDPPMEAA	_RGNVAGDSKNDPPMEAA_2	semi-tryptic	322	338	1.455	5.86607e-05	T0_vs_T1	TRUE	FALSE	0.862917	0.663882	5.16391e-05	TRUE	TRUE	Down	24803.7
P68104	EEF1A1	EEF1A1	Elongation factor 1-alpha 1	81.6017	RGNVAGDSKNDPPMEAA	_RGNVAGDSKNDPPMEAA_2	semi-tryptic	322	338	1.17635	7.23372e-05	T0_vs_T5	TRUE	FALSE	0.862917	0.663882	5.16391e-05	TRUE	TRUE	Down	16262.1
P68104	EEF1A1	EEF1A1	Elongation factor 1-alpha 1	81.6017	RGNVAGDSKNDPPMEAA	_RGNVAGDSKNDPPMEAA_2	semi-tryptic	322	338	1.16042	0.000143992	T0_vs_T2	TRUE	FALSE	0.862917	0.663882	5.16391e-05	TRUE	TRUE	Down	8058.94
P68104	EEF1A1	EEF1A1	Elongation factor 1-alpha 1	81.6017	RGNVAGDSKNDPPMEAA	_RGNVAGDSKNDPPMEAA_2	semi-tryptic	322	338	1.06715	0.000237165	T0_vs_T4	TRUE	FALSE	0.862917	0.663882	5.16391e-05	TRUE	TRUE	Down	4499.59
P68104	EEF1A1	EEF1A1	Elongation factor 1-alpha 1	81.6017	YAPVLDCHTAHIACK	_YAPVLDC[Carbamidomethyl (C)]HTAHIAC[Carbamidomethyl (C)]K_4	semi-tryptic	357	371	-0.772287	0.000298218	T2_vs_T5	TRUE	TRUE	0.963572	1.09881	1.14068e-08	TRUE	TRUE	Up	2589.67
P68104	EEF1A1	EEF1A1	Elongation factor 1-alpha 1	81.6017	RGNVAGDSKNDPPMEAA	_RGNVAGDSKNDPPMEAA_2	semi-tryptic	322	338	0.901684	0.00137904	T0_vs_T3	TRUE	FALSE	0.862917	0.663882	5.16391e-05	TRUE	TRUE	Down	653.848
P29692	EEF1D	EEF1D	Elongation factor 1-delta	70.4626	VGTDLLEEEITKFEEHVQ	_VGTDLLEEEITKFEEHVQ_2	semi-tryptic	254	271	-2.29189	3.8398e-11	T0_vs_T5	TRUE	TRUE	0.976807	1.0066	4.55768e-11	TRUE	TRUE	Up	5.96879e+10
P29692	EEF1D	EEF1D	Elongation factor 1-delta	70.4626	VGTDLLEEEITKFEEHVQ	_VGTDLLEEEITKFEEHVQ_2	semi-tryptic	254	271	-2.26472	4.3457e-11	T0_vs_T4	TRUE	TRUE	0.976807	1.0066	4.55768e-11	TRUE	TRUE	Up	5.21141e+10
P29692	EEF1D	EEF1D	Elongation factor 1-delta	70.4626	VGTDLLEEEITKFEEHVQ	_VGTDLLEEEITKFEEHVQ_2	semi-tryptic	254	271	-2.07099	2.98118e-10	T0_vs_T2	TRUE	TRUE	0.976807	1.0066	4.55768e-11	TRUE	TRUE	Up	6.94687e+09
P29692	EEF1D	EEF1D	Elongation factor 1-delta	70.4626	VGTDLLEEEITKFEEHVQ	_VGTDLLEEEITKFEEHVQ_2	semi-tryptic	254	271	-1.92739	1.1471e-09	T0_vs_T1	TRUE	TRUE	0.976807	1.0066	4.55768e-11	TRUE	TRUE	Up	1.68022e+09
P29692	EEF1D	EEF1D	Elongation factor 1-delta	70.4626	VGTDLLEEEITKFEEHVQ	_VGTDLLEEEITKFEEHVQ_2	semi-tryptic	254	271	-1.94156	1.35862e-09	T0_vs_T3	TRUE	TRUE	0.976807	1.0066	4.55768e-11	TRUE	TRUE	Up	1.42906e+09
P29692	EEF1D	EEF1D	Elongation factor 1-delta	70.4626	VGTDLLEEEITKFEEHVQSVDIA	_VGTDLLEEEITKFEEHVQSVDIA_2	semi-tryptic	254	276	-1.55377	1.92918e-06	T0_vs_T5	TRUE	TRUE	0.918436	12.4121	6.58281e-07	TRUE	TRUE	Up	805401
P29692	EEF1D	EEF1D	Elongation factor 1-delta	70.4626	VGTDLLEEEITKFEEHVQSVDIA	_VGTDLLEEEITKFEEHVQSVDIA_2	semi-tryptic	254	276	-1.12725	5.37419e-05	T0_vs_T4	TRUE	TRUE	0.918436	12.4121	6.58281e-07	TRUE	TRUE	Up	20975.2
P29692	EEF1D	EEF1D	Elongation factor 1-delta	70.4626	AGSSGPGASSGTSGDHGELVVR	_AGSSGPGASSGTSGDHGELVVR_2	semi-tryptic	62	83	-0.819888	5.74916e-05	T0_vs_T3	TRUE	TRUE	0.896491	0.203394	5.71567e-05	TRUE	TRUE	Up	14261
P29692	EEF1D	EEF1D	Elongation factor 1-delta	70.4626	VGTDLLEEEITKFEEHVQSVDIA	_VGTDLLEEEITKFEEHVQSVDIA_2	semi-tryptic	254	276	-1.17746	5.93855e-05	T0_vs_T3	TRUE	TRUE	0.918436	12.4121	6.58281e-07	TRUE	TRUE	Up	19827.4
P29692	EEF1D	EEF1D	Elongation factor 1-delta	70.4626	VGTDLLEEEITKFEEHVQSVDIA	_VGTDLLEEEITKFEEHVQSVDIA_2	semi-tryptic	254	276	-1.06758	0.000121537	T0_vs_T2	TRUE	TRUE	0.918436	12.4121	6.58281e-07	TRUE	TRUE	Up	8783.96
P29692	EEF1D	EEF1D	Elongation factor 1-delta	70.4626	VGTDLLEEEITKFEEHVQSVDIA	_VGTDLLEEEITKFEEHVQSVDIA_2	semi-tryptic	254	276	-0.845407	0.00316123	T0_vs_T1	TRUE	TRUE	0.918436	12.4121	6.58281e-07	TRUE	TRUE	Up	267.43
P26641	EEF1G	EEF1G	Elongation factor 1-gamma	78.4897	YSNEDTLSVALPYFWEHFDK	_YSNEDTLSVALPYFWEHFDK_2	fully-tryptic	297	316	-0.951186	0.000668832	T0_vs_T5	TRUE	TRUE	0.867386	0.311251	5.69208e-05	TRUE	TRUE	Up	1422.16
P26641	EEF1G	EEF1G	Elongation factor 1-gamma	78.4897	YSNEDTLSVALPYFWEHFDK	_YSNEDTLSVALPYFWEHFDK_2	fully-tryptic	297	316	-0.94016	0.000785693	T1_vs_T5	TRUE	TRUE	0.867386	0.311251	5.69208e-05	TRUE	TRUE	Up	1196.6
P26641	EEF1G	EEF1G	Elongation factor 1-gamma	78.4897	YSNEDTLSVALPYFWEHFDK	_YSNEDTLSVALPYFWEHFDK_2	fully-tryptic	297	316	-0.886894	0.00175759	T0_vs_T2	TRUE	TRUE	0.867386	0.311251	5.69208e-05	TRUE	TRUE	Up	504.607
P26641	EEF1G	EEF1G	Elongation factor 1-gamma	78.4897	YSNEDTLSVALPYFWEHFDK	_YSNEDTLSVALPYFWEHFDK_2	fully-tryptic	297	316	-0.875868	0.00396628	T1_vs_T2	TRUE	TRUE	0.867386	0.311251	5.69208e-05	TRUE	TRUE	Up	220.829
P26641	EEF1G	EEF1G	Elongation factor 1-gamma	78.4897	YSNEDTLSVALPYFWEHFDK	_YSNEDTLSVALPYFWEHFDK_2	fully-tryptic	297	316	-0.808976	0.00405636	T0_vs_T3	TRUE	TRUE	0.867386	0.311251	5.69208e-05	TRUE	TRUE	Up	199.434
P26641	EEF1G	EEF1G	Elongation factor 1-gamma	78.4897	YSNEDTLSVALPYFWEHFDK	_YSNEDTLSVALPYFWEHFDK_2	fully-tryptic	297	316	-0.79795	0.00537372	T1_vs_T3	TRUE	TRUE	0.867386	0.311251	5.69208e-05	TRUE	TRUE	Up	148.491
P13639	EEF2	EEF2	Elongation factor 2	84.7319	GGGQIIPTAR	_GGGQIIPTAR_2	fully-tryptic	717	726	9.90043	1.30989e-24	T1_vs_T5	TRUE	FALSE	0.999555	1.77544	1.15981e-24	TRUE	TRUE	Down	7.55822e+24
P13639	EEF2	EEF2	Elongation factor 2	84.7319	GGGQIIPTAR	_GGGQIIPTAR_2	fully-tryptic	717	726	9.87032	1.37172e-24	T0_vs_T5	TRUE	FALSE	0.999555	1.77544	1.15981e-24	TRUE	TRUE	Down	7.19559e+24
P13639	EEF2	EEF2	Elongation factor 2	84.7319	GGGQIIPTAR	_GGGQIIPTAR_2	fully-tryptic	717	726	9.78248	1.64092e-24	T2_vs_T5	TRUE	FALSE	0.999555	1.77544	1.15981e-24	TRUE	TRUE	Down	5.9616e+24
P13639	EEF2	EEF2	Elongation factor 2	84.7319	GGGQIIPTAR	_GGGQIIPTAR_2	fully-tryptic	717	726	9.75826	1.70653e-24	T4_vs_T5	TRUE	FALSE	0.999555	1.77544	1.15981e-24	TRUE	TRUE	Down	5.7182e+24
P13639	EEF2	EEF2	Elongation factor 2	84.7319	GGGQIIPTAR	_GGGQIIPTAR_2	fully-tryptic	717	726	9.71657	1.85461e-24	T3_vs_T5	TRUE	FALSE	0.999555	1.77544	1.15981e-24	TRUE	TRUE	Down	5.23915e+24
P13639	EEF2	EEF2	Elongation factor 2	84.7319	RGHVFEESQVAGTPMFVVK	_RGHVFEESQVAGTPMFVVK_2	fully-tryptic	767	785	-0.957267	6.79241e-07	T1_vs_T5	TRUE	TRUE	0.921107	0.460535	2.60053e-08	TRUE	TRUE	Up	1.40932e+06
P13639	EEF2	EEF2	Elongation factor 2	84.7319	RGHVFEESQVAGTPMFVVK	_RGHVFEESQVAGTPMFVVK_2	fully-tryptic	767	785	-0.80285	9.99501e-06	T1_vs_T3	TRUE	TRUE	0.921107	0.460535	2.60053e-08	TRUE	TRUE	Up	80325
Q15029	EFTUD2	EFTUD2	116 kDa U5 small nuclear ribonucleoprotein component	74.2798	SIWAFGPDATGPNILVDDTLPSEVDK	_SIWAFGPDATGPNILVDDTLPSEVDK_3	fully-tryptic	731	756	-1.16104	2.87724e-07	T1_vs_T5	TRUE	TRUE	0.971038	1.05084	9.87036e-11	TRUE	TRUE	Up	4.03524e+06
Q15029	EFTUD2	EFTUD2	116 kDa U5 small nuclear ribonucleoprotein component	74.2798	SIWAFGPDATGPNILVDDTLPSEVDK	_SIWAFGPDATGPNILVDDTLPSEVDK_3	fully-tryptic	731	756	-1.12971	2.23503e-06	T1_vs_T4	TRUE	TRUE	0.971038	1.05084	9.87036e-11	TRUE	TRUE	Up	505458
Q15029	EFTUD2	EFTUD2	116 kDa U5 small nuclear ribonucleoprotein component	74.2798	SIWAFGPDATGPNILVDDTLPSEVDK	_SIWAFGPDATGPNILVDDTLPSEVDK_3	fully-tryptic	731	756	-0.942306	2.72277e-06	T0_vs_T5	TRUE	TRUE	0.971038	1.05084	9.87036e-11	TRUE	TRUE	Up	346084
Q15029	EFTUD2	EFTUD2	116 kDa U5 small nuclear ribonucleoprotein component	74.2798	SIWAFGPDATGPNILVDDTLPSEVDK	_SIWAFGPDATGPNILVDDTLPSEVDK_3	fully-tryptic	731	756	-0.987276	3.46498e-06	T2_vs_T5	TRUE	TRUE	0.971038	1.05084	9.87036e-11	TRUE	TRUE	Up	284930
Q15029	EFTUD2	EFTUD2	116 kDa U5 small nuclear ribonucleoprotein component	74.2798	SIWAFGPDATGPNILVDDTLPSEVDK	_SIWAFGPDATGPNILVDDTLPSEVDK_3	fully-tryptic	731	756	-0.925672	4.55288e-06	T3_vs_T5	TRUE	TRUE	0.971038	1.05084	9.87036e-11	TRUE	TRUE	Up	203316
Q15029	EFTUD2	EFTUD2	116 kDa U5 small nuclear ribonucleoprotein component	74.2798	SIWAFGPDATGPNILVDDTLPSEVDK	_SIWAFGPDATGPNILVDDTLPSEVDK_3	fully-tryptic	731	756	-0.955953	2.44947e-05	T2_vs_T4	TRUE	TRUE	0.971038	1.05084	9.87036e-11	TRUE	TRUE	Up	39027
Q15029	EFTUD2	EFTUD2	116 kDa U5 small nuclear ribonucleoprotein component	74.2798	SIWAFGPDATGPNILVDDTLPSEVDK	_SIWAFGPDATGPNILVDDTLPSEVDK_3	fully-tryptic	731	756	-0.910984	2.4947e-05	T0_vs_T4	TRUE	TRUE	0.971038	1.05084	9.87036e-11	TRUE	TRUE	Up	36516.7
Q15029	EFTUD2	EFTUD2	116 kDa U5 small nuclear ribonucleoprotein component	74.2798	SIWAFGPDATGPNILVDDTLPSEVDK	_SIWAFGPDATGPNILVDDTLPSEVDK_3	fully-tryptic	731	756	-0.89435	4.02823e-05	T3_vs_T4	TRUE	TRUE	0.971038	1.05084	9.87036e-11	TRUE	TRUE	Up	22202.1
O14681	EI24	EI24	Etoposide-induced protein 2.4 homolog	4.41176	TFLQDLAR	_TFLQDLAR_2	fully-tryptic	7	14	-3.18524	0.000166361	T0_vs_T3	TRUE	TRUE	0.900037	0.312125	4.8065e-05	TRUE	TRUE	Up	19146.6
O14681	EI24	EI24	Etoposide-induced protein 2.4 homolog	4.41176	TFLQDLAR	_TFLQDLAR_2	fully-tryptic	7	14	-3.13132	0.000172355	T0_vs_T5	TRUE	TRUE	0.900037	0.312125	4.8065e-05	TRUE	TRUE	Up	18167.8
O14681	EI24	EI24	Etoposide-induced protein 2.4 homolog	4.41176	TFLQDLAR	_TFLQDLAR_2	fully-tryptic	7	14	-3.14274	0.000457045	T0_vs_T4	TRUE	TRUE	0.900037	0.312125	4.8065e-05	TRUE	TRUE	Up	6876.21
O14681	EI24	EI24	Etoposide-induced protein 2.4 homolog	4.41176	TFLQDLAR	_TFLQDLAR_2	fully-tryptic	7	14	-2.96689	0.000466269	T0_vs_T2	TRUE	TRUE	0.900037	0.312125	4.8065e-05	TRUE	TRUE	Up	6363.04
O14681	EI24	EI24	Etoposide-induced protein 2.4 homolog	4.41176	TFLQDLAR	_TFLQDLAR_2	fully-tryptic	7	14	-2.46086	0.00134111	T1_vs_T5	TRUE	TRUE	0.900037	0.312125	4.8065e-05	TRUE	TRUE	Up	1834.94
O14681	EI24	EI24	Etoposide-induced protein 2.4 homolog	4.41176	TFLQDLAR	_TFLQDLAR_2	fully-tryptic	7	14	-2.51478	0.00166042	T1_vs_T3	TRUE	TRUE	0.900037	0.312125	4.8065e-05	TRUE	TRUE	Up	1514.55
O14681	EI24	EI24	Etoposide-induced protein 2.4 homolog	4.41176	TFLQDLAR	_TFLQDLAR_2	fully-tryptic	7	14	-2.47228	0.00246115	T1_vs_T4	TRUE	TRUE	0.900037	0.312125	4.8065e-05	TRUE	TRUE	Up	1004.52
O14681	EI24	EI24	Etoposide-induced protein 2.4 homolog	4.41176	TFLQDLAR	_TFLQDLAR_2	fully-tryptic	7	14	-2.29643	0.00646006	T1_vs_T2	TRUE	TRUE	0.900037	0.312125	4.8065e-05	TRUE	TRUE	Up	355.481
P41091	EIF2S3	EIF2S3	Eukaryotic translation initiation factor 2 subunit 3	65.2542	YNIEVVCEYIVK	_YNIEVVC[Carbamidomethyl (C)]EYIVK_2	fully-tryptic	230	241	-3.82977	3.81344e-07	T0_vs_T4	TRUE	FALSE	0.945984	0.243761	1.21152e-08	TRUE	TRUE	Up	1.00428e+07
P41091	EIF2S3	EIF2S3	Eukaryotic translation initiation factor 2 subunit 3	65.2542	YNIEVVCEYIVK	_YNIEVVC[Carbamidomethyl (C)]EYIVK_2	fully-tryptic	230	241	-3.45666	5.89586e-07	T0_vs_T5	TRUE	FALSE	0.945984	0.243761	1.21152e-08	TRUE	TRUE	Up	5.86287e+06
P41091	EIF2S3	EIF2S3	Eukaryotic translation initiation factor 2 subunit 3	65.2542	YNIEVVCEYIVK	_YNIEVVC[Carbamidomethyl (C)]EYIVK_2	fully-tryptic	230	241	-3.31794	2.92288e-06	T0_vs_T3	TRUE	FALSE	0.945984	0.243761	1.21152e-08	TRUE	TRUE	Up	1.13516e+06
P41091	EIF2S3	EIF2S3	Eukaryotic translation initiation factor 2 subunit 3	65.2542	YNIEVVCEYIVK	_YNIEVVC[Carbamidomethyl (C)]EYIVK_2	fully-tryptic	230	241	-3.3972	4.03106e-06	T0_vs_T1	TRUE	FALSE	0.945984	0.243761	1.21152e-08	TRUE	TRUE	Up	842755
P41091	EIF2S3	EIF2S3	Eukaryotic translation initiation factor 2 subunit 3	65.2542	YNIEVVCEYIVK	_YNIEVVC[Carbamidomethyl (C)]EYIVK_2	fully-tryptic	230	241	-2.87933	8.86228e-06	T0_vs_T2	TRUE	FALSE	0.945984	0.243761	1.21152e-08	TRUE	TRUE	Up	324897
Q14152	EIF3A	EIF3A	Eukaryotic translation initiation factor 3 subunit A	60.492	SFGSDLNYATR	_SFGSDLNYATR_2	semi-tryptic	492	502	1.09383	7.80279e-06	T0_vs_T3	TRUE	TRUE	0.886415	0.249042	2.92091e-07	TRUE	TRUE	Down	140184
Q14152	EIF3A	EIF3A	Eukaryotic translation initiation factor 3 subunit A	60.492	SFGSDLNYATR	_SFGSDLNYATR_2	semi-tryptic	492	502	1.05672	8.12708e-06	T0_vs_T5	TRUE	TRUE	0.886415	0.249042	2.92091e-07	TRUE	TRUE	Down	130025
Q14152	EIF3A	EIF3A	Eukaryotic translation initiation factor 3 subunit A	60.492	SFGSDLNYATR	_SFGSDLNYATR_2	semi-tryptic	492	502	1.00477	2.61286e-05	T0_vs_T2	TRUE	TRUE	0.886415	0.249042	2.92091e-07	TRUE	TRUE	Down	38454.9
Q14152	EIF3A	EIF3A	Eukaryotic translation initiation factor 3 subunit A	60.492	RGPAEESSSWR	_RGPAEESSSWR_2	fully-tryptic	1250	1260	-0.872959	0.00225617	T1_vs_T3	TRUE	TRUE	0.86408	0.202058	0.00682977	TRUE	TRUE	Up	386.921
Q99613	EIF3C	EIF3C	Eukaryotic translation initiation factor 3 subunit C	42.0591	ELLGQGLLLR	_ELLGQGLLLR_2	fully-tryptic	644	653	1.53276	9.79332e-14	T0_vs_T4	TRUE	FALSE	0.984075	0.0188058	3.84941e-14	TRUE	TRUE	Down	1.56511e+13
Q99613	EIF3C	EIF3C	Eukaryotic translation initiation factor 3 subunit C	42.0591	LGSLVENNER	_LGSLVENNER_2	fully-tryptic	863	872	2.77039	4.75628e-13	T1_vs_T4	TRUE	FALSE	0.994009	1.38753	8.75149e-17	TRUE	TRUE	Down	5.8247e+12
Q99613	EIF3C	EIF3C	Eukaryotic translation initiation factor 3 subunit C	42.0591	LGSLVENNER	_LGSLVENNER_2	fully-tryptic	863	872	2.94829	5.87096e-13	T1_vs_T5	TRUE	FALSE	0.994009	1.38753	8.75149e-17	TRUE	TRUE	Down	5.02183e+12
Q99613	EIF3C	EIF3C	Eukaryotic translation initiation factor 3 subunit C	42.0591	LGSLVENNER	_LGSLVENNER_2	fully-tryptic	863	872	2.88836	8.41751e-13	T2_vs_T4	TRUE	FALSE	0.994009	1.38753	8.75149e-17	TRUE	TRUE	Down	3.43137e+12
Q99613	EIF3C	EIF3C	Eukaryotic translation initiation factor 3 subunit C	42.0591	LGSLVENNER	_LGSLVENNER_2	fully-tryptic	863	872	3.06626	9.16888e-13	T2_vs_T5	TRUE	FALSE	0.994009	1.38753	8.75149e-17	TRUE	TRUE	Down	3.3442e+12
Q99613	EIF3C	EIF3C	Eukaryotic translation initiation factor 3 subunit C	42.0591	ELLGQGLLLR	_ELLGQGLLLR_2	fully-tryptic	644	653	1.32377	1.51134e-12	T0_vs_T2	TRUE	FALSE	0.984075	0.0188058	3.84941e-14	TRUE	TRUE	Down	8.75891e+11
Q99613	EIF3C	EIF3C	Eukaryotic translation initiation factor 3 subunit C	42.0591	LGSLVENNER	_LGSLVENNER_2	fully-tryptic	863	872	2.84284	1.65392e-12	T3_vs_T4	TRUE	FALSE	0.994009	1.38753	8.75149e-17	TRUE	TRUE	Down	1.71885e+12
Q99613	EIF3C	EIF3C	Eukaryotic translation initiation factor 3 subunit C	42.0591	LGSLVENNER	_LGSLVENNER_2	fully-tryptic	863	872	3.02074	2.08055e-12	T3_vs_T5	TRUE	FALSE	0.994009	1.38753	8.75149e-17	TRUE	TRUE	Down	1.45189e+12
Q99613	EIF3C	EIF3C	Eukaryotic translation initiation factor 3 subunit C	42.0591	LGSLVENNER	_LGSLVENNER_2	fully-tryptic	863	872	2.56979	2.44868e-12	T0_vs_T4	TRUE	FALSE	0.994009	1.38753	8.75149e-17	TRUE	TRUE	Down	1.04946e+12
Q99613	EIF3C	EIF3C	Eukaryotic translation initiation factor 3 subunit C	42.0591	LGSLVENNER	_LGSLVENNER_2	fully-tryptic	863	872	2.74769	2.88852e-12	T0_vs_T5	TRUE	FALSE	0.994009	1.38753	8.75149e-17	TRUE	TRUE	Down	9.51247e+11
Q99613	EIF3C	EIF3C	Eukaryotic translation initiation factor 3 subunit C	42.0591	ELLGQGLLLR	_ELLGQGLLLR_2	fully-tryptic	644	653	1.31034	4.231e-12	T0_vs_T5	TRUE	FALSE	0.984075	0.0188058	3.84941e-14	TRUE	TRUE	Down	3.09701e+11
Q99613	EIF3C	EIF3C	Eukaryotic translation initiation factor 3 subunit C	42.0591	ELLGQGLLLR	_ELLGQGLLLR_2	fully-tryptic	644	653	1.313	5.23802e-12	T0_vs_T3	TRUE	FALSE	0.984075	0.0188058	3.84941e-14	TRUE	TRUE	Down	2.50667e+11
Q99613	EIF3C	EIF3C	Eukaryotic translation initiation factor 3 subunit C	42.0591	ELLGQGLLLR	_ELLGQGLLLR_2	fully-tryptic	644	653	1.2144	5.73652e-12	T0_vs_T1	TRUE	FALSE	0.984075	0.0188058	3.84941e-14	TRUE	TRUE	Down	2.11695e+11
Q99613	EIF3C	EIF3C	Eukaryotic translation initiation factor 3 subunit C	42.0591	RFEELTNLIR	_RFEELTNLIR_3	fully-tryptic	56	65	1.24192	1.23104e-07	T1_vs_T5	TRUE	FALSE	0.865368	0.502711	3.86438e-08	TRUE	TRUE	Down	1.00884e+07
Q99613	EIF3C	EIF3C	Eukaryotic translation initiation factor 3 subunit C	42.0591	RFEELTNLIR	_RFEELTNLIR_3	fully-tryptic	56	65	0.924555	1.33656e-06	T1_vs_T4	TRUE	FALSE	0.865368	0.502711	3.86438e-08	TRUE	TRUE	Down	691741
Q99613	EIF3C	EIF3C	Eukaryotic translation initiation factor 3 subunit C	42.0591	RFEELTNLIR	_RFEELTNLIR_3	fully-tryptic	56	65	1.01858	2.36661e-06	T1_vs_T3	TRUE	FALSE	0.865368	0.502711	3.86438e-08	TRUE	TRUE	Down	430396
P60228	EIF3E	EIF3E	Eukaryotic translation initiation factor 3 subunit E	68.0899	LGHVVMGNNAVSPYQQVIEK	_LGHVVMGNNAVSPYQQVIEK_2	fully-tryptic	388	407	-0.90048	3.71514e-05	T1_vs_T5	TRUE	TRUE	0.865867	0.471424	1.36352e-05	TRUE	TRUE	Up	24238.1
P60228	EIF3E	EIF3E	Eukaryotic translation initiation factor 3 subunit E	68.0899	LGHVVMGNNAVSPYQQVIEK	_LGHVVMGNNAVSPYQQVIEK_2	fully-tryptic	388	407	-0.77126	0.000136161	T1_vs_T3	TRUE	TRUE	0.865867	0.471424	1.36352e-05	TRUE	TRUE	Up	5664.31
O00303	EIF3F	EIF3F	Eukaryotic translation initiation factor 3 subunit F	71.7087	LHPVILASIVDSYER	_LHPVILASIVDSYER_2	fully-tryptic	94	108	-0.773773	1.02383e-05	T2_vs_T3	TRUE	TRUE	0.961561	0.627812	9.58777e-09	TRUE	TRUE	Up	75576.6
O00303	EIF3F	EIF3F	Eukaryotic translation initiation factor 3 subunit F	71.7087	VIGTLLGTVDKH	_VIGTLLGTVDKH_3	semi-tryptic	116	127	0.948493	0.000115303	T0_vs_T3	TRUE	TRUE	0.86297	0.225036	0.000157081	TRUE	TRUE	Down	8226.08
O00303	EIF3F	EIF3F	Eukaryotic translation initiation factor 3 subunit F	71.7087	VIGTLLGTVDKH	_VIGTLLGTVDKH_3	semi-tryptic	116	127	0.759444	0.000629421	T0_vs_T5	TRUE	TRUE	0.86297	0.225036	0.000157081	TRUE	TRUE	Down	1206.58
O00303	EIF3F	EIF3F	Eukaryotic translation initiation factor 3 subunit F	71.7087	VIGTLLGTVDKH	_VIGTLLGTVDKH_3	semi-tryptic	116	127	0.791651	0.000652934	T0_vs_T4	TRUE	TRUE	0.86297	0.225036	0.000157081	TRUE	TRUE	Down	1212.45
O00303	EIF3F	EIF3F	Eukaryotic translation initiation factor 3 subunit F	71.7087	VIGTLLGTVDKH	_VIGTLLGTVDKH_3	semi-tryptic	116	127	0.77341	0.00142067	T0_vs_T2	TRUE	TRUE	0.86297	0.225036	0.000157081	TRUE	TRUE	Down	544.398
O75821	EIF3G	EIF3G	Eukaryotic translation initiation factor 3 subunit G	60.9375	PTGDFDSKPSWADQVEEEGEDDK	_PTGDFDSKPSWADQVEEEGEDDK_3	semi-tryptic	2	24	-0.922494	2.22123e-06	T0_vs_T5	TRUE	TRUE	0.926735	0.421529	2.24248e-06	TRUE	TRUE	Up	415308
O75821	EIF3G	EIF3G	Eukaryotic translation initiation factor 3 subunit G	60.9375	PTGDFDSKPSWADQVEEEGEDDK	_PTGDFDSKPSWADQVEEEGEDDK_3	semi-tryptic	2	24	-0.83639	9.07209e-06	T0_vs_T3	TRUE	TRUE	0.926735	0.421529	2.24248e-06	TRUE	TRUE	Up	92193.8
O75821	EIF3G	EIF3G	Eukaryotic translation initiation factor 3 subunit G	60.9375	PTGDFDSKPSWADQVEEEGEDDK	_PTGDFDSKPSWADQVEEEGEDDK_3	semi-tryptic	2	24	-0.761417	1.94512e-05	T1_vs_T5	TRUE	TRUE	0.926735	0.421529	2.24248e-06	TRUE	TRUE	Up	39145
Q13347	EIF3I	EIF3I	Eukaryotic translation initiation factor 3 subunit I	80.3077	GHFGPINSVAFHPDGK	_GHFGPINSVAFHPDGK_2	fully-tryptic	283	298	-3.1579	2.4418e-05	T0_vs_T5	TRUE	TRUE	0.916639	3.10556	2.8438e-06	TRUE	TRUE	Up	129327
Q13347	EIF3I	EIF3I	Eukaryotic translation initiation factor 3 subunit I	80.3077	GHFGPINSVAFHPDGK	_GHFGPINSVAFHPDGK_2	fully-tryptic	283	298	-2.88288	3.52454e-05	T0_vs_T4	TRUE	TRUE	0.916639	3.10556	2.8438e-06	TRUE	TRUE	Up	81794.4
Q13347	EIF3I	EIF3I	Eukaryotic translation initiation factor 3 subunit I	80.3077	GHFGPINSVAFHPDGK	_GHFGPINSVAFHPDGK_2	fully-tryptic	283	298	-2.74334	8.97051e-05	T1_vs_T5	TRUE	TRUE	0.916639	3.10556	2.8438e-06	TRUE	TRUE	Up	30581.8
Q13347	EIF3I	EIF3I	Eukaryotic translation initiation factor 3 subunit I	80.3077	GHFGPINSVAFHPDGK	_GHFGPINSVAFHPDGK_2	fully-tryptic	283	298	-2.46832	0.000117815	T1_vs_T4	TRUE	TRUE	0.916639	3.10556	2.8438e-06	TRUE	TRUE	Up	20950.8
Q13347	EIF3I	EIF3I	Eukaryotic translation initiation factor 3 subunit I	80.3077	GHFGPINSVAFHPDGK	_GHFGPINSVAFHPDGK_2	fully-tryptic	283	298	-1.5638	0.00717659	T0_vs_T3	TRUE	TRUE	0.916639	3.10556	2.8438e-06	TRUE	TRUE	Up	217.903
Q7L2H7	EIF3M	EIF3M	Eukaryotic translation initiation factor 3 subunit M	73.7968	QQWQQLYDTLNAWK	_QQWQQLYDTLNAWK_2	fully-tryptic	345	358	-1.37543	1.70031e-08	T0_vs_T4	TRUE	TRUE	0.984187	0.371151	3.58424e-12	TRUE	TRUE	Up	8.08928e+07
Q7L2H7	EIF3M	EIF3M	Eukaryotic translation initiation factor 3 subunit M	73.7968	QQWQQLYDTLNAWK	_QQWQQLYDTLNAWK_2	fully-tryptic	345	358	-1.41557	2.1762e-08	T1_vs_T4	TRUE	TRUE	0.984187	0.371151	3.58424e-12	TRUE	TRUE	Up	6.50479e+07
Q7L2H7	EIF3M	EIF3M	Eukaryotic translation initiation factor 3 subunit M	73.7968	QQWQQLYDTLNAWK	_QQWQQLYDTLNAWK_2	fully-tryptic	345	358	-1.24823	6.13914e-08	T0_vs_T5	TRUE	TRUE	0.984187	0.371151	3.58424e-12	TRUE	TRUE	Up	2.03322e+07
Q7L2H7	EIF3M	EIF3M	Eukaryotic translation initiation factor 3 subunit M	73.7968	QQWQQLYDTLNAWK	_QQWQQLYDTLNAWK_2	fully-tryptic	345	358	-1.1845	8.74488e-08	T0_vs_T3	TRUE	TRUE	0.984187	0.371151	3.58424e-12	TRUE	TRUE	Up	1.3545e+07
Q7L2H7	EIF3M	EIF3M	Eukaryotic translation initiation factor 3 subunit M	73.7968	QQWQQLYDTLNAWK	_QQWQQLYDTLNAWK_2	fully-tryptic	345	358	-1.28837	8.77179e-08	T1_vs_T5	TRUE	TRUE	0.984187	0.371151	3.58424e-12	TRUE	TRUE	Up	1.46876e+07
Q7L2H7	EIF3M	EIF3M	Eukaryotic translation initiation factor 3 subunit M	73.7968	QQWQQLYDTLNAWK	_QQWQQLYDTLNAWK_2	fully-tryptic	345	358	-1.26582	9.59693e-08	T0_vs_T2	TRUE	TRUE	0.984187	0.371151	3.58424e-12	TRUE	TRUE	Up	1.31898e+07
Q7L2H7	EIF3M	EIF3M	Eukaryotic translation initiation factor 3 subunit M	73.7968	QQWQQLYDTLNAWK	_QQWQQLYDTLNAWK_2	fully-tryptic	345	358	-1.30596	1.20888e-07	T1_vs_T2	TRUE	TRUE	0.984187	0.371151	3.58424e-12	TRUE	TRUE	Up	1.0803e+07
Q7L2H7	EIF3M	EIF3M	Eukaryotic translation initiation factor 3 subunit M	73.7968	QQWQQLYDTLNAWK	_QQWQQLYDTLNAWK_2	fully-tryptic	345	358	-1.22464	1.23857e-07	T1_vs_T3	TRUE	TRUE	0.984187	0.371151	3.58424e-12	TRUE	TRUE	Up	9.88755e+06
P60842	EIF4A1	EIF4A1	Eukaryotic initiation factor 4A-I	50.7389	LNSNTQVVLLSATMPSDVLEVTKK	_LNSNTQVVLLSATM[Oxidation (M)]PSDVLEVTKK_3	fully-tryptic	203	226	1.51374	8.48963e-06	T1_vs_T4	TRUE	TRUE	0.899181	0.401537	2.44602e-07	TRUE	TRUE	Down	178305
P60842	EIF4A1	EIF4A1	Eukaryotic initiation factor 4A-I	50.7389	LNSNTQVVLLSATMPSDVLEVTKK	_LNSNTQVVLLSATM[Oxidation (M)]PSDVLEVTKK_3	fully-tryptic	203	226	1.58426	1.34209e-05	T0_vs_T4	TRUE	TRUE	0.899181	0.401537	2.44602e-07	TRUE	TRUE	Down	118045
P60842	EIF4A1	EIF4A1	Eukaryotic initiation factor 4A-I	50.7389	LNSNTQVVLLSATMPSDVLEVTKK	_LNSNTQVVLLSATM[Oxidation (M)]PSDVLEVTKK_3	fully-tryptic	203	226	0.997118	0.000170522	T1_vs_T5	TRUE	TRUE	0.899181	0.401537	2.44602e-07	TRUE	TRUE	Down	5847.46
P60842	EIF4A1	EIF4A1	Eukaryotic initiation factor 4A-I	50.7389	LNSNTQVVLLSATMPSDVLEVTKK	_LNSNTQVVLLSATM[Oxidation (M)]PSDVLEVTKK_3	fully-tryptic	203	226	1.06764	0.000176251	T0_vs_T5	TRUE	TRUE	0.899181	0.401537	2.44602e-07	TRUE	TRUE	Down	6057.47
P60842	EIF4A1	EIF4A1	Eukaryotic initiation factor 4A-I	50.7389	LQMEAPHIIVGTPGR	_LQMEAPHIIVGTPGR_2	fully-tryptic	147	161	-0.823819	0.000198098	T1_vs_T5	TRUE	TRUE	0.869026	0.475317	4.13362e-05	TRUE	TRUE	Up	4158.65
P60842	EIF4A1	EIF4A1	Eukaryotic initiation factor 4A-I	50.7389	LQMEAPHIIVGTPGR	_LQMEAPHIIVGTPGR_2	fully-tryptic	147	161	-0.797645	0.000218081	T1_vs_T3	TRUE	TRUE	0.869026	0.475317	4.13362e-05	TRUE	TRUE	Up	3657.56
P60842	EIF4A1	EIF4A1	Eukaryotic initiation factor 4A-I	50.7389	LQMEAPHIIVGTPGR	_LQMEAPHIIVGTPGR_2	fully-tryptic	147	161	-0.767484	0.000355622	T0_vs_T5	TRUE	TRUE	0.869026	0.475317	4.13362e-05	TRUE	TRUE	Up	2158.15
P60842	EIF4A1	EIF4A1	Eukaryotic initiation factor 4A-I	50.7389	LNSNTQVVLLSATMPSDVLEVTKK	_LNSNTQVVLLSATM[Oxidation (M)]PSDVLEVTKK_3	fully-tryptic	203	226	0.924402	0.00131787	T0_vs_T2	TRUE	TRUE	0.899181	0.401537	2.44602e-07	TRUE	TRUE	Down	701.435
P60842	EIF4A1	EIF4A1	Eukaryotic initiation factor 4A-I	50.7389	LNSNTQVVLLSATMPSDVLEVTKK	_LNSNTQVVLLSATM[Oxidation (M)]PSDVLEVTKK_3	fully-tryptic	203	226	0.88946	0.00274184	T0_vs_T3	TRUE	TRUE	0.899181	0.401537	2.44602e-07	TRUE	TRUE	Down	324.403
P60842	EIF4A1	EIF4A1	Eukaryotic initiation factor 4A-I	50.7389	LNSNTQVVLLSATMPSDVLEVTKK	_LNSNTQVVLLSATM[Oxidation (M)]PSDVLEVTKK_3	fully-tryptic	203	226	0.853884	0.00305376	T1_vs_T2	TRUE	TRUE	0.899181	0.401537	2.44602e-07	TRUE	TRUE	Down	279.618
P60842	EIF4A1	EIF4A1	Eukaryotic initiation factor 4A-I	50.7389	LNSNTQVVLLSATMPSDVLEVTKK	_LNSNTQVVLLSATM[Oxidation (M)]PSDVLEVTKK_3	fully-tryptic	203	226	0.818942	0.00420353	T1_vs_T3	TRUE	TRUE	0.899181	0.401537	2.44602e-07	TRUE	TRUE	Down	194.823
P23588	EIF4B	EIF4B	Eukaryotic translation initiation factor 4B	57.6105	GFGYAEFEDLDSLLS	_GFGYAEFEDLDSLLS_2	semi-tryptic	138	152	-0.750637	9.26388e-06	T0_vs_T5	TRUE	TRUE	0.874353	0.243565	1.22259e-06	TRUE	TRUE	Up	81028.3
P23588	EIF4B	EIF4B	Eukaryotic translation initiation factor 4B	57.6105	GFGYAEFEDLDSLLS	_GFGYAEFEDLDSLLS_2	semi-tryptic	138	152	-0.83894	1.20507e-05	T0_vs_T2	TRUE	TRUE	0.874353	0.243565	1.22259e-06	TRUE	TRUE	Up	69617.8
P55010	EIF5	EIF5	Eukaryotic translation initiation factor 5	51.9722	AMGPLVLTEVLFNEK	_AM[Oxidation (M)]GPLVLTEVLFNEK_2	fully-tryptic	274	288	2.10475	0.000395661	T1_vs_T4	TRUE	TRUE	0.855172	0.458105	0.000297544	TRUE	TRUE	Down	5319.57
P55010	EIF5	EIF5	Eukaryotic translation initiation factor 5	51.9722	AMGPLVLTEVLFNEK	_AM[Oxidation (M)]GPLVLTEVLFNEK_2	fully-tryptic	274	288	1.97998	0.000861875	T0_vs_T4	TRUE	TRUE	0.855172	0.458105	0.000297544	TRUE	TRUE	Down	2297.29
P55010	EIF5	EIF5	Eukaryotic translation initiation factor 5	51.9722	AMGPLVLTEVLFNEK	_AM[Oxidation (M)]GPLVLTEVLFNEK_2	fully-tryptic	274	288	1.69509	0.00116979	T1_vs_T5	TRUE	TRUE	0.855172	0.458105	0.000297544	TRUE	TRUE	Down	1449.05
P55010	EIF5	EIF5	Eukaryotic translation initiation factor 5	51.9722	AMGPLVLTEVLFNEK	_AM[Oxidation (M)]GPLVLTEVLFNEK_2	fully-tryptic	274	288	1.57032	0.00200946	T0_vs_T5	TRUE	TRUE	0.855172	0.458105	0.000297544	TRUE	TRUE	Down	781.461
P55010	EIF5	EIF5	Eukaryotic translation initiation factor 5	51.9722	AMGPLVLTEVLFNEK	_AM[Oxidation (M)]GPLVLTEVLFNEK_2	fully-tryptic	274	288	1.44406	0.0081629	T1_vs_T3	TRUE	TRUE	0.855172	0.458105	0.000297544	TRUE	TRUE	Down	176.905
Q5UCC4	EMC10	EMC10	ER membrane protein complex subunit 10	16.0305	GSLLWNQQDGTLSLSQR	_GSLLWNQQDGTLSLSQR_2	fully-tryptic	72	88	1.01401	0.000107545	T0_vs_T4	TRUE	TRUE	0.855933	0.29102	1.15905e-05	TRUE	TRUE	Down	9428.73
Q5UCC4	EMC10	EMC10	ER membrane protein complex subunit 10	16.0305	GSLLWNQQDGTLSLSQR	_GSLLWNQQDGTLSLSQR_2	fully-tryptic	72	88	0.788658	0.000321615	T0_vs_T5	TRUE	TRUE	0.855933	0.29102	1.15905e-05	TRUE	TRUE	Down	2452.18
Q5UCC4	EMC10	EMC10	ER membrane protein complex subunit 10	16.0305	GSLLWNQQDGTLSLSQR	_GSLLWNQQDGTLSLSQR_2	fully-tryptic	72	88	0.904346	0.000715742	T0_vs_T2	TRUE	TRUE	0.855933	0.29102	1.15905e-05	TRUE	TRUE	Down	1263.51
Q92979	EMG1	EMG1	Ribosomal RNA small subunit methyltransferase NEP1	53.2787	NVLIEVNPQTR	_NVLIEVNPQTR_2	fully-tryptic	115	125	-1.38636	0.000141867	T0_vs_T4	TRUE	TRUE	0.91305	1.0028	1.51082e-05	TRUE	TRUE	Up	9772.24
Q92979	EMG1	EMG1	Ribosomal RNA small subunit methyltransferase NEP1	53.2787	NVLIEVNPQTR	_NVLIEVNPQTR_2	fully-tryptic	115	125	-1.35579	0.000224825	T1_vs_T4	TRUE	TRUE	0.91305	1.0028	1.51082e-05	TRUE	TRUE	Up	6030.42
Q92979	EMG1	EMG1	Ribosomal RNA small subunit methyltransferase NEP1	53.2787	NVLIEVNPQTR	_NVLIEVNPQTR_2	fully-tryptic	115	125	-1.33901	0.000598301	T2_vs_T4	TRUE	TRUE	0.91305	1.0028	1.51082e-05	TRUE	TRUE	Up	2238.03
Q92979	EMG1	EMG1	Ribosomal RNA small subunit methyltransferase NEP1	53.2787	NVLIEVNPQTR	_NVLIEVNPQTR_2	fully-tryptic	115	125	-1.04151	0.000920529	T0_vs_T5	TRUE	TRUE	0.91305	1.0028	1.51082e-05	TRUE	TRUE	Up	1131.43
Q92979	EMG1	EMG1	Ribosomal RNA small subunit methyltransferase NEP1	53.2787	NVLIEVNPQTR	_NVLIEVNPQTR_2	fully-tryptic	115	125	-1.01094	0.00186184	T1_vs_T5	TRUE	TRUE	0.91305	1.0028	1.51082e-05	TRUE	TRUE	Up	542.977
Q92979	EMG1	EMG1	Ribosomal RNA small subunit methyltransferase NEP1	53.2787	NVLIEVNPQTR	_NVLIEVNPQTR_2	fully-tryptic	115	125	-0.994164	0.00944786	T2_vs_T5	TRUE	TRUE	0.91305	1.0028	1.51082e-05	TRUE	TRUE	Up	105.226
Q8N8S7	ENAH	ENAH	Protein enabled homolog	42.8088	EQLEWERER	_EQLEWERER_2	fully-tryptic	254	262	1.97022	1.12418e-05	T1_vs_T5	TRUE	TRUE	0.945472	0.150013	1.34231e-06	TRUE	TRUE	Down	175258
Q8N8S7	ENAH	ENAH	Protein enabled homolog	42.8088	EQLEWERER	_EQLEWERER_2	fully-tryptic	254	262	1.59131	3.59469e-05	T1_vs_T4	TRUE	TRUE	0.945472	0.150013	1.34231e-06	TRUE	TRUE	Down	44268.4
Q8N8S7	ENAH	ENAH	Protein enabled homolog	42.8088	EQLEWERER	_EQLEWERER_2	fully-tryptic	254	262	1.75631	5.25551e-05	T1_vs_T3	TRUE	TRUE	0.945472	0.150013	1.34231e-06	TRUE	TRUE	Down	33418.5
Q8N8S7	ENAH	ENAH	Protein enabled homolog	42.8088	EQLEWERER	_EQLEWERER_2	fully-tryptic	254	262	1.86657	5.38568e-05	T1_vs_T2	TRUE	TRUE	0.945472	0.150013	1.34231e-06	TRUE	TRUE	Down	34658.1
P06733	ENO1	ENO1	Alpha-enolase	84.1014	LMIEMDGTENK	_LMIEMDGTENK_2	fully-tryptic	93	103	5.9746	2.54427e-16	T3_vs_T5	TRUE	TRUE	0.995682	1.84717	3.30215e-21	TRUE	TRUE	Down	2.34825e+16
P06733	ENO1	ENO1	Alpha-enolase	84.1014	LMIEMDGTENK	_LMIEMDGTENK_2	fully-tryptic	93	103	5.97531	3.24878e-16	T4_vs_T5	TRUE	TRUE	0.995682	1.84717	3.30215e-21	TRUE	TRUE	Down	1.83925e+16
P06733	ENO1	ENO1	Alpha-enolase	84.1014	LMIEMDGTENK	_LMIEMDGTENK_2	fully-tryptic	93	103	5.82144	6.0152e-16	T2_vs_T5	TRUE	TRUE	0.995682	1.84717	3.30215e-21	TRUE	TRUE	Down	9677881577711522
P06733	ENO1	ENO1	Alpha-enolase	84.1014	LMIEMDGTENK	_LMIEMDGTENK_2	fully-tryptic	93	103	5.46218	1.24349e-15	T1_vs_T5	TRUE	TRUE	0.995682	1.84717	3.30215e-21	TRUE	TRUE	Down	4392628862462832
P06733	ENO1	ENO1	Alpha-enolase	84.1014	LMIEMDGTENK	_LMIEMDGTENK_2	fully-tryptic	93	103	5.67902	1.53942e-15	T0_vs_T5	TRUE	TRUE	0.995682	1.84717	3.30215e-21	TRUE	TRUE	Down	3.68905e+15
P06733	ENO1	ENO1	Alpha-enolase	84.1014	AGIQVVGDDLTVTNPKR	_AGIQVVGDDLTVTNPKR_3	semi-tryptic	311	327	2.71867	7.75361e-11	T0_vs_T5	TRUE	TRUE	0.988428	0.335809	7.66906e-14	TRUE	TRUE	Down	3.50632e+10
P06733	ENO1	ENO1	Alpha-enolase	84.1014	AGIQVVGDDLTVTNPKR	_AGIQVVGDDLTVTNPKR_3	semi-tryptic	311	327	2.64149	3.65908e-10	T0_vs_T3	TRUE	TRUE	0.988428	0.335809	7.66906e-14	TRUE	TRUE	Down	7.219e+09
P06733	ENO1	ENO1	Alpha-enolase	84.1014	AGIQVVGDDLTVTNPKR	_AGIQVVGDDLTVTNPKR_3	semi-tryptic	311	327	2.42722	3.69605e-10	T0_vs_T4	TRUE	TRUE	0.988428	0.335809	7.66906e-14	TRUE	TRUE	Down	6.56706e+09
P06733	ENO1	ENO1	Alpha-enolase	84.1014	AGIQVVGDDLTVTNPKR	_AGIQVVGDDLTVTNPKR_3	semi-tryptic	311	327	2.36745	3.89734e-10	T1_vs_T5	TRUE	TRUE	0.988428	0.335809	7.66906e-14	TRUE	TRUE	Down	6.07454e+09
P06733	ENO1	ENO1	Alpha-enolase	84.1014	AGIQVVGDDLTVTNPKR	_AGIQVVGDDLTVTNPKR_3	semi-tryptic	311	327	2.29028	1.19993e-09	T1_vs_T3	TRUE	TRUE	0.988428	0.335809	7.66906e-14	TRUE	TRUE	Down	1.90868e+09
P06733	ENO1	ENO1	Alpha-enolase	84.1014	AGIQVVGDDLTVTNPKR	_AGIQVVGDDLTVTNPKR_3	semi-tryptic	311	327	2.39945	1.94137e-09	T0_vs_T2	TRUE	TRUE	0.988428	0.335809	7.66906e-14	TRUE	TRUE	Down	1.23596e+09
P06733	ENO1	ENO1	Alpha-enolase	84.1014	AGIQVVGDDLTVTNPKR	_AGIQVVGDDLTVTNPKR_3	semi-tryptic	311	327	2.07601	2.18675e-09	T1_vs_T4	TRUE	TRUE	0.988428	0.335809	7.66906e-14	TRUE	TRUE	Down	9.49358e+08
P06733	ENO1	ENO1	Alpha-enolase	84.1014	AGIQVVGDDLTVTNPKR	_AGIQVVGDDLTVTNPKR_3	semi-tryptic	311	327	2.04824	1.23345e-08	T1_vs_T2	TRUE	TRUE	0.988428	0.335809	7.66906e-14	TRUE	TRUE	Down	1.66057e+08
P06733	ENO1	ENO1	Alpha-enolase	84.1014	AGIQVVGDDLTVTNPKR	_AGIQVVGDDLTVTNPKR_2	semi-tryptic	311	327	3.7474	2.53767e-07	T0_vs_T5	TRUE	TRUE	0.981582	0.0308538	4.03364e-11	TRUE	TRUE	Down	1.47671e+07
P06733	ENO1	ENO1	Alpha-enolase	84.1014	AGIQVVGDDLTVTNPKR	_AGIQVVGDDLTVTNPKR_2	semi-tryptic	311	327	3.54884	2.56368e-07	T0_vs_T3	TRUE	TRUE	0.981582	0.0308538	4.03364e-11	TRUE	TRUE	Down	1.38427e+07
P06733	ENO1	ENO1	Alpha-enolase	84.1014	AGIQVVGDDLTVTNPKR	_AGIQVVGDDLTVTNPKR_2	semi-tryptic	311	327	3.27984	3.03453e-07	T0_vs_T4	TRUE	TRUE	0.981582	0.0308538	4.03364e-11	TRUE	TRUE	Down	1.08084e+07
P06733	ENO1	ENO1	Alpha-enolase	84.1014	AGIQVVGDDLTVTNPKR	_AGIQVVGDDLTVTNPKR_2	semi-tryptic	311	327	3.26714	6.33093e-07	T0_vs_T2	TRUE	TRUE	0.981582	0.0308538	4.03364e-11	TRUE	TRUE	Down	5.1606e+06
P06733	ENO1	ENO1	Alpha-enolase	84.1014	DATNVGDEGGFAPNILENKEGLELLK	_DATNVGDEGGFAPNILENKEGLELLK_3	fully-tryptic	203	228	4.2295	1.32835e-06	T0_vs_T4	TRUE	TRUE	0.876533	0.83225	1.30438e-06	TRUE	TRUE	Down	3.18402e+06
P06733	ENO1	ENO1	Alpha-enolase	84.1014	AGIQVVGDDLTVTNPKR	_AGIQVVGDDLTVTNPKR_2	semi-tryptic	311	327	2.97596	2.14602e-06	T0_vs_T1	TRUE	TRUE	0.981582	0.0308538	4.03364e-11	TRUE	TRUE	Down	1.38673e+06
P06733	ENO1	ENO1	Alpha-enolase	84.1014	DATNVGDEGGFAPNILENKEGLELLK	_DATNVGDEGGFAPNILENKEGLELLK_3	fully-tryptic	203	228	3.34239	8.03881e-06	T0_vs_T5	TRUE	TRUE	0.876533	0.83225	1.30438e-06	TRUE	TRUE	Down	415781
P06733	ENO1	ENO1	Alpha-enolase	84.1014	DATNVGDEGGFAPNILENKEGLELLK	_DATNVGDEGGFAPNILENKEGLELLK_3	fully-tryptic	203	228	3.13149	3.48881e-05	T1_vs_T4	TRUE	TRUE	0.876533	0.83225	1.30438e-06	TRUE	TRUE	Down	89758
P06733	ENO1	ENO1	Alpha-enolase	84.1014	DATNVGDEGGFAPNILENKEGLELLK	_DATNVGDEGGFAPNILENKEGLELLK_3	fully-tryptic	203	228	2.89424	0.000182594	T2_vs_T4	TRUE	TRUE	0.876533	0.83225	1.30438e-06	TRUE	TRUE	Down	15850.6
P06733	ENO1	ENO1	Alpha-enolase	84.1014	DATNVGDEGGFAPNILENKEGLELLK	_DATNVGDEGGFAPNILENKEGLELLK_3	fully-tryptic	203	228	2.24438	0.000380948	T1_vs_T5	TRUE	TRUE	0.876533	0.83225	1.30438e-06	TRUE	TRUE	Down	5891.56
P06733	ENO1	ENO1	Alpha-enolase	84.1014	DATNVGDEGGFAPNILENKEGLELLK	_DATNVGDEGGFAPNILENKEGLELLK_3	fully-tryptic	203	228	2.00979	0.000992732	T0_vs_T3	TRUE	TRUE	0.876533	0.83225	1.30438e-06	TRUE	TRUE	Down	2024.5
P06733	ENO1	ENO1	Alpha-enolase	84.1014	DATNVGDEGGFAPNILENKEGLELLK	_DATNVGDEGGFAPNILENKEGLELLK_3	fully-tryptic	203	228	2.21971	0.0018424	T3_vs_T4	TRUE	TRUE	0.876533	0.83225	1.30438e-06	TRUE	TRUE	Down	1204.79
P06733	ENO1	ENO1	Alpha-enolase	84.1014	DATNVGDEGGFAPNILENKEGLELLK	_DATNVGDEGGFAPNILENKEGLELLK_3	fully-tryptic	203	228	2.00713	0.00453577	T2_vs_T5	TRUE	TRUE	0.876533	0.83225	1.30438e-06	TRUE	TRUE	Down	442.512
P09104	ENO2	ENO2	Gamma-enolase	66.5899	GNPTVEVDLYTAK	_GNPTVEVDLYTAK_2	fully-tryptic	16	28	1.38659	1.63733e-05	T1_vs_T5	TRUE	TRUE	0.90478	1.58291	9.08132e-07	TRUE	TRUE	Down	84686
P09104	ENO2	ENO2	Gamma-enolase	66.5899	GNPTVEVDLYTAK	_GNPTVEVDLYTAK_2	fully-tryptic	16	28	1.01632	0.000137328	T0_vs_T5	TRUE	TRUE	0.90478	1.58291	9.08132e-07	TRUE	TRUE	Down	7400.64
P09104	ENO2	ENO2	Gamma-enolase	66.5899	GNPTVEVDLYTAK	_GNPTVEVDLYTAK_2	fully-tryptic	16	28	1.24118	0.000161329	T2_vs_T5	TRUE	TRUE	0.90478	1.58291	9.08132e-07	TRUE	TRUE	Down	7693.45
P09104	ENO2	ENO2	Gamma-enolase	66.5899	GNPTVEVDLYTAK	_GNPTVEVDLYTAK_2	fully-tryptic	16	28	1.16156	0.00058013	T3_vs_T5	TRUE	TRUE	0.90478	1.58291	9.08132e-07	TRUE	TRUE	Down	2002.24
P58107	EPPK1	EPPK1	Epiplakin	10.0236	AVPVWDVLASGYVSR	_AVPVWDVLASGYVSR_2	fully-tryptic	2533	2547	-0.886418	0.000598487	T0_vs_T5	TRUE	TRUE	0.868374	9.71311	0.000642029	TRUE	TRUE	Up	1481.1
P58107	EPPK1	EPPK1	Epiplakin	10.0236	AVPVWDVLASGYVSR	_AVPVWDVLASGYVSR_2	fully-tryptic	2533	2547	-0.947236	0.000862632	T0_vs_T4	TRUE	TRUE	0.868374	9.71311	0.000642029	TRUE	TRUE	Up	1098.08
P07814	EPRS1	EPRS1	Bifunctional glutamate/proline--tRNA ligase	75.7937	SLIGVEYKPVSAT	_SLIGVEYKPVSAT_2	semi-tryptic	944	956	-0.965709	3.71732e-06	T0_vs_T3	TRUE	TRUE	0.915167	0.202737	3.46732e-06	TRUE	TRUE	Up	259787
P07814	EPRS1	EPRS1	Bifunctional glutamate/proline--tRNA ligase	75.7937	SLIGVEYKPVSAT	_SLIGVEYKPVSAT_2	semi-tryptic	944	956	-0.822543	1.45288e-05	T0_vs_T5	TRUE	TRUE	0.915167	0.202737	3.46732e-06	TRUE	TRUE	Up	56614.8
P07814	EPRS1	EPRS1	Bifunctional glutamate/proline--tRNA ligase	75.7937	SLIGVEYKPVSAT	_SLIGVEYKPVSAT_2	semi-tryptic	944	956	-0.804043	3.66723e-05	T0_vs_T2	TRUE	TRUE	0.915167	0.202737	3.46732e-06	TRUE	TRUE	Up	21925.1
Q96HE7	ERO1A	ERO1A	ERO1-like protein alpha	71.1538	YSEEANNLIEECEQAER	_YSEEANNLIEEC[Carbamidomethyl (C)]EQAER_2	fully-tryptic	120	136	-1.18669	0.000107115	T0_vs_T3	TRUE	TRUE	0.876214	0.222496	3.18595e-05	TRUE	TRUE	Up	11078.7
Q96HE7	ERO1A	ERO1A	ERO1-like protein alpha	71.1538	YSEEANNLIEECEQAER	_YSEEANNLIEEC[Carbamidomethyl (C)]EQAER_2	fully-tryptic	120	136	-1.07762	0.00021633	T0_vs_T5	TRUE	TRUE	0.876214	0.222496	3.18595e-05	TRUE	TRUE	Up	4981.4
Q96HE7	ERO1A	ERO1A	ERO1-like protein alpha	71.1538	YSEEANNLIEECEQAER	_YSEEANNLIEEC[Carbamidomethyl (C)]EQAER_2	fully-tryptic	120	136	-1.04243	0.000397608	T0_vs_T4	TRUE	TRUE	0.876214	0.222496	3.18595e-05	TRUE	TRUE	Up	2621.76
Q96HE7	ERO1A	ERO1A	ERO1-like protein alpha	71.1538	YSEEANNLIEECEQAER	_YSEEANNLIEEC[Carbamidomethyl (C)]EQAER_2	fully-tryptic	120	136	-0.938784	0.00102592	T0_vs_T2	TRUE	TRUE	0.876214	0.222496	3.18595e-05	TRUE	TRUE	Up	915.069
Q01780	EXOSC10	EXOSC10	Exosome component 10	48.8136	SFLGLTCLMQISTR	_SFLGLTC[Carbamidomethyl (C)]LMQISTR_2	fully-tryptic	321	334	1.27566	3.41564e-05	T0_vs_T4	TRUE	TRUE	0.919922	0.306592	1.1037e-05	TRUE	TRUE	Down	37347.6
Q01780	EXOSC10	EXOSC10	Exosome component 10	48.8136	SFLGLTCLMQISTR	_SFLGLTC[Carbamidomethyl (C)]LMQISTR_2	fully-tryptic	321	334	1.19521	4.76642e-05	T0_vs_T5	TRUE	TRUE	0.919922	0.306592	1.1037e-05	TRUE	TRUE	Down	25075.5
Q01780	EXOSC10	EXOSC10	Exosome component 10	48.8136	SFLGLTCLMQISTR	_SFLGLTC[Carbamidomethyl (C)]LMQISTR_2	fully-tryptic	321	334	1.00198	0.000362648	T0_vs_T3	TRUE	TRUE	0.919922	0.306592	1.1037e-05	TRUE	TRUE	Down	2762.97
Q01780	EXOSC10	EXOSC10	Exosome component 10	48.8136	SFLGLTCLMQISTR	_SFLGLTC[Carbamidomethyl (C)]LMQISTR_2	fully-tryptic	321	334	0.892816	0.000764557	T0_vs_T2	TRUE	TRUE	0.919922	0.306592	1.1037e-05	TRUE	TRUE	Down	1167.76
Q5RKV6	EXOSC6	EXOSC6	Exosome complex component MTR3	49.6324	LGLEGCQR	_LGLEGC[Carbamidomethyl (C)]QR_2	fully-tryptic	243	250	3.49384	0.00143704	T1_vs_T5	TRUE	TRUE	0.872556	1.43635	0.000231332	TRUE	TRUE	Down	2431.27
Q5RKV6	EXOSC6	EXOSC6	Exosome complex component MTR3	49.6324	LGLEGCQR	_LGLEGC[Carbamidomethyl (C)]QR_2	fully-tryptic	243	250	2.79914	0.00595442	T0_vs_T5	TRUE	TRUE	0.872556	1.43635	0.000231332	TRUE	TRUE	Down	470.095
Q5RKV6	EXOSC6	EXOSC6	Exosome complex component MTR3	49.6324	LGLEGCQR	_LGLEGC[Carbamidomethyl (C)]QR_2	fully-tryptic	243	250	3.41389	0.00765655	T2_vs_T5	TRUE	TRUE	0.872556	1.43635	0.000231332	TRUE	TRUE	Down	445.879
P15311	EZR	EZR	Ezrin	47.7816	EGILSDEIYCPPETAVLLGSY	_EGILSDEIYC[Carbamidomethyl (C)]PPETAVLLGSY_2	semi-tryptic	108	128	-1.81248	1.27726e-06	T0_vs_T4	TRUE	TRUE	0.904541	1.1181	6.72868e-09	TRUE	TRUE	Up	1.41903e+06
P15311	EZR	EZR	Ezrin	47.7816	EGILSDEIYCPPETAVLLGSY	_EGILSDEIYC[Carbamidomethyl (C)]PPETAVLLGSY_2	semi-tryptic	108	128	-1.7889	2.12172e-06	T1_vs_T4	TRUE	TRUE	0.904541	1.1181	6.72868e-09	TRUE	TRUE	Up	843136
P15311	EZR	EZR	Ezrin	47.7816	EGILSDEIYCPPETAVLLGSY	_EGILSDEIYC[Carbamidomethyl (C)]PPETAVLLGSY_2	semi-tryptic	108	128	-1.68804	4.11841e-06	T2_vs_T4	TRUE	TRUE	0.904541	1.1181	6.72868e-09	TRUE	TRUE	Up	409877
P15311	EZR	EZR	Ezrin	47.7816	EGILSDEIYCPPETAVLLGSY	_EGILSDEIYC[Carbamidomethyl (C)]PPETAVLLGSY_2	semi-tryptic	108	128	-1.76228	6.72376e-06	T3_vs_T4	TRUE	TRUE	0.904541	1.1181	6.72868e-09	TRUE	TRUE	Up	262097
P15311	EZR	EZR	Ezrin	47.7816	EGILSDEIYCPPETAVLLGSY	_EGILSDEIYC[Carbamidomethyl (C)]PPETAVLLGSY_2	semi-tryptic	108	128	-1.01325	5.00597e-05	T0_vs_T5	TRUE	TRUE	0.904541	1.1181	6.72868e-09	TRUE	TRUE	Up	20240.8
P15311	EZR	EZR	Ezrin	47.7816	EGILSDEIYCPPETAVLLGSY	_EGILSDEIYC[Carbamidomethyl (C)]PPETAVLLGSY_2	semi-tryptic	108	128	-0.989671	0.000120274	T1_vs_T5	TRUE	TRUE	0.904541	1.1181	6.72868e-09	TRUE	TRUE	Up	8228.45
P15311	EZR	EZR	Ezrin	47.7816	EVWYFGLHYVDNK	_EVWYFGLHYVDNK_3	fully-tryptic	41	53	0.936837	0.000260195	T0_vs_T5	TRUE	TRUE	0.914453	1.59264	2.74545e-05	TRUE	TRUE	Down	3600.52
P15311	EZR	EZR	Ezrin	47.7816	EGILSDEIYCPPETAVLLGSY	_EGILSDEIYC[Carbamidomethyl (C)]PPETAVLLGSY_2	semi-tryptic	108	128	-0.888814	0.000670434	T2_vs_T5	TRUE	TRUE	0.904541	1.1181	6.72868e-09	TRUE	TRUE	Up	1325.73
P15311	EZR	EZR	Ezrin	47.7816	EVWYFGLHYVDNK	_EVWYFGLHYVDNK_3	fully-tryptic	41	53	0.873137	0.00100767	T1_vs_T5	TRUE	TRUE	0.914453	1.59264	2.74545e-05	TRUE	TRUE	Down	866.491
P15311	EZR	EZR	Ezrin	47.7816	EGILSDEIYCPPETAVLLGSY	_EGILSDEIYC[Carbamidomethyl (C)]PPETAVLLGSY_2	semi-tryptic	108	128	-0.96305	0.00115078	T3_vs_T5	TRUE	TRUE	0.904541	1.1181	6.72868e-09	TRUE	TRUE	Up	836.865
P15311	EZR	EZR	Ezrin	47.7816	EVWYFGLHYVDNK	_EVWYFGLHYVDNK_3	fully-tryptic	41	53	0.95449	0.00182541	T3_vs_T5	TRUE	TRUE	0.914453	1.59264	2.74545e-05	TRUE	TRUE	Down	522.891
P15311	EZR	EZR	Ezrin	47.7816	EVWYFGLHYVDNK	_EVWYFGLHYVDNK_3	fully-tryptic	41	53	0.868121	0.00220584	T2_vs_T5	TRUE	TRUE	0.914453	1.59264	2.74545e-05	TRUE	TRUE	Down	393.555
P15311	EZR	EZR	Ezrin	47.7816	EGILSDEIYCPPETAVLLGSY	_EGILSDEIYC[Carbamidomethyl (C)]PPETAVLLGSY_2	semi-tryptic	108	128	0.799227	0.00685458	T4_vs_T5	TRUE	TRUE	0.904541	1.1181	6.72868e-09	TRUE	TRUE	Down	116.598
Q9NUQ9	FAM49B	FAM49B	Protein FAM49B	71.2963	VLTCTDLEQGPNFFLDFENAQPTESEK	_VLTC[Carbamidomethyl (C)]TDLEQGPNFFLDFENAQPTESEK_3	fully-tryptic	7	33	-1.55113	1.59925e-08	T0_vs_T4	TRUE	TRUE	0.910641	0.348345	2.30935e-08	TRUE	TRUE	Up	9.69911e+07
Q9NUQ9	FAM49B	FAM49B	Protein FAM49B	71.2963	VLTCTDLEQGPNFFLDFENAQPTESEK	_VLTC[Carbamidomethyl (C)]TDLEQGPNFFLDFENAQPTESEK_3	fully-tryptic	7	33	-1.35394	9.30912e-08	T1_vs_T4	TRUE	TRUE	0.910641	0.348345	2.30935e-08	TRUE	TRUE	Up	1.45442e+07
Q9NUQ9	FAM49B	FAM49B	Protein FAM49B	71.2963	VLTCTDLEQGPNFFLDFENAQPTESEK	_VLTC[Carbamidomethyl (C)]TDLEQGPNFFLDFENAQPTESEK_3	fully-tryptic	7	33	-1.20272	1.54728e-06	T0_vs_T5	TRUE	TRUE	0.910641	0.348345	2.30935e-08	TRUE	TRUE	Up	777308
Q9NUQ9	FAM49B	FAM49B	Protein FAM49B	71.2963	VLTCTDLEQGPNFFLDFENAQPTESEK	_VLTC[Carbamidomethyl (C)]TDLEQGPNFFLDFENAQPTESEK_3	fully-tryptic	7	33	-1.06655	5.51929e-06	T0_vs_T2	TRUE	TRUE	0.910641	0.348345	2.30935e-08	TRUE	TRUE	Up	193240
Q9NUQ9	FAM49B	FAM49B	Protein FAM49B	71.2963	VLTCTDLEQGPNFFLDFENAQPTESEK	_VLTC[Carbamidomethyl (C)]TDLEQGPNFFLDFENAQPTESEK_3	fully-tryptic	7	33	-1.00552	1.13218e-05	T1_vs_T5	TRUE	TRUE	0.910641	0.348345	2.30935e-08	TRUE	TRUE	Up	88813.5
Q9NUQ9	FAM49B	FAM49B	Protein FAM49B	71.2963	VLTCTDLEQGPNFFLDFENAQPTESEK	_VLTC[Carbamidomethyl (C)]TDLEQGPNFFLDFENAQPTESEK_3	fully-tryptic	7	33	-0.904031	1.90275e-05	T0_vs_T3	TRUE	TRUE	0.910641	0.348345	2.30935e-08	TRUE	TRUE	Up	47511.8
Q9NUQ9	FAM49B	FAM49B	Protein FAM49B	71.2963	VLTCTDLEQGPNFFLDFENAQPTESEK	_VLTC[Carbamidomethyl (C)]TDLEQGPNFFLDFENAQPTESEK_3	fully-tryptic	7	33	-0.869359	7.54702e-05	T1_vs_T2	TRUE	TRUE	0.910641	0.348345	2.30935e-08	TRUE	TRUE	Up	11519.2
Q9NVI1	FANCI	FANCI	Fanconi anemia group I protein	53.5392	SLELLPIILTALATKK	_SLELLPIILTALATKK_3	fully-tryptic	126	141	3.38444	3.14139e-12	T1_vs_T4	TRUE	TRUE	0.962618	1.0285	1.72376e-14	TRUE	TRUE	Down	1.07737e+12
Q9NVI1	FANCI	FANCI	Fanconi anemia group I protein	53.5392	SLELLPIILTALATKK	_SLELLPIILTALATKK_3	fully-tryptic	126	141	3.07339	1.3052e-11	T2_vs_T4	TRUE	TRUE	0.962618	1.0285	1.72376e-14	TRUE	TRUE	Down	2.35472e+11
Q9NVI1	FANCI	FANCI	Fanconi anemia group I protein	53.5392	SLELLPIILTALATKK	_SLELLPIILTALATKK_3	fully-tryptic	126	141	3.23285	2.07449e-11	T0_vs_T4	TRUE	TRUE	0.962618	1.0285	1.72376e-14	TRUE	TRUE	Down	1.55838e+11
Q9NVI1	FANCI	FANCI	Fanconi anemia group I protein	53.5392	SLELLPIILTALATKK	_SLELLPIILTALATKK_3	fully-tryptic	126	141	2.31048	5.70188e-10	T1_vs_T5	TRUE	TRUE	0.962618	1.0285	1.72376e-14	TRUE	TRUE	Down	4.05214e+09
Q9NVI1	FANCI	FANCI	Fanconi anemia group I protein	53.5392	SLELLPIILTALATKK	_SLELLPIILTALATKK_3	fully-tryptic	126	141	2.51571	7.45371e-10	T3_vs_T4	TRUE	TRUE	0.962618	1.0285	1.72376e-14	TRUE	TRUE	Down	3.37512e+09
Q9NVI1	FANCI	FANCI	Fanconi anemia group I protein	53.5392	SLELLPIILTALATKK	_SLELLPIILTALATKK_3	fully-tryptic	126	141	2.15889	4.60164e-09	T0_vs_T5	TRUE	TRUE	0.962618	1.0285	1.72376e-14	TRUE	TRUE	Down	4.69156e+08
Q9NVI1	FANCI	FANCI	Fanconi anemia group I protein	53.5392	SLELLPIILTALATKK	_SLELLPIILTALATKK_3	fully-tryptic	126	141	1.99944	5.16545e-09	T2_vs_T5	TRUE	TRUE	0.962618	1.0285	1.72376e-14	TRUE	TRUE	Down	3.87079e+08
Q9NVI1	FANCI	FANCI	Fanconi anemia group I protein	53.5392	SLELLPIILTALATKK	_SLELLPIILTALATKK_3	fully-tryptic	126	141	1.44176	1.5129e-06	T3_vs_T5	TRUE	TRUE	0.962618	1.0285	1.72376e-14	TRUE	TRUE	Down	952981
Q9NVI1	FANCI	FANCI	Fanconi anemia group I protein	53.5392	SLELLPIILTALATKK	_SLELLPIILTALATKK_3	fully-tryptic	126	141	-1.07395	4.20967e-05	T4_vs_T5	TRUE	TRUE	0.962618	1.0285	1.72376e-14	TRUE	TRUE	Up	25511.6
Q9NVI1	FANCI	FANCI	Fanconi anemia group I protein	53.5392	SLELLPIILTALATKK	_SLELLPIILTALATKK_3	fully-tryptic	126	141	0.868722	8.50265e-05	T1_vs_T3	TRUE	TRUE	0.962618	1.0285	1.72376e-14	TRUE	TRUE	Down	10217.1
P49327	FASN	FASN	Fatty acid synthase	77.6583	FDASFFGVHPK	_FDASFFGVHPK_2	fully-tryptic	60	70	0.957283	2.85079e-09	T0_vs_T4	TRUE	TRUE	0.977733	0.333907	5.04677e-11	TRUE	TRUE	Down	3.35795e+08
P49327	FASN	FASN	Fatty acid synthase	77.6583	FDASFFGVHPK	_FDASFFGVHPK_2	fully-tryptic	60	70	0.858002	1.33289e-08	T0_vs_T5	TRUE	TRUE	0.977733	0.333907	5.04677e-11	TRUE	TRUE	Down	6.43716e+07
P49327	FASN	FASN	Fatty acid synthase	77.6583	VLQGDLVMNVYR	_VLQGDLVMNVYR_2	fully-tryptic	1496	1507	4.72328	1.28137e-07	T1_vs_T5	TRUE	TRUE	0.979882	1.05859	1.35417e-07	TRUE	TRUE	Down	3.68611e+07
P49327	FASN	FASN	Fatty acid synthase	77.6583	FDASFFGVHPK	_FDASFFGVHPK_2	fully-tryptic	60	70	0.795269	1.61405e-07	T0_vs_T3	TRUE	TRUE	0.977733	0.333907	5.04677e-11	TRUE	TRUE	Down	4.92716e+06
P49327	FASN	FASN	Fatty acid synthase	77.6583	VLQGDLVMNVYR	_VLQGDLVMNVYR_2	fully-tryptic	1496	1507	4.65072	3.46615e-07	T0_vs_T5	TRUE	TRUE	0.979882	1.05859	1.35417e-07	TRUE	TRUE	Down	1.34176e+07
P49327	FASN	FASN	Fatty acid synthase	77.6583	VLQGDLVMNVYR	_VLQGDLVMNVYR_2	fully-tryptic	1496	1507	4.50109	3.58533e-07	T2_vs_T5	TRUE	TRUE	0.979882	1.05859	1.35417e-07	TRUE	TRUE	Down	1.25542e+07
P49327	FASN	FASN	Fatty acid synthase	77.6583	VLQGDLVMNVYR	_VLQGDLVMNVYR_2	fully-tryptic	1496	1507	4.48685	5.41283e-07	T3_vs_T5	TRUE	TRUE	0.979882	1.05859	1.35417e-07	TRUE	TRUE	Down	8.28929e+06
P49327	FASN	FASN	Fatty acid synthase	77.6583	ACLDTAVENMPSLK	_AC[Carbamidomethyl (C)]LDTAVENMPSLK_2	fully-tryptic	1226	1239	-0.841434	2.35997e-05	T1_vs_T3	TRUE	TRUE	0.888971	0.470797	9.09267e-06	TRUE	TRUE	Up	35654.4
P49327	FASN	FASN	Fatty acid synthase	77.6583	ACLDTAVENMPSLK	_AC[Carbamidomethyl (C)]LDTAVENMPSLK_2	fully-tryptic	1226	1239	-0.797867	2.57319e-05	T0_vs_T3	TRUE	TRUE	0.888971	0.470797	9.09267e-06	TRUE	TRUE	Up	31007
P49327	FASN	FASN	Fatty acid synthase	77.6583	VAAAVDLIIK	_VAAAVDLIIK_2	fully-tryptic	2397	2406	5.0603	0.000134992	T1_vs_T5	TRUE	TRUE	0.900699	1.38796	0.000233246	TRUE	TRUE	Down	37485.9
P49327	FASN	FASN	Fatty acid synthase	77.6583	VAAAVDLIIK	_VAAAVDLIIK_2	fully-tryptic	2397	2406	4.62788	0.000530389	T0_vs_T5	TRUE	TRUE	0.900699	1.38796	0.000233246	TRUE	TRUE	Down	8725.45
P49327	FASN	FASN	Fatty acid synthase	77.6583	VAAAVDLIIK	_VAAAVDLIIK_2	fully-tryptic	2397	2406	4.86584	0.000830209	T2_vs_T5	TRUE	TRUE	0.900699	1.38796	0.000233246	TRUE	TRUE	Down	5860.98
P49327	FASN	FASN	Fatty acid synthase	77.6583	VAAAVDLIIK	_VAAAVDLIIK_2	fully-tryptic	2397	2406	4.85053	0.00149434	T3_vs_T5	TRUE	TRUE	0.900699	1.38796	0.000233246	TRUE	TRUE	Down	3245.93
P49327	FASN	FASN	Fatty acid synthase	77.6583	VAAAVDLIIK	_VAAAVDLIIK_2	fully-tryptic	2397	2406	3.88803	0.00224078	T1_vs_T4	TRUE	TRUE	0.900699	1.38796	0.000233246	TRUE	TRUE	Down	1735.12
P49327	FASN	FASN	Fatty acid synthase	77.6583	VAAAVDLIIK	_VAAAVDLIIK_2	fully-tryptic	2397	2406	3.67826	0.005906	T3_vs_T4	TRUE	TRUE	0.900699	1.38796	0.000233246	TRUE	TRUE	Down	622.801
P49327	FASN	FASN	Fatty acid synthase	77.6583	VAAAVDLIIK	_VAAAVDLIIK_2	fully-tryptic	2397	2406	3.69357	0.00614123	T2_vs_T4	TRUE	TRUE	0.900699	1.38796	0.000233246	TRUE	TRUE	Down	601.438
P49327	FASN	FASN	Fatty acid synthase	77.6583	VAAAVDLIIK	_VAAAVDLIIK_2	fully-tryptic	2397	2406	3.45561	0.00986056	T0_vs_T4	TRUE	TRUE	0.900699	1.38796	0.000233246	TRUE	TRUE	Down	350.447
Q96ME1	FBXL18	FBXL18	F-box/LRR-repeat protein 18	32.0334	NVVLDALQLPK	_NVVLDALQLPK_2	fully-tryptic	289	299	-1.1049	8.43653e-05	T0_vs_T3	TRUE	TRUE	0.867157	0.503019	1.14284e-05	TRUE	TRUE	Up	13096.6
Q96ME1	FBXL18	FBXL18	F-box/LRR-repeat protein 18	32.0334	NVVLDALQLPK	_NVVLDALQLPK_2	fully-tryptic	289	299	-1.01624	0.000150434	T0_vs_T5	TRUE	TRUE	0.867157	0.503019	1.14284e-05	TRUE	TRUE	Up	6755.37
Q96ME1	FBXL18	FBXL18	F-box/LRR-repeat protein 18	32.0334	NVVLDALQLPK	_NVVLDALQLPK_2	fully-tryptic	289	299	-1.03442	0.000220315	T1_vs_T3	TRUE	TRUE	0.867157	0.503019	1.14284e-05	TRUE	TRUE	Up	4695.22
Q96ME1	FBXL18	FBXL18	F-box/LRR-repeat protein 18	32.0334	NVVLDALQLPK	_NVVLDALQLPK_2	fully-tryptic	289	299	-0.945763	0.00028572	T1_vs_T5	TRUE	TRUE	0.867157	0.503019	1.14284e-05	TRUE	TRUE	Up	3310.11
P14324	FDPS	FDPS	Farnesyl pyrophosphate synthase	50.5967	IGTDIQDNK	_IGTDIQDNK_2	fully-tryptic	324	332	3.18534	0.00342179	T1_vs_T3	TRUE	TRUE	0.877154	0.529333	0.000334811	TRUE	TRUE	Down	930.899
P14324	FDPS	FDPS	Farnesyl pyrophosphate synthase	50.5967	IGTDIQDNK	_IGTDIQDNK_2	fully-tryptic	324	332	3.28144	0.00343223	T0_vs_T3	TRUE	TRUE	0.877154	0.529333	0.000334811	TRUE	TRUE	Down	956.068
P14324	FDPS	FDPS	Farnesyl pyrophosphate synthase	50.5967	IGTDIQDNK	_IGTDIQDNK_2	fully-tryptic	324	332	2.72864	0.00651712	T1_vs_T5	TRUE	TRUE	0.877154	0.529333	0.000334811	TRUE	TRUE	Down	418.687
P14324	FDPS	FDPS	Farnesyl pyrophosphate synthase	50.5967	IGTDIQDNK	_IGTDIQDNK_2	fully-tryptic	324	332	2.66929	0.00782214	T1_vs_T4	TRUE	TRUE	0.877154	0.529333	0.000334811	TRUE	TRUE	Down	341.248
P14324	FDPS	FDPS	Farnesyl pyrophosphate synthase	50.5967	IGTDIQDNK	_IGTDIQDNK_2	fully-tryptic	324	332	2.82474	0.00814094	T0_vs_T5	TRUE	TRUE	0.877154	0.529333	0.000334811	TRUE	TRUE	Down	346.98
O95684	FGFR1OP	FGFR1OP	FGFR1 oncogene partner	11.5288	DLGIIEAEGTVGGPLLLEVIR	_DLGIIEAEGTVGGPLLLEVIR_2	fully-tryptic	113	133	1.05445	0.00156449	T0_vs_T5	TRUE	TRUE	0.859263	0.388652	0.00116795	TRUE	TRUE	Down	673.992
O95684	FGFR1OP	FGFR1OP	FGFR1 oncogene partner	11.5288	DLGIIEAEGTVGGPLLLEVIR	_DLGIIEAEGTVGGPLLLEVIR_2	fully-tryptic	113	133	0.986436	0.0046086	T0_vs_T3	TRUE	TRUE	0.859263	0.388652	0.00116795	TRUE	TRUE	Down	214.042
O95684	FGFR1OP	FGFR1OP	FGFR1 oncogene partner	11.5288	DLGIIEAEGTVGGPLLLEVIR	_DLGIIEAEGTVGGPLLLEVIR_2	fully-tryptic	113	133	0.887434	0.00495675	T1_vs_T5	TRUE	TRUE	0.859263	0.388652	0.00116795	TRUE	TRUE	Down	179.035
P07954	FH	FH	Fumarate hydratase, mitochondrial	67.8431	RAAAEVNQDYGLDPK	_RAAAEVNQDYGLDPK_2	fully-tryptic	101	115	-0.83258	0.000145194	T0_vs_T5	TRUE	TRUE	0.896438	0.194481	4.29312e-06	TRUE	TRUE	Up	5734.26
P07954	FH	FH	Fumarate hydratase, mitochondrial	67.8431	RAAAEVNQDYGLDPK	_RAAAEVNQDYGLDPK_2	fully-tryptic	101	115	-0.82149	0.000231441	T0_vs_T4	TRUE	TRUE	0.896438	0.194481	4.29312e-06	TRUE	TRUE	Up	3549.46
P07954	FH	FH	Fumarate hydratase, mitochondrial	67.8431	RAAAEVNQDYGLDPK	_RAAAEVNQDYGLDPK_2	fully-tryptic	101	115	-0.802684	0.000340664	T0_vs_T2	TRUE	TRUE	0.896438	0.194481	4.29312e-06	TRUE	TRUE	Up	2356.24
P07954	FH	FH	Fumarate hydratase, mitochondrial	67.8431	RAAAEVNQDYGLDPK	_RAAAEVNQDYGLDPK_2	fully-tryptic	101	115	-0.798559	0.000346046	T0_vs_T3	TRUE	TRUE	0.896438	0.194481	4.29312e-06	TRUE	TRUE	Up	2307.67
Q8NFF5	FLAD1	FLAD1	FAD synthase	39.8637	NVYLFPGIPELLR	_NVYLFPGIPELLR_2	fully-tryptic	250	262	3.40984	8.32383e-15	T1_vs_T5	TRUE	TRUE	0.987564	1.7303	4.76739e-16	TRUE	TRUE	Down	4.09647e+14
Q8NFF5	FLAD1	FLAD1	FAD synthase	39.8637	NVYLFPGIPELLR	_NVYLFPGIPELLR_2	fully-tryptic	250	262	3.30466	2.13473e-14	T0_vs_T5	TRUE	TRUE	0.987564	1.7303	4.76739e-16	TRUE	TRUE	Down	1.54804e+14
Q8NFF5	FLAD1	FLAD1	FAD synthase	39.8637	NVYLFPGIPELLR	_NVYLFPGIPELLR_2	fully-tryptic	250	262	3.12247	2.7431e-14	T2_vs_T5	TRUE	TRUE	0.987564	1.7303	4.76739e-16	TRUE	TRUE	Down	1.1383e+14
Q8NFF5	FLAD1	FLAD1	FAD synthase	39.8637	NVYLFPGIPELLR	_NVYLFPGIPELLR_2	fully-tryptic	250	262	3.07025	2.92927e-14	T4_vs_T5	TRUE	TRUE	0.987564	1.7303	4.76739e-16	TRUE	TRUE	Down	1.04813e+14
Q8NFF5	FLAD1	FLAD1	FAD synthase	39.8637	NVYLFPGIPELLR	_NVYLFPGIPELLR_2	fully-tryptic	250	262	2.94122	2.99103e-13	T3_vs_T5	TRUE	TRUE	0.987564	1.7303	4.76739e-16	TRUE	TRUE	Down	9.83346e+12
O75369	FLNB	FLNB	Filamin-B	66.7563	VFGPGVER	_VFGPGVER_2	fully-tryptic	747	754	-4.63915	8.75561e-06	T0_vs_T5	TRUE	TRUE	0.946147	0.210722	2.63323e-07	TRUE	TRUE	Up	529848
O75369	FLNB	FLNB	Filamin-B	66.7563	VFGPGVER	_VFGPGVER_2	fully-tryptic	747	754	-4.63309	1.06017e-05	T0_vs_T4	TRUE	TRUE	0.946147	0.210722	2.63323e-07	TRUE	TRUE	Up	437015
O75369	FLNB	FLNB	Filamin-B	66.7563	VFGPGVER	_VFGPGVER_2	fully-tryptic	747	754	-4.63122	1.75777e-05	T0_vs_T3	TRUE	TRUE	0.946147	0.210722	2.63323e-07	TRUE	TRUE	Up	263470
O75369	FLNB	FLNB	Filamin-B	66.7563	VFGPGVER	_VFGPGVER_2	fully-tryptic	747	754	-4.72212	2.42719e-05	T0_vs_T2	TRUE	TRUE	0.946147	0.210722	2.63323e-07	TRUE	TRUE	Up	194551
O75369	FLNB	FLNB	Filamin-B	66.7563	VFGPGVER	_VFGPGVER_2	fully-tryptic	747	754	-3.81702	0.000209758	T0_vs_T1	TRUE	TRUE	0.946147	0.210722	2.63323e-07	TRUE	TRUE	Up	18197.3
Q14315	FLNC	FLNC	Filamin-C	48.844	YLPTAPGDYSIIVR	_YLPTAPGDYSIIVR_2	semi-tryptic	1918	1931	1.05655	0.000172119	T1_vs_T5	TRUE	TRUE	0.854205	1.5387	0.000502461	TRUE	TRUE	Down	6138.5
Q14315	FLNC	FLNC	Filamin-C	48.844	YLPTAPGDYSIIVR	_YLPTAPGDYSIIVR_2	semi-tryptic	1918	1931	0.850602	0.00109027	T1_vs_T4	TRUE	TRUE	0.854205	1.5387	0.000502461	TRUE	TRUE	Down	780.177
Q14315	FLNC	FLNC	Filamin-C	48.844	YLPTAPGDYSIIVR	_YLPTAPGDYSIIVR_2	semi-tryptic	1918	1931	0.840002	0.00109325	T0_vs_T5	TRUE	TRUE	0.854205	1.5387	0.000502461	TRUE	TRUE	Down	768.351
Q9C0B1	FTO	FTO	Alpha-ketoglutarate-dependent dioxygenase FTO	51.4851	NEILTAILASLTAR	_NEILTAILASLTAR_3	fully-tryptic	432	445	1.83686	6.47801e-10	T1_vs_T4	TRUE	TRUE	0.963582	1.02232	2.30951e-10	TRUE	TRUE	Down	2.83553e+09
Q9C0B1	FTO	FTO	Alpha-ketoglutarate-dependent dioxygenase FTO	51.4851	NEILTAILASLTAR	_NEILTAILASLTAR_3	fully-tryptic	432	445	1.7442	1.9374e-09	T0_vs_T4	TRUE	TRUE	0.963582	1.02232	2.30951e-10	TRUE	TRUE	Down	9.00278e+08
Q9C0B1	FTO	FTO	Alpha-ketoglutarate-dependent dioxygenase FTO	51.4851	NEILTAILASLTAR	_NEILTAILASLTAR_3	fully-tryptic	432	445	1.54754	9.66884e-09	T1_vs_T5	TRUE	TRUE	0.963582	1.02232	2.30951e-10	TRUE	TRUE	Down	1.60054e+08
Q9C0B1	FTO	FTO	Alpha-ketoglutarate-dependent dioxygenase FTO	51.4851	NEILTAILASLTAR	_NEILTAILASLTAR_3	fully-tryptic	432	445	1.45488	2.7667e-08	T0_vs_T5	TRUE	TRUE	0.963582	1.02232	2.30951e-10	TRUE	TRUE	Down	5.25854e+07
Q9C0B1	FTO	FTO	Alpha-ketoglutarate-dependent dioxygenase FTO	51.4851	NEILTAILASLTAR	_NEILTAILASLTAR_3	fully-tryptic	432	445	1.45649	9.00702e-08	T2_vs_T4	TRUE	TRUE	0.963582	1.02232	2.30951e-10	TRUE	TRUE	Down	1.61706e+07
Q9C0B1	FTO	FTO	Alpha-ketoglutarate-dependent dioxygenase FTO	51.4851	NEILTAILASLTAR	_NEILTAILASLTAR_3	fully-tryptic	432	445	1.12149	1.8076e-06	T3_vs_T4	TRUE	TRUE	0.963582	1.02232	2.30951e-10	TRUE	TRUE	Down	620429
Q9C0B1	FTO	FTO	Alpha-ketoglutarate-dependent dioxygenase FTO	51.4851	NEILTAILASLTAR	_NEILTAILASLTAR_3	fully-tryptic	432	445	1.16717	2.91596e-06	T2_vs_T5	TRUE	TRUE	0.963582	1.02232	2.30951e-10	TRUE	TRUE	Down	400270
Q9C0B1	FTO	FTO	Alpha-ketoglutarate-dependent dioxygenase FTO	51.4851	NEILTAILASLTAR	_NEILTAILASLTAR_3	fully-tryptic	432	445	0.832167	0.000160209	T3_vs_T5	TRUE	TRUE	0.963582	1.02232	2.30951e-10	TRUE	TRUE	Down	5194.26
Q8IY81	FTSJ3	FTSJ3	pre-rRNA 2'-O-ribose RNA methyltransferase FTSJ3	21.0153	SDDDGFEIVPIEDPAK	_SDDDGFEIVPIEDPAK_2	fully-tryptic	644	659	-1.12475	2.04423e-06	T1_vs_T4	TRUE	TRUE	0.938022	1.00695	3.76689e-07	TRUE	TRUE	Up	550206
Q8IY81	FTSJ3	FTSJ3	pre-rRNA 2'-O-ribose RNA methyltransferase FTSJ3	21.0153	SDDDGFEIVPIEDPAK	_SDDDGFEIVPIEDPAK_2	fully-tryptic	644	659	-1.12415	6.22224e-06	T0_vs_T4	TRUE	TRUE	0.938022	1.00695	3.76689e-07	TRUE	TRUE	Up	180667
Q8IY81	FTSJ3	FTSJ3	pre-rRNA 2'-O-ribose RNA methyltransferase FTSJ3	21.0153	SDDDGFEIVPIEDPAK	_SDDDGFEIVPIEDPAK_2	fully-tryptic	644	659	-1.0592	7.55396e-06	T2_vs_T4	TRUE	TRUE	0.938022	1.00695	3.76689e-07	TRUE	TRUE	Up	140217
Q8IY81	FTSJ3	FTSJ3	pre-rRNA 2'-O-ribose RNA methyltransferase FTSJ3	21.0153	SDDDGFEIVPIEDPAK	_SDDDGFEIVPIEDPAK_2	fully-tryptic	644	659	-0.82789	0.000100547	T1_vs_T5	TRUE	TRUE	0.938022	1.00695	3.76689e-07	TRUE	TRUE	Up	8233.89
Q8IY81	FTSJ3	FTSJ3	pre-rRNA 2'-O-ribose RNA methyltransferase FTSJ3	21.0153	SDDDGFEIVPIEDPAK	_SDDDGFEIVPIEDPAK_2	fully-tryptic	644	659	-0.827294	0.000177802	T0_vs_T5	TRUE	TRUE	0.938022	1.00695	3.76689e-07	TRUE	TRUE	Up	4652.91
Q8IY81	FTSJ3	FTSJ3	pre-rRNA 2'-O-ribose RNA methyltransferase FTSJ3	21.0153	SDDDGFEIVPIEDPAK	_SDDDGFEIVPIEDPAK_2	fully-tryptic	644	659	-0.762339	0.000896957	T2_vs_T5	TRUE	TRUE	0.938022	1.00695	3.76689e-07	TRUE	TRUE	Up	849.918
Q96AE4	FUBP1	FUBP1	Far upstream element-binding protein 1	62.1118	GTPQQIDYAR	_GTPQQIDYAR_2	fully-tryptic	431	440	5.50632	0.000561116	T1_vs_T4	TRUE	TRUE	0.88747	1.08216	4.14375e-05	TRUE	TRUE	Down	9813.16
Q96AE4	FUBP1	FUBP1	Far upstream element-binding protein 1	62.1118	GTPQQIDYAR	_GTPQQIDYAR_2	fully-tryptic	431	440	5.60716	0.0010907	T0_vs_T4	TRUE	TRUE	0.88747	1.08216	4.14375e-05	TRUE	TRUE	Down	5140.87
Q96AE4	FUBP1	FUBP1	Far upstream element-binding protein 1	62.1118	GTPQQIDYAR	_GTPQQIDYAR_2	fully-tryptic	431	440	4.60799	0.00119216	T1_vs_T5	TRUE	TRUE	0.88747	1.08216	4.14375e-05	TRUE	TRUE	Down	3865.25
Q96AE4	FUBP1	FUBP1	Far upstream element-binding protein 1	62.1118	GRPAPGFHHGDGPGNAVQEIMIPASK	_GRPAPGFHHGDGPGNAVQEIMIPASK_4	fully-tryptic	171	196	-0.890361	0.00127828	T0_vs_T5	TRUE	TRUE	0.862498	0.477696	0.00208377	TRUE	TRUE	Up	696.53
Q96AE4	FUBP1	FUBP1	Far upstream element-binding protein 1	62.1118	GTPQQIDYAR	_GTPQQIDYAR_2	fully-tryptic	431	440	5.40077	0.00146534	T2_vs_T4	TRUE	TRUE	0.88747	1.08216	4.14375e-05	TRUE	TRUE	Down	3685.69
Q96AE4	FUBP1	FUBP1	Far upstream element-binding protein 1	62.1118	GTPQQIDYAR	_GTPQQIDYAR_2	fully-tryptic	431	440	5.35733	0.0015783	T3_vs_T4	TRUE	TRUE	0.88747	1.08216	4.14375e-05	TRUE	TRUE	Down	3394.38
Q96AE4	FUBP1	FUBP1	Far upstream element-binding protein 1	62.1118	GTPQQIDYAR	_GTPQQIDYAR_2	fully-tryptic	431	440	4.70883	0.00175647	T0_vs_T5	TRUE	TRUE	0.88747	1.08216	4.14375e-05	TRUE	TRUE	Down	2680.85
Q96AE4	FUBP1	FUBP1	Far upstream element-binding protein 1	62.1118	GTPQQIDYAR	_GTPQQIDYAR_2	fully-tryptic	431	440	4.50244	0.00648884	T2_vs_T5	TRUE	TRUE	0.88747	1.08216	4.14375e-05	TRUE	TRUE	Down	693.875
Q96I24	FUBP3	FUBP3	Far upstream element-binding protein 3	46.5035	SESSGIPERPCVLTGTPESIEQAK	_SESSGIPERPC[Carbamidomethyl (C)]VLTGTPESIEQAK_3	semi-tryptic	115	138	-0.842541	0.000618973	T0_vs_T5	TRUE	TRUE	0.854273	0.202929	0.000468285	TRUE	TRUE	Up	1361.19
Q96I24	FUBP3	FUBP3	Far upstream element-binding protein 3	46.5035	SESSGIPERPCVLTGTPESIEQAK	_SESSGIPERPC[Carbamidomethyl (C)]VLTGTPESIEQAK_3	semi-tryptic	115	138	-0.764228	0.000858442	T0_vs_T3	TRUE	TRUE	0.854273	0.202929	0.000468285	TRUE	TRUE	Up	890.25
Q13283	G3BP1	G3BP1	Ras GTPase-activating protein-binding protein 1	56.867	HPDSHQLFIGNLPHEVDK	_HPDSHQLFIGNLPHEVDK_2	fully-tryptic	336	353	-1.2011	4.60651e-08	T1_vs_T4	TRUE	TRUE	0.967639	0.244011	8.70954e-09	TRUE	TRUE	Up	2.60739e+07
Q13283	G3BP1	G3BP1	Ras GTPase-activating protein-binding protein 1	56.867	HPDSHQLFIGNLPHEVDK	_HPDSHQLFIGNLPHEVDK_2	fully-tryptic	336	353	-0.995279	9.16051e-07	T1_vs_T5	TRUE	TRUE	0.967639	0.244011	8.70954e-09	TRUE	TRUE	Up	1.08649e+06
Q13283	G3BP1	G3BP1	Ras GTPase-activating protein-binding protein 1	56.867	HPDSHQLFIGNLPHEVDK	_HPDSHQLFIGNLPHEVDK_2	fully-tryptic	336	353	-0.86745	4.66723e-06	T1_vs_T2	TRUE	TRUE	0.967639	0.244011	8.70954e-09	TRUE	TRUE	Up	185860
Q13283	G3BP1	G3BP1	Ras GTPase-activating protein-binding protein 1	56.867	HPDSHQLFIGNLPHEVDK	_HPDSHQLFIGNLPHEVDK_2	fully-tryptic	336	353	-0.82046	6.81342e-06	T1_vs_T3	TRUE	TRUE	0.967639	0.244011	8.70954e-09	TRUE	TRUE	Up	120418
Q9UN86	G3BP2	G3BP2	Ras GTPase-activating protein-binding protein 2	46.888	LPNFGFVVF	_LPNFGFVVF_2	semi-tryptic	371	379	1.19986	2.11314e-05	T0_vs_T3	TRUE	FALSE	0.89636	0.372406	2.88095e-06	TRUE	TRUE	Down	56780.8
Q9UN86	G3BP2	G3BP2	Ras GTPase-activating protein-binding protein 2	46.888	LPNFGFVVF	_LPNFGFVVF_2	semi-tryptic	371	379	1.24723	2.48936e-05	T0_vs_T5	TRUE	FALSE	0.89636	0.372406	2.88095e-06	TRUE	TRUE	Down	50102.4
Q9UN86	G3BP2	G3BP2	Ras GTPase-activating protein-binding protein 2	46.888	LPNFGFVVF	_LPNFGFVVF_2	semi-tryptic	371	379	1.07725	0.000184505	T1_vs_T5	TRUE	FALSE	0.89636	0.372406	2.88095e-06	TRUE	TRUE	Down	5838.61
Q9UN86	G3BP2	G3BP2	Ras GTPase-activating protein-binding protein 2	46.888	LPNFGFVVF	_LPNFGFVVF_2	semi-tryptic	371	379	1.02988	0.000250036	T1_vs_T3	TRUE	FALSE	0.89636	0.372406	2.88095e-06	TRUE	TRUE	Down	4118.94
Q9UN86	G3BP2	G3BP2	Ras GTPase-activating protein-binding protein 2	46.888	LPNFGFVVF	_LPNFGFVVF_2	semi-tryptic	371	379	0.85666	0.000511946	T0_vs_T4	TRUE	FALSE	0.89636	0.372406	2.88095e-06	TRUE	TRUE	Down	1673.34
Q9UN86	G3BP2	G3BP2	Ras GTPase-activating protein-binding protein 2	46.888	LPNFGFVVF	_LPNFGFVVF_2	semi-tryptic	371	379	0.851105	0.000639123	T0_vs_T2	TRUE	FALSE	0.89636	0.372406	2.88095e-06	TRUE	TRUE	Down	1331.68
Q14697	GANAB	GANAB	Neutral alpha-glucosidase AB	73.6229	GETPQTDVR	_GETPQTDVR_2	semi-tryptic	346	354	0.930623	1.0774e-08	T0_vs_T5	TRUE	TRUE	0.965634	0.148283	1.15021e-09	TRUE	TRUE	Down	8.63772e+07
Q14697	GANAB	GANAB	Neutral alpha-glucosidase AB	73.6229	GETPQTDVR	_GETPQTDVR_2	semi-tryptic	346	354	0.810409	1.03587e-06	T0_vs_T3	TRUE	TRUE	0.965634	0.148283	1.15021e-09	TRUE	TRUE	Down	782346
Q14697	GANAB	GANAB	Neutral alpha-glucosidase AB	73.6229	DAQHYGGWEHR	_DAQHYGGWEHR_2	fully-tryptic	559	569	-0.889468	5.66348e-06	T0_vs_T3	TRUE	TRUE	0.895035	0.291679	1.63547e-06	TRUE	TRUE	Up	157053
P04406	GAPDH	GAPDH	Glyceraldehyde-3-phosphate dehydrogenase	92.5373	VIHDNFGIVEGLMTTVHAITATQK	_VIHDNFGIVEGLM[Oxidation (M)]TTVHAITATQK_4	fully-tryptic	163	186	1.84007	0.000306208	T0_vs_T3	TRUE	TRUE	0.887584	0.433443	5.02243e-05	TRUE	TRUE	Down	6009.21
P04406	GAPDH	GAPDH	Glyceraldehyde-3-phosphate dehydrogenase	92.5373	VIHDNFGIVEGLMTTVHAITATQK	_VIHDNFGIVEGLM[Oxidation (M)]TTVHAITATQK_4	fully-tryptic	163	186	1.74041	0.000322475	T0_vs_T4	TRUE	TRUE	0.887584	0.433443	5.02243e-05	TRUE	TRUE	Down	5397.03
P04406	GAPDH	GAPDH	Glyceraldehyde-3-phosphate dehydrogenase	92.5373	VIHDNFGIVEGLMTTVHAITATQK	_VIHDNFGIVEGLM[Oxidation (M)]TTVHAITATQK_4	fully-tryptic	163	186	1.53256	0.000717578	T1_vs_T4	TRUE	TRUE	0.887584	0.433443	5.02243e-05	TRUE	TRUE	Down	2135.75
P04406	GAPDH	GAPDH	Glyceraldehyde-3-phosphate dehydrogenase	92.5373	VIHDNFGIVEGLMTTVHAITATQK	_VIHDNFGIVEGLM[Oxidation (M)]TTVHAITATQK_4	fully-tryptic	163	186	1.50955	0.000732121	T0_vs_T5	TRUE	TRUE	0.887584	0.433443	5.02243e-05	TRUE	TRUE	Down	2061.89
P04406	GAPDH	GAPDH	Glyceraldehyde-3-phosphate dehydrogenase	92.5373	VIHDNFGIVEGLMTTVHAITATQK	_VIHDNFGIVEGLM[Oxidation (M)]TTVHAITATQK_4	fully-tryptic	163	186	1.63223	0.00113856	T1_vs_T3	TRUE	TRUE	0.887584	0.433443	5.02243e-05	TRUE	TRUE	Down	1433.59
P04406	GAPDH	GAPDH	Glyceraldehyde-3-phosphate dehydrogenase	92.5373	VIHDNFGIVEGLMTTVHAITATQK	_VIHDNFGIVEGLM[Oxidation (M)]TTVHAITATQK_4	fully-tryptic	163	186	1.30171	0.00235081	T1_vs_T5	TRUE	TRUE	0.887584	0.433443	5.02243e-05	TRUE	TRUE	Down	553.729
P22102	GART	GART	Trifunctional purine biosynthetic protein adenosine-3	65.5446	DPLLASGTDGVGTK	_DPLLASGTDGVGTK_2	fully-tryptic	486	499	-2.15108	2.14105e-08	T0_vs_T4	TRUE	TRUE	0.977076	0.156379	6.72916e-10	TRUE	TRUE	Up	1.00468e+08
P22102	GART	GART	Trifunctional purine biosynthetic protein adenosine-3	65.5446	DPLLASGTDGVGTK	_DPLLASGTDGVGTK_2	fully-tryptic	486	499	-2.10527	6.74948e-08	T0_vs_T5	TRUE	TRUE	0.977076	0.156379	6.72916e-10	TRUE	TRUE	Up	3.11915e+07
P22102	GART	GART	Trifunctional purine biosynthetic protein adenosine-3	65.5446	DPLLASGTDGVGTK	_DPLLASGTDGVGTK_2	fully-tryptic	486	499	-2.06755	1.61405e-07	T0_vs_T3	TRUE	TRUE	0.977076	0.156379	6.72916e-10	TRUE	TRUE	Up	1.28097e+07
P22102	GART	GART	Trifunctional purine biosynthetic protein adenosine-3	65.5446	IKDTVLQR	_IKDTVLQR_2	fully-tryptic	250	257	-1.79515	2.13141e-07	T0_vs_T5	TRUE	TRUE	0.980438	0.401963	1.25612e-09	TRUE	TRUE	Up	8.4224e+06
P22102	GART	GART	Trifunctional purine biosynthetic protein adenosine-3	65.5446	DPLLASGTDGVGTK	_DPLLASGTDGVGTK_2	fully-tryptic	486	499	-1.89634	2.15755e-07	T0_vs_T2	TRUE	TRUE	0.977076	0.156379	6.72916e-10	TRUE	TRUE	Up	8.78932e+06
P22102	GART	GART	Trifunctional purine biosynthetic protein adenosine-3	65.5446	IKDTVLQR	_IKDTVLQR_2	fully-tryptic	250	257	-1.87054	3.05285e-07	T0_vs_T4	TRUE	TRUE	0.980438	0.401963	1.25612e-09	TRUE	TRUE	Up	6.12719e+06
P22102	GART	GART	Trifunctional purine biosynthetic protein adenosine-3	65.5446	DPLLASGTDGVGTK	_DPLLASGTDGVGTK_2	fully-tryptic	486	499	-1.8614	7.81123e-07	T0_vs_T1	TRUE	TRUE	0.977076	0.156379	6.72916e-10	TRUE	TRUE	Up	2.38298e+06
P22102	GART	GART	Trifunctional purine biosynthetic protein adenosine-3	65.5446	IKDTVLQR	_IKDTVLQR_2	fully-tryptic	250	257	-1.6399	1.15741e-06	T1_vs_T5	TRUE	TRUE	0.980438	0.401963	1.25612e-09	TRUE	TRUE	Up	1.41686e+06
P22102	GART	GART	Trifunctional purine biosynthetic protein adenosine-3	65.5446	IKDTVLQR	_IKDTVLQR_2	fully-tryptic	250	257	-1.71528	1.3316e-06	T1_vs_T4	TRUE	TRUE	0.980438	0.401963	1.25612e-09	TRUE	TRUE	Up	1.28813e+06
P22102	GART	GART	Trifunctional purine biosynthetic protein adenosine-3	65.5446	IKDTVLQR	_IKDTVLQR_2	fully-tryptic	250	257	-1.68954	1.44999e-06	T0_vs_T3	TRUE	TRUE	0.980438	0.401963	1.25612e-09	TRUE	TRUE	Up	1.16521e+06
P22102	GART	GART	Trifunctional purine biosynthetic protein adenosine-3	65.5446	ENLISALEEAKK	_ENLISALEEAKK_3	fully-tryptic	394	405	-0.927769	3.71309e-06	T0_vs_T3	TRUE	TRUE	0.897447	0.110006	4.70619e-07	TRUE	TRUE	Up	249865
P22102	GART	GART	Trifunctional purine biosynthetic protein adenosine-3	65.5446	KIEFVVVGPEAPLAAGIVGNLR	_KIEFVVVGPEAPLAAGIVGNLR_2	fully-tryptic	66	87	-0.802725	5.49847e-06	T0_vs_T5	TRUE	TRUE	0.917572	0.23375	4.03013e-06	TRUE	TRUE	Up	145991
P22102	GART	GART	Trifunctional purine biosynthetic protein adenosine-3	65.5446	IKDTVLQR	_IKDTVLQR_2	fully-tryptic	250	257	-1.53428	9.28599e-06	T1_vs_T3	TRUE	TRUE	0.980438	0.401963	1.25612e-09	TRUE	TRUE	Up	165225
P22102	GART	GART	Trifunctional purine biosynthetic protein adenosine-3	65.5446	IKDTVLQR	_IKDTVLQR_2	fully-tryptic	250	257	-1.33863	5.36671e-05	T0_vs_T2	TRUE	TRUE	0.980438	0.401963	1.25612e-09	TRUE	TRUE	Up	24943.2
P22102	GART	GART	Trifunctional purine biosynthetic protein adenosine-3	65.5446	IKDTVLQR	_IKDTVLQR_2	fully-tryptic	250	257	-1.18337	0.000435971	T1_vs_T2	TRUE	TRUE	0.980438	0.401963	1.25612e-09	TRUE	TRUE	Up	2714.33
Q92616	GCN1	GCN1	eIF-2-alpha kinase activator GCN1	61.9244	LFNDSSPVVLEESWDALNAITK	_LFNDSSPVVLEESWDALNAITK_3	fully-tryptic	2200	2221	3.39387	1.44213e-15	T4_vs_T5	TRUE	TRUE	0.995054	1.8563	8.52274e-18	TRUE	TRUE	Down	2.35337e+15
Q92616	GCN1	GCN1	eIF-2-alpha kinase activator GCN1	61.9244	LFNDSSPVVLEESWDALNAITK	_LFNDSSPVVLEESWDALNAITK_3	fully-tryptic	2200	2221	3.28814	4.8222e-15	T3_vs_T5	TRUE	TRUE	0.995054	1.8563	8.52274e-18	TRUE	TRUE	Down	6.81876e+14
Q92616	GCN1	GCN1	eIF-2-alpha kinase activator GCN1	61.9244	LFNDSSPVVLEESWDALNAITK	_LFNDSSPVVLEESWDALNAITK_3	fully-tryptic	2200	2221	3.13489	5.88786e-15	T1_vs_T5	TRUE	TRUE	0.995054	1.8563	8.52274e-18	TRUE	TRUE	Down	5.32433e+14
Q92616	GCN1	GCN1	eIF-2-alpha kinase activator GCN1	61.9244	LFNDSSPVVLEESWDALNAITK	_LFNDSSPVVLEESWDALNAITK_3	fully-tryptic	2200	2221	3.30227	6.33581e-15	T2_vs_T5	TRUE	TRUE	0.995054	1.8563	8.52274e-18	TRUE	TRUE	Down	5.21207e+14
Q92616	GCN1	GCN1	eIF-2-alpha kinase activator GCN1	61.9244	LFNDSSPVVLEESWDALNAITK	_LFNDSSPVVLEESWDALNAITK_3	fully-tryptic	2200	2221	3.21544	1.76334e-14	T0_vs_T5	TRUE	TRUE	0.995054	1.8563	8.52274e-18	TRUE	TRUE	Down	1.8235e+14
Q92616	GCN1	GCN1	eIF-2-alpha kinase activator GCN1	61.9244	ENVNSLLPVFEEFLK	_ENVNSLLPVFEEFLK_2	fully-tryptic	1290	1304	0.830683	1.09871e-07	T1_vs_T4	TRUE	TRUE	0.930244	0.670513	2.70305e-09	TRUE	TRUE	Down	7.56052e+06
Q92616	GCN1	GCN1	eIF-2-alpha kinase activator GCN1	61.9244	AALLETLSLLLAK	_AALLETLSLLLAK_3	fully-tryptic	2324	2336	0.895436	1.118e-06	T1_vs_T4	TRUE	TRUE	0.973268	1.04032	1.27235e-09	TRUE	TRUE	Down	800928
Q92616	GCN1	GCN1	eIF-2-alpha kinase activator GCN1	61.9244	AALLETLSLLLAK	_AALLETLSLLLAK_3	fully-tryptic	2324	2336	0.852405	1.51074e-06	T2_vs_T4	TRUE	TRUE	0.973268	1.04032	1.27235e-09	TRUE	TRUE	Down	564229
Q92616	GCN1	GCN1	eIF-2-alpha kinase activator GCN1	61.9244	AALLETLSLLLAK	_AALLETLSLLLAK_3	fully-tryptic	2324	2336	0.881531	1.57296e-06	T0_vs_T4	TRUE	TRUE	0.973268	1.04032	1.27235e-09	TRUE	TRUE	Down	560427
Q92616	GCN1	GCN1	eIF-2-alpha kinase activator GCN1	61.9244	AALLETLSLLLAK	_AALLETLSLLLAK_3	fully-tryptic	2324	2336	0.755482	6.65683e-06	T1_vs_T5	TRUE	TRUE	0.973268	1.04032	1.27235e-09	TRUE	TRUE	Down	113490
P31150	GDI1	GDI1	Rab GDP dissociation inhibitor alpha	88.3669	SPYLYPLYGLGELPQGF	_SPYLYPLYGLGELPQGF_2	semi-tryptic	222	238	3.66669	2.30693e-06	T0_vs_T3	TRUE	FALSE	0.867739	0.505529	1.93904e-06	TRUE	TRUE	Down	1.58943e+06
P31150	GDI1	GDI1	Rab GDP dissociation inhibitor alpha	88.3669	SPYLYPLYGLGELPQGF	_SPYLYPLYGLGELPQGF_2	semi-tryptic	222	238	3.18963	1.0429e-05	T1_vs_T3	TRUE	FALSE	0.867739	0.505529	1.93904e-06	TRUE	TRUE	Down	305843
P31150	GDI1	GDI1	Rab GDP dissociation inhibitor alpha	88.3669	SPYLYPLYGLGELPQGF	_SPYLYPLYGLGELPQGF_2	semi-tryptic	222	238	2.31076	0.000189159	T0_vs_T5	TRUE	FALSE	0.867739	0.505529	1.93904e-06	TRUE	TRUE	Down	12216
P31150	GDI1	GDI1	Rab GDP dissociation inhibitor alpha	88.3669	SPYLYPLYGLGELPQGF	_SPYLYPLYGLGELPQGF_2	semi-tryptic	222	238	2.51331	0.000196148	T2_vs_T3	TRUE	FALSE	0.867739	0.505529	1.93904e-06	TRUE	TRUE	Down	12813.3
P31150	GDI1	GDI1	Rab GDP dissociation inhibitor alpha	88.3669	SPYLYPLYGLGELPQGF	_SPYLYPLYGLGELPQGF_2	semi-tryptic	222	238	1.93934	0.000424573	T0_vs_T4	TRUE	FALSE	0.867739	0.505529	1.93904e-06	TRUE	TRUE	Down	4567.73
P31150	GDI1	GDI1	Rab GDP dissociation inhibitor alpha	88.3669	SPYLYPLYGLGELPQGF	_SPYLYPLYGLGELPQGF_2	semi-tryptic	222	238	1.83371	0.00105638	T1_vs_T5	TRUE	FALSE	0.867739	0.505529	1.93904e-06	TRUE	TRUE	Down	1735.84
P31150	GDI1	GDI1	Rab GDP dissociation inhibitor alpha	88.3669	SPYLYPLYGLGELPQGF	_SPYLYPLYGLGELPQGF_2	semi-tryptic	222	238	-1.72735	0.00170094	T3_vs_T4	TRUE	FALSE	0.867739	0.505529	1.93904e-06	TRUE	TRUE	Up	1015.53
P31150	GDI1	GDI1	Rab GDP dissociation inhibitor alpha	88.3669	SPYLYPLYGLGELPQGF	_SPYLYPLYGLGELPQGF_2	semi-tryptic	222	238	1.46228	0.0023985	T1_vs_T4	TRUE	FALSE	0.867739	0.505529	1.93904e-06	TRUE	TRUE	Down	609.665
P31150	GDI1	GDI1	Rab GDP dissociation inhibitor alpha	88.3669	SPYLYPLYGLGELPQGF	_SPYLYPLYGLGELPQGF_2	semi-tryptic	222	238	1.15338	0.00893984	T0_vs_T2	TRUE	FALSE	0.867739	0.505529	1.93904e-06	TRUE	TRUE	Down	129.016
O14893	GEMIN2	GEMIN2	Gem-associated protein 2	39.6429	TNESPGIDYVQIGFPPLLSIVSR	_TNESPGIDYVQIGFPPLLSIVSR_2	semi-tryptic	163	185	1.11032	2.01832e-06	T2_vs_T4	TRUE	TRUE	0.875005	1.02079	2.17314e-06	TRUE	TRUE	Down	550119
O14893	GEMIN2	GEMIN2	Gem-associated protein 2	39.6429	TNESPGIDYVQIGFPPLLSIVSR	_TNESPGIDYVQIGFPPLLSIVSR_2	semi-tryptic	163	185	1.04879	2.37084e-06	T1_vs_T4	TRUE	TRUE	0.875005	1.02079	2.17314e-06	TRUE	TRUE	Down	442373
O14893	GEMIN2	GEMIN2	Gem-associated protein 2	39.6429	TNESPGIDYVQIGFPPLLSIVSR	_TNESPGIDYVQIGFPPLLSIVSR_2	semi-tryptic	163	185	1.02451	4.10553e-06	T0_vs_T4	TRUE	TRUE	0.875005	1.02079	2.17314e-06	TRUE	TRUE	Down	249545
O14893	GEMIN2	GEMIN2	Gem-associated protein 2	39.6429	TNESPGIDYVQIGFPPLLSIVSR	_TNESPGIDYVQIGFPPLLSIVSR_2	semi-tryptic	163	185	0.795855	0.000154224	T3_vs_T4	TRUE	TRUE	0.875005	1.02079	2.17314e-06	TRUE	TRUE	Down	5160.38
Q9HC38	GLOD4	GLOD4	Glyoxalase domain-containing protein 4	63.8978	VTLAVSDLQK	_VTLAVSDLQK_2	fully-tryptic	156	165	-0.799661	4.64339e-06	T0_vs_T3	TRUE	TRUE	0.911731	0.123739	1.15874e-05	TRUE	TRUE	Up	172215
Q9HC38	GLOD4	GLOD4	Glyoxalase domain-containing protein 4	63.8978	SLNYWCNLLGMK	_SLNYWC[Carbamidomethyl (C)]NLLGMK_2	fully-tryptic	166	177	-0.822312	0.000854198	T0_vs_T3	TRUE	TRUE	0.877071	0.354914	8.51183e-05	TRUE	TRUE	Up	962.672
Q9HC38	GLOD4	GLOD4	Glyoxalase domain-containing protein 4	63.8978	SLNYWCNLLGMK	_SLNYWC[Carbamidomethyl (C)]NLLGMK_2	fully-tryptic	166	177	-0.842309	0.00108507	T0_vs_T5	TRUE	TRUE	0.877071	0.354914	8.51183e-05	TRUE	TRUE	Up	776.273
Q9HC38	GLOD4	GLOD4	Glyoxalase domain-containing protein 4	63.8978	SLNYWCNLLGMK	_SLNYWC[Carbamidomethyl (C)]NLLGMK_2	fully-tryptic	166	177	-0.805177	0.00131797	T0_vs_T4	TRUE	TRUE	0.877071	0.354914	8.51183e-05	TRUE	TRUE	Up	610.923
O76003	GLRX3	GLRX3	Glutaredoxin-3	66.5672	YEISSVPTFLFFK	_YEISSVPTFLFFK_2	fully-tryptic	80	92	-1.08061	1.76268e-06	T0_vs_T3	TRUE	TRUE	0.890208	0.20978	2.79425e-06	TRUE	TRUE	Up	613047
O76003	GLRX3	GLRX3	Glutaredoxin-3	66.5672	YEISSVPTFLFFK	_YEISSVPTFLFFK_2	fully-tryptic	80	92	-0.998126	2.88145e-06	T0_vs_T5	TRUE	TRUE	0.890208	0.20978	2.79425e-06	TRUE	TRUE	Up	346397
O76003	GLRX3	GLRX3	Glutaredoxin-3	66.5672	EASEELDTICPK	_EASEELDTIC[Carbamidomethyl (C)]PK_2	semi-tryptic	220	231	1.19072	6.59831e-06	T0_vs_T3	TRUE	TRUE	0.877429	0.274018	1.03303e-06	TRUE	TRUE	Down	180458
O76003	GLRX3	GLRX3	Glutaredoxin-3	66.5672	EASEELDTICPK	_EASEELDTIC[Carbamidomethyl (C)]PK_2	semi-tryptic	220	231	1.10644	2.15428e-05	T0_vs_T2	TRUE	TRUE	0.877429	0.274018	1.03303e-06	TRUE	TRUE	Down	51360.2
O76003	GLRX3	GLRX3	Glutaredoxin-3	66.5672	YEISSVPTFLFFK	_YEISSVPTFLFFK_2	fully-tryptic	80	92	-0.836855	3.98134e-05	T0_vs_T2	TRUE	TRUE	0.890208	0.20978	2.79425e-06	TRUE	TRUE	Up	21019.4
O76003	GLRX3	GLRX3	Glutaredoxin-3	66.5672	EASEELDTICPK	_EASEELDTIC[Carbamidomethyl (C)]PK_2	semi-tryptic	220	231	1.01765	5.21895e-05	T0_vs_T5	TRUE	TRUE	0.877429	0.274018	1.03303e-06	TRUE	TRUE	Down	19499.2
O76003	GLRX3	GLRX3	Glutaredoxin-3	66.5672	EASEELDTICPK	_EASEELDTIC[Carbamidomethyl (C)]PK_2	semi-tryptic	220	231	0.988825	6.1807e-05	T1_vs_T3	TRUE	TRUE	0.877429	0.274018	1.03303e-06	TRUE	TRUE	Down	15998.6
O76003	GLRX3	GLRX3	Glutaredoxin-3	66.5672	EASEELDTICPK	_EASEELDTIC[Carbamidomethyl (C)]PK_2	semi-tryptic	220	231	0.90455	0.000273541	T1_vs_T2	TRUE	TRUE	0.877429	0.274018	1.03303e-06	TRUE	TRUE	Down	3306.82
O76003	GLRX3	GLRX3	Glutaredoxin-3	66.5672	EASEELDTICPK	_EASEELDTIC[Carbamidomethyl (C)]PK_2	semi-tryptic	220	231	0.815763	0.000377701	T1_vs_T5	TRUE	TRUE	0.877429	0.274018	1.03303e-06	TRUE	TRUE	Down	2159.81
O60547	GMDS	GMDS	GDP-mannose 4,6 dehydratase	60.4839	IYLGQLECFSLGNLDAK	_IYLGQLEC[Carbamidomethyl (C)]FSLGNLDAK_2	fully-tryptic	230	246	0.803154	8.96616e-06	T3_vs_T4	TRUE	TRUE	0.899401	1.40268	1.60967e-06	TRUE	TRUE	Down	89576.1
O60547	GMDS	GMDS	GDP-mannose 4,6 dehydratase	60.4839	IYLGQLECFSLGNLDAK	_IYLGQLEC[Carbamidomethyl (C)]FSLGNLDAK_2	fully-tryptic	230	246	0.75415	2.66521e-05	T2_vs_T4	TRUE	TRUE	0.899401	1.40268	1.60967e-06	TRUE	TRUE	Down	28296
Q9P2T1	GMPR2	GMPR2	GMP reductase 2	47.4138	GHIISDGGCSCPGDVAK	_GHIISDGGC[Carbamidomethyl (C)]SC[Carbamidomethyl (C)]PGDVAK_2	fully-tryptic	214	230	-0.863959	4.47018e-05	T1_vs_T4	TRUE	TRUE	0.923631	1.232	1.75798e-06	TRUE	TRUE	Up	19327.2
Q9P2T1	GMPR2	GMPR2	GMP reductase 2	47.4138	GHIISDGGCSCPGDVAK	_GHIISDGGC[Carbamidomethyl (C)]SC[Carbamidomethyl (C)]PGDVAK_2	fully-tryptic	214	230	-0.915016	7.71452e-05	T3_vs_T4	TRUE	TRUE	0.923631	1.232	1.75798e-06	TRUE	TRUE	Up	11861
Q9P2T1	GMPR2	GMPR2	GMP reductase 2	47.4138	GHIISDGGCSCPGDVAK	_GHIISDGGC[Carbamidomethyl (C)]SC[Carbamidomethyl (C)]PGDVAK_2	fully-tryptic	214	230	-0.760897	9.43944e-05	T0_vs_T4	TRUE	TRUE	0.923631	1.232	1.75798e-06	TRUE	TRUE	Up	8060.83
Q9P2T1	GMPR2	GMPR2	GMP reductase 2	47.4138	GHIISDGGCSCPGDVAK	_GHIISDGGC[Carbamidomethyl (C)]SC[Carbamidomethyl (C)]PGDVAK_2	fully-tryptic	214	230	-0.790393	0.000113841	T2_vs_T4	TRUE	TRUE	0.923631	1.232	1.75798e-06	TRUE	TRUE	Up	6942.93
Q9BVP2	GNL3	GNL3	Guanine nucleotide-binding protein-like 3	32.6047	GGIPNVEGAAK	_GGIPNVEGAAK_2	fully-tryptic	378	388	-0.941101	0.000433112	T0_vs_T5	TRUE	TRUE	0.868978	15.2515	9.73001e-05	TRUE	TRUE	Up	2172.88
Q9BVP2	GNL3	GNL3	Guanine nucleotide-binding protein-like 3	32.6047	GGIPNVEGAAK	_GGIPNVEGAAK_2	fully-tryptic	378	388	-0.924439	0.000693817	T0_vs_T4	TRUE	TRUE	0.868978	15.2515	9.73001e-05	TRUE	TRUE	Up	1332.4
P15170	GSPT1	GSPT1	Eukaryotic peptide chain release factor GTP-binding subunit ERF3A	68.5371	KGEFETGFEK	_KGEFETGFEK_2	fully-tryptic	187	196	0.858148	3.73102e-05	T0_vs_T5	TRUE	FALSE	0.924218	0.318557	6.06969e-06	TRUE	TRUE	Down	23000.4
P15170	GSPT1	GSPT1	Eukaryotic peptide chain release factor GTP-binding subunit ERF3A	68.5371	KGEFETGFEK	_KGEFETGFEK_2	fully-tryptic	187	196	0.773876	6.28044e-05	T0_vs_T4	TRUE	FALSE	0.924218	0.318557	6.06969e-06	TRUE	TRUE	Down	12322
P15170	GSPT1	GSPT1	Eukaryotic peptide chain release factor GTP-binding subunit ERF3A	68.5371	KGEFETGFEK	_KGEFETGFEK_2	fully-tryptic	187	196	0.815101	7.00076e-05	T0_vs_T3	TRUE	FALSE	0.924218	0.318557	6.06969e-06	TRUE	TRUE	Down	11643
P09211	GSTP1	GSTP1	Glutathione S-transferase P	80.4762	TWQEGSLK	_TWQEGSLK_2	semi-tryptic	38	45	5.08584	1.28453e-11	T0_vs_T5	TRUE	TRUE	0.970557	1.88282	1.05042e-13	TRUE	TRUE	Down	3.95929e+11
P09211	GSTP1	GSTP1	Glutathione S-transferase P	80.4762	TWQEGSLK	_TWQEGSLK_2	semi-tryptic	38	45	4.81982	4.8718e-11	T4_vs_T5	TRUE	TRUE	0.970557	1.88282	1.05042e-13	TRUE	TRUE	Down	9.8933e+10
P09211	GSTP1	GSTP1	Glutathione S-transferase P	80.4762	TWQEGSLK	_TWQEGSLK_2	semi-tryptic	38	45	4.5984	8.36848e-11	T1_vs_T5	TRUE	TRUE	0.970557	1.88282	1.05042e-13	TRUE	TRUE	Down	5.49491e+10
P09211	GSTP1	GSTP1	Glutathione S-transferase P	80.4762	TWQEGSLK	_TWQEGSLK_2	semi-tryptic	38	45	4.10844	2.73642e-10	T3_vs_T5	TRUE	TRUE	0.970557	1.88282	1.05042e-13	TRUE	TRUE	Down	1.50139e+10
P09211	GSTP1	GSTP1	Glutathione S-transferase P	80.4762	TWQEGSLK	_TWQEGSLK_2	semi-tryptic	38	45	4.23978	2.9012e-10	T2_vs_T5	TRUE	TRUE	0.970557	1.88282	1.05042e-13	TRUE	TRUE	Down	1.46139e+10
P09211	GSTP1	GSTP1	Glutathione S-transferase P	80.4762	TWQEGSLK	_TWQEGSLK_2	semi-tryptic	38	45	0.977399	0.000504336	T0_vs_T3	TRUE	TRUE	0.970557	1.88282	1.05042e-13	TRUE	TRUE	Down	1937.99
P09211	GSTP1	GSTP1	Glutathione S-transferase P	80.4762	TWQEGSLK	_TWQEGSLK_2	semi-tryptic	38	45	0.846059	0.0034972	T0_vs_T2	TRUE	TRUE	0.970557	1.88282	1.05042e-13	TRUE	TRUE	Down	241.924
Q9Y5Q9	GTF3C3	GTF3C3	General transcription factor 3C polypeptide 3	32.167	SYYEANDVTSAINIIDEAFSK	_SYYEANDVTSAINIIDEAFSK_2	fully-tryptic	299	319	-1.19916	1.80765e-05	T0_vs_T5	TRUE	TRUE	0.879364	0.304647	1.71814e-05	TRUE	TRUE	Up	66338.1
Q9Y5Q9	GTF3C3	GTF3C3	General transcription factor 3C polypeptide 3	32.167	SYYEANDVTSAINIIDEAFSK	_SYYEANDVTSAINIIDEAFSK_2	fully-tryptic	299	319	-1.13661	3.70071e-05	T0_vs_T3	TRUE	TRUE	0.879364	0.304647	1.71814e-05	TRUE	TRUE	Up	30713.2
Q9Y5Q9	GTF3C3	GTF3C3	General transcription factor 3C polypeptide 3	32.167	SYYEANDVTSAINIIDEAFSK	_SYYEANDVTSAINIIDEAFSK_2	fully-tryptic	299	319	-0.864625	0.000189595	T1_vs_T5	TRUE	TRUE	0.879364	0.304647	1.71814e-05	TRUE	TRUE	Up	4560.38
Q9Y5Q9	GTF3C3	GTF3C3	General transcription factor 3C polypeptide 3	32.167	SYYEANDVTSAINIIDEAFSK	_SYYEANDVTSAINIIDEAFSK_2	fully-tryptic	299	319	-0.917773	0.000363706	T0_vs_T2	TRUE	TRUE	0.879364	0.304647	1.71814e-05	TRUE	TRUE	Up	2523.4
Q9Y5Q9	GTF3C3	GTF3C3	General transcription factor 3C polypeptide 3	32.167	SYYEANDVTSAINIIDEAFSK	_SYYEANDVTSAINIIDEAFSK_2	fully-tryptic	299	319	-0.802072	0.000565082	T1_vs_T3	TRUE	TRUE	0.879364	0.304647	1.71814e-05	TRUE	TRUE	Up	1419.39
Q9Y5Q9	GTF3C3	GTF3C3	General transcription factor 3C polypeptide 3	32.167	SYYEANDVTSAINIIDEAFSK	_SYYEANDVTSAINIIDEAFSK_2	fully-tryptic	299	319	-0.758274	0.00239993	T0_vs_T4	TRUE	TRUE	0.879364	0.304647	1.71814e-05	TRUE	TRUE	Up	315.956
P04908	H2AC4	H2AC4;H2AC11;H2AC7;HIST3H2A;HIST1H2AC;HIST1H2AH;H2AC14;H2AFJ	Histone H2A type 1-B/E	55.3846	HLQLAIRNDEELNK	_HLQLAIRNDEELNK_3	fully-tryptic	83	96	1.26872	0.000111883	T1_vs_T5	TRUE	FALSE	0.916225	1.90442	7.14514e-06	TRUE	TRUE	Down	11339.6
P04908	H2AC4	H2AC4;H2AC11;H2AC7;HIST3H2A;HIST1H2AC;HIST1H2AH;H2AC14;H2AFJ	Histone H2A type 1-B/E	55.3846	HLQLAIRNDEELNK	_HLQLAIRNDEELNK_3	fully-tryptic	83	96	1.16416	0.000211869	T0_vs_T5	TRUE	FALSE	0.916225	1.90442	7.14514e-06	TRUE	TRUE	Down	5494.7
P04908	H2AC4	H2AC4;H2AC11;H2AC7;HIST3H2A;HIST1H2AC;HIST1H2AH;H2AC14;H2AFJ	Histone H2A type 1-B/E	55.3846	HLQLAIRNDEELNK	_HLQLAIRNDEELNK_3	fully-tryptic	83	96	1.24228	0.000561429	T2_vs_T5	TRUE	FALSE	0.916225	1.90442	7.14514e-06	TRUE	TRUE	Down	2212.71
P04908	H2AC4	H2AC4;H2AC11;H2AC7;HIST3H2A;HIST1H2AC;HIST1H2AH;H2AC14;H2AFJ	Histone H2A type 1-B/E	55.3846	HLQLAIRNDEELNK	_HLQLAIRNDEELNK_3	fully-tryptic	83	96	1.10615	0.00399185	T4_vs_T5	TRUE	FALSE	0.916225	1.90442	7.14514e-06	TRUE	TRUE	Down	277.102
P04908	H2AC4	H2AC4;H2AC11;H2AC7;HIST3H2A;HIST1H2AC;HIST1H2AH;H2AC14;H2AFJ	Histone H2A type 1-B/E	55.3846	HLQLAIRNDEELNK	_HLQLAIRNDEELNK_3	fully-tryptic	83	96	0.979736	0.00675511	T3_vs_T5	TRUE	FALSE	0.916225	1.90442	7.14514e-06	TRUE	TRUE	Down	145.036
Q9Y450	HBS1L	HBS1L	HBS1-like protein	56.8713	EVLGDAVPDEILIEAVLK	_EVLGDAVPDEILIEAVLK_2	fully-tryptic	90	107	-1.39591	5.21716e-06	T0_vs_T3	TRUE	TRUE	0.911234	0.282114	7.14514e-06	TRUE	TRUE	Up	267561
Q9Y450	HBS1L	HBS1L	HBS1-like protein	56.8713	EVLGDAVPDEILIEAVLK	_EVLGDAVPDEILIEAVLK_2	fully-tryptic	90	107	-1.29525	8.8226e-06	T0_vs_T5	TRUE	TRUE	0.911234	0.282114	7.14514e-06	TRUE	TRUE	Up	146810
Q9Y450	HBS1L	HBS1L	HBS1-like protein	56.8713	EVLGDAVPDEILIEAVLK	_EVLGDAVPDEILIEAVLK_2	fully-tryptic	90	107	-1.16195	5.51916e-05	T0_vs_T2	TRUE	TRUE	0.911234	0.282114	7.14514e-06	TRUE	TRUE	Up	21053.1
Q9Y450	HBS1L	HBS1L	HBS1-like protein	56.8713	EVLGDAVPDEILIEAVLK	_EVLGDAVPDEILIEAVLK_2	fully-tryptic	90	107	-1.08063	7.93964e-05	T0_vs_T4	TRUE	TRUE	0.911234	0.282114	7.14514e-06	TRUE	TRUE	Up	13610.6
Q9Y450	HBS1L	HBS1L	HBS1-like protein	56.8713	EVLGDAVPDEILIEAVLK	_EVLGDAVPDEILIEAVLK_2	fully-tryptic	90	107	-0.937595	0.000382134	T1_vs_T3	TRUE	TRUE	0.911234	0.282114	7.14514e-06	TRUE	TRUE	Up	2453.58
Q9Y450	HBS1L	HBS1L	HBS1-like protein	56.8713	EVLGDAVPDEILIEAVLK	_EVLGDAVPDEILIEAVLK_2	fully-tryptic	90	107	-0.836935	0.00063469	T1_vs_T5	TRUE	TRUE	0.911234	0.282114	7.14514e-06	TRUE	TRUE	Up	1318.65
P51858	HDGF	HDGF	Hepatoma-derived growth factor	63.3333	DAEAPGIR	_DAEAPGIR_2	semi-tryptic	228	235	0.939403	1.23921e-06	T0_vs_T3	TRUE	TRUE	0.865879	0.216536	4.41254e-07	TRUE	TRUE	Down	758067
P51858	HDGF	HDGF	Hepatoma-derived growth factor	63.3333	DAEAPGIR	_DAEAPGIR_2	semi-tryptic	228	235	0.878175	1.76401e-06	T0_vs_T5	TRUE	TRUE	0.865879	0.216536	4.41254e-07	TRUE	TRUE	Down	497828
P51858	HDGF	HDGF	Hepatoma-derived growth factor	63.3333	DAEAPGIR	_DAEAPGIR_2	semi-tryptic	228	235	0.828842	1.5416e-05	T0_vs_T2	TRUE	TRUE	0.865879	0.216536	4.41254e-07	TRUE	TRUE	Down	53765
Q7Z4V5	HDGFL2	HDGFL2	Hepatoma-derived growth factor-related protein 2	28.0179	HETAFLGPK	_HETAFLGPK_2	semi-tryptic	48	56	0.900383	1.08099e-06	T0_vs_T3	TRUE	FALSE	0.860939	0.014772	2.67954e-06	TRUE	TRUE	Down	832924
Q7Z4V5	HDGFL2	HDGFL2	Hepatoma-derived growth factor-related protein 2	28.0179	HETAFLGPK	_HETAFLGPK_2	semi-tryptic	48	56	0.856177	1.33208e-06	T0_vs_T5	TRUE	FALSE	0.860939	0.014772	2.67954e-06	TRUE	TRUE	Down	642737
Q00341	HDLBP	HDLBP	Vigilin	48.1073	ITLEGPTEDVNVAQEQIEGMVK	_ITLEGPTEDVNVAQEQIEGMVK_2	fully-tryptic	408	429	-0.789899	0.000103196	T1_vs_T5	TRUE	TRUE	0.864128	0.462835	0.000132582	TRUE	TRUE	Up	7654.33
Q7Z4Q2	HEATR3	HEATR3	HEAT repeat-containing protein 3	42.7941	LGPLLLDPSLAVR	_LGPLLLDPSLAVR_2	fully-tryptic	84	96	-0.83795	0.000316934	T0_vs_T3	TRUE	TRUE	0.883791	0.247224	0.000164586	TRUE	TRUE	Up	2643.93
Q7Z4Q2	HEATR3	HEATR3	HEAT repeat-containing protein 3	42.7941	LGPLLLDPSLAVR	_LGPLLLDPSLAVR_2	fully-tryptic	84	96	-0.805386	0.000676662	T0_vs_T5	TRUE	TRUE	0.883791	0.247224	0.000164586	TRUE	TRUE	Up	1190.23
Q7Z4Q2	HEATR3	HEATR3	HEAT repeat-containing protein 3	42.7941	LGPLLLDPSLAVR	_LGPLLLDPSLAVR_2	fully-tryptic	84	96	-0.782609	0.00305268	T0_vs_T2	TRUE	TRUE	0.883791	0.247224	0.000164586	TRUE	TRUE	Up	256.368
P06865	HEXA	HEXA	Beta-hexosaminidase subunit alpha	43.1002	GYVVWQEVFDNK	_GYVVWQEVFDNK_2	fully-tryptic	369	380	0.848956	4.98439e-05	T1_vs_T5	TRUE	TRUE	0.914637	0.734722	8.63783e-06	TRUE	TRUE	Down	17032.3
P06865	HEXA	HEXA	Beta-hexosaminidase subunit alpha	43.1002	GYVVWQEVFDNK	_GYVVWQEVFDNK_2	fully-tryptic	369	380	0.884264	6.04675e-05	T1_vs_T4	TRUE	TRUE	0.914637	0.734722	8.63783e-06	TRUE	TRUE	Down	14623.8
P19367	HK1	HK1	Hexokinase-1	41.6576	ATDCVGHDVVTLLR	_ATDC[Carbamidomethyl (C)]VGHDVVTLLR_2	fully-tryptic	625	638	1.52077	8.58669e-05	T0_vs_T5	TRUE	TRUE	0.911874	0.476552	2.18831e-05	TRUE	TRUE	Down	17710.8
P19367	HK1	HK1	Hexokinase-1	41.6576	ATDCVGHDVVTLLR	_ATDC[Carbamidomethyl (C)]VGHDVVTLLR_2	fully-tryptic	625	638	1.35691	0.000132105	T0_vs_T3	TRUE	TRUE	0.911874	0.476552	2.18831e-05	TRUE	TRUE	Down	10271.4
P19367	HK1	HK1	Hexokinase-1	41.6576	ATDCVGHDVVTLLR	_ATDC[Carbamidomethyl (C)]VGHDVVTLLR_2	fully-tryptic	625	638	1.35737	0.000163708	T0_vs_T4	TRUE	TRUE	0.911874	0.476552	2.18831e-05	TRUE	TRUE	Down	8291.39
P19367	HK1	HK1	Hexokinase-1	41.6576	ATDCVGHDVVTLLR	_ATDC[Carbamidomethyl (C)]VGHDVVTLLR_2	fully-tryptic	625	638	1.31245	0.00056093	T1_vs_T5	TRUE	TRUE	0.911874	0.476552	2.18831e-05	TRUE	TRUE	Down	2339.77
P19367	HK1	HK1	Hexokinase-1	41.6576	ATDCVGHDVVTLLR	_ATDC[Carbamidomethyl (C)]VGHDVVTLLR_2	fully-tryptic	625	638	1.14904	0.000995012	T1_vs_T4	TRUE	TRUE	0.911874	0.476552	2.18831e-05	TRUE	TRUE	Down	1154.8
P19367	HK1	HK1	Hexokinase-1	41.6576	ATDCVGHDVVTLLR	_ATDC[Carbamidomethyl (C)]VGHDVVTLLR_2	fully-tryptic	625	638	1.14858	0.00139449	T1_vs_T3	TRUE	TRUE	0.911874	0.476552	2.18831e-05	TRUE	TRUE	Down	823.655
P10321	HLA-C	HLA-C	HLA class I histocompatibility antigen, C alpha chain	21.3115	AYLEGTCVEWLR	_AYLEGTC[Carbamidomethyl (C)]VEWLR_2	fully-tryptic	182	193	-0.896432	1.31678e-06	T0_vs_T3	TRUE	TRUE	0.962634	0.113061	2.36283e-08	TRUE	TRUE	Up	680776
P10321	HLA-C	HLA-C	HLA class I histocompatibility antigen, C alpha chain	21.3115	AYLEGTCVEWLR	_AYLEGTC[Carbamidomethyl (C)]VEWLR_2	fully-tryptic	182	193	-0.917673	1.39836e-06	T0_vs_T5	TRUE	TRUE	0.962634	0.113061	2.36283e-08	TRUE	TRUE	Up	656251
P10321	HLA-C	HLA-C	HLA class I histocompatibility antigen, C alpha chain	21.3115	AYLEGTCVEWLR	_AYLEGTC[Carbamidomethyl (C)]VEWLR_2	fully-tryptic	182	193	-0.841246	1.70449e-06	T0_vs_T4	TRUE	TRUE	0.962634	0.113061	2.36283e-08	TRUE	TRUE	Up	493547
P10321	HLA-C	HLA-C	HLA class I histocompatibility antigen, C alpha chain	21.3115	AYLEGTCVEWLR	_AYLEGTC[Carbamidomethyl (C)]VEWLR_2	fully-tryptic	182	193	-0.826835	8.56936e-06	T0_vs_T2	TRUE	TRUE	0.962634	0.113061	2.36283e-08	TRUE	TRUE	Up	96487.3
Q8TCT9	HM13	HM13	Minor histocompatibility antigen H13	23.0769	LVFPQDLLEK	_LVFPQDLLEK_2	fully-tryptic	242	251	-1.20141	1.16977e-05	T1_vs_T4	TRUE	TRUE	0.900009	0.407973	4.78747e-06	TRUE	TRUE	Up	102705
Q8TCT9	HM13	HM13	Minor histocompatibility antigen H13	23.0769	LVFPQDLLEK	_LVFPQDLLEK_2	fully-tryptic	242	251	-1.17694	1.97557e-05	T0_vs_T4	TRUE	TRUE	0.900009	0.407973	4.78747e-06	TRUE	TRUE	Up	59574.7
Q8TCT9	HM13	HM13	Minor histocompatibility antigen H13	23.0769	LVFPQDLLEK	_LVFPQDLLEK_2	fully-tryptic	242	251	-1.02609	6.20428e-05	T1_vs_T5	TRUE	TRUE	0.900009	0.407973	4.78747e-06	TRUE	TRUE	Up	16538.4
Q8TCT9	HM13	HM13	Minor histocompatibility antigen H13	23.0769	LVFPQDLLEK	_LVFPQDLLEK_2	fully-tryptic	242	251	-1.00162	7.86043e-05	T0_vs_T5	TRUE	TRUE	0.900009	0.407973	4.78747e-06	TRUE	TRUE	Up	12742.6
Q8TCT9	HM13	HM13	Minor histocompatibility antigen H13	23.0769	LVFPQDLLEK	_LVFPQDLLEK_2	fully-tryptic	242	251	-0.901718	0.000644126	T0_vs_T2	TRUE	TRUE	0.900009	0.407973	4.78747e-06	TRUE	TRUE	Up	1399.91
Q8TCT9	HM13	HM13	Minor histocompatibility antigen H13	23.0769	LVFPQDLLEK	_LVFPQDLLEK_2	fully-tryptic	242	251	-0.754129	0.000980889	T0_vs_T3	TRUE	TRUE	0.900009	0.407973	4.78747e-06	TRUE	TRUE	Up	768.822
Q8TCT9	HM13	HM13	Minor histocompatibility antigen H13	23.0769	LVFPQDLLEK	_LVFPQDLLEK_2	fully-tryptic	242	251	-0.926185	0.00107604	T1_vs_T2	TRUE	TRUE	0.900009	0.407973	4.78747e-06	TRUE	TRUE	Up	860.733
Q8TCT9	HM13	HM13	Minor histocompatibility antigen H13	23.0769	LVFPQDLLEK	_LVFPQDLLEK_2	fully-tryptic	242	251	-0.778597	0.00108426	T1_vs_T3	TRUE	TRUE	0.900009	0.407973	4.78747e-06	TRUE	TRUE	Up	718.089
P09429	HMGB1	HMGB1	High mobility group protein B1	63.7209	KHPDASVNFSEFSK	_KHPDASVNFSEFSK_2	fully-tryptic	30	43	-0.941158	1.09227e-06	T0_vs_T5	TRUE	TRUE	0.911351	0.188631	2.26358e-06	TRUE	TRUE	Up	861651
P09429	HMGB1	HMGB1	High mobility group protein B1	63.7209	KHPDASVNFSEFSK	_KHPDASVNFSEFSK_2	fully-tryptic	30	43	-0.860096	4.31476e-06	T0_vs_T3	TRUE	TRUE	0.911351	0.188631	2.26358e-06	TRUE	TRUE	Up	199338
P09429	HMGB1	HMGB1	High mobility group protein B1	63.7209	KHPDASVNFSEFSK	_KHPDASVNFSEFSK_3	fully-tryptic	30	43	-0.751865	3.79731e-05	T0_vs_T5	TRUE	TRUE	0.868696	0.193844	3.56296e-05	TRUE	TRUE	Up	19799.9
P09429	HMGB1	HMGB1	High mobility group protein B1	63.7209	KHPDASVNFSEFSK	_KHPDASVNFSEFSK_4	fully-tryptic	30	43	-1.0453	0.000289634	T0_vs_T5	TRUE	TRUE	0.897518	0.226044	4.05212e-05	TRUE	TRUE	Up	3609.05
P09429	HMGB1	HMGB1	High mobility group protein B1	63.7209	KHPDASVNFSEFSK	_KHPDASVNFSEFSK_4	fully-tryptic	30	43	-0.925052	0.00104577	T0_vs_T2	TRUE	TRUE	0.897518	0.226044	4.05212e-05	TRUE	TRUE	Up	884.563
P09429	HMGB1	HMGB1	High mobility group protein B1	63.7209	KHPDASVNFSEFSK	_KHPDASVNFSEFSK_4	fully-tryptic	30	43	-0.880498	0.00132928	T0_vs_T4	TRUE	TRUE	0.897518	0.226044	4.05212e-05	TRUE	TRUE	Up	662.387
P09429	HMGB1	HMGB1	High mobility group protein B1	63.7209	KHPDASVNFSEFSK	_KHPDASVNFSEFSK_4	fully-tryptic	30	43	-0.827539	0.00155402	T0_vs_T3	TRUE	TRUE	0.897518	0.226044	4.05212e-05	TRUE	TRUE	Up	532.514
O15347	HMGB3	HMGB3	High mobility group protein B3	48	KNPEVPVNFAEFSK	_KNPEVPVNFAEFSK_3	fully-tryptic	30	43	-5.50039	0.00159293	T0_vs_T5	TRUE	TRUE	0.867581	0.253644	0.000256838	TRUE	TRUE	Up	3452.99
O15347	HMGB3	HMGB3	High mobility group protein B3	48	KNPEVPVNFAEFSK	_KNPEVPVNFAEFSK_3	fully-tryptic	30	43	-5.45689	0.00184804	T0_vs_T3	TRUE	TRUE	0.867581	0.253644	0.000256838	TRUE	TRUE	Up	2952.8
O15347	HMGB3	HMGB3	High mobility group protein B3	48	KNPEVPVNFAEFSK	_KNPEVPVNFAEFSK_3	fully-tryptic	30	43	-5.53819	0.002278	T0_vs_T2	TRUE	TRUE	0.867581	0.253644	0.000256838	TRUE	TRUE	Up	2431.17
O15347	HMGB3	HMGB3	High mobility group protein B3	48	KNPEVPVNFAEFSK	_KNPEVPVNFAEFSK_3	fully-tryptic	30	43	-4.38381	0.00911094	T0_vs_T4	TRUE	TRUE	0.867581	0.253644	0.000256838	TRUE	TRUE	Up	481.158
P09651	HNRNPA1	HNRNPA1	Heterogeneous nuclear ribonucleoprotein A1	65.3226	SESPKEPEQLR	_SESPKEPEQLR_3	fully-tryptic	4	14	0.928849	4.82485e-08	T0_vs_T5	TRUE	TRUE	0.957559	0.274125	6.60429e-08	TRUE	TRUE	Down	1.92514e+07
P09651	HNRNPA1	HNRNPA1	Heterogeneous nuclear ribonucleoprotein A1	65.3226	SESPKEPEQLR	_SESPKEPEQLR_3	fully-tryptic	4	14	0.916615	1.12602e-07	T0_vs_T3	TRUE	TRUE	0.957559	0.274125	6.60429e-08	TRUE	TRUE	Down	8.14033e+06
P09651	HNRNPA1	HNRNPA1	Heterogeneous nuclear ribonucleoprotein A1	65.3226	SESPKEPEQLR	_SESPKEPEQLR_3	fully-tryptic	4	14	0.832477	2.25513e-07	T0_vs_T4	TRUE	TRUE	0.957559	0.274125	6.60429e-08	TRUE	TRUE	Down	3.69149e+06
P09651	HNRNPA1	HNRNPA1	Heterogeneous nuclear ribonucleoprotein A1	65.3226	IEVIEIMTDR	_IEVIEIMTDR_2	fully-tryptic	131	140	-1.23163	3.71732e-06	T0_vs_T3	TRUE	FALSE	0.908762	0.286736	2.39312e-06	TRUE	TRUE	Up	331322
P09651	HNRNPA1	HNRNPA1	Heterogeneous nuclear ribonucleoprotein A1	65.3226	EDTEEHHLRDYFEQYGK	_EDTEEHHLRDYFEQYGK_2	fully-tryptic	114	130	-0.778856	4.67329e-06	T0_vs_T5	TRUE	FALSE	0.939361	0.270259	1.17364e-06	TRUE	TRUE	Up	166661
P09651	HNRNPA1	HNRNPA1	Heterogeneous nuclear ribonucleoprotein A1	65.3226	IEVIEIMTDR	_IEVIEIMTDR_2	fully-tryptic	131	140	-1.15872	5.24331e-06	T0_vs_T5	TRUE	FALSE	0.908762	0.286736	2.39312e-06	TRUE	TRUE	Up	220990
P09651	HNRNPA1	HNRNPA1	Heterogeneous nuclear ribonucleoprotein A1	65.3226	SHFEQWGTLTDCVVMRDPNTK	_SHFEQWGTLTDC[Carbamidomethyl (C)]VVMRDPNTK_3	fully-tryptic	32	52	-1.15438	1.82052e-05	T0_vs_T5	TRUE	FALSE	0.910604	0.262271	1.07331e-05	TRUE	TRUE	Up	63409
P09651	HNRNPA1	HNRNPA1	Heterogeneous nuclear ribonucleoprotein A1	65.3226	SHFEQWGTLTDCVVMRDPNTK	_SHFEQWGTLTDC[Carbamidomethyl (C)]VVMRDPNTK_3	fully-tryptic	32	52	-1.22696	2.60826e-05	T0_vs_T3	TRUE	FALSE	0.910604	0.262271	1.07331e-05	TRUE	TRUE	Up	47041.1
P09651	HNRNPA1	HNRNPA1	Heterogeneous nuclear ribonucleoprotein A1	65.3226	IEVIEIMTDR	_IEVIEIMTDR_2	fully-tryptic	131	140	-1.03422	3.57365e-05	T0_vs_T2	TRUE	FALSE	0.908762	0.286736	2.39312e-06	TRUE	TRUE	Up	28940.2
P09651	HNRNPA1	HNRNPA1	Heterogeneous nuclear ribonucleoprotein A1	65.3226	SHFEQWGTLTDCVVMRDPNTK	_SHFEQWGTLTDC[Carbamidomethyl (C)]VVMRDPNTK_3	fully-tryptic	32	52	-1.07524	6.89956e-05	T0_vs_T2	TRUE	FALSE	0.910604	0.262271	1.07331e-05	TRUE	TRUE	Up	15584.2
P09651	HNRNPA1	HNRNPA1	Heterogeneous nuclear ribonucleoprotein A1	65.3226	IEVIEIMTDR	_IEVIEIMTDR_2	fully-tryptic	131	140	-0.880956	0.000152182	T1_vs_T3	TRUE	FALSE	0.908762	0.286736	2.39312e-06	TRUE	TRUE	Up	5788.84
P09651	HNRNPA1	HNRNPA1	Heterogeneous nuclear ribonucleoprotein A1	65.3226	SHFEQWGTLTDCVVMRDPNTK	_SHFEQWGTLTDC[Carbamidomethyl (C)]VVMRDPNTK_3	fully-tryptic	32	52	-0.951426	0.000155904	T0_vs_T4	TRUE	FALSE	0.910604	0.262271	1.07331e-05	TRUE	TRUE	Up	6102.63
P09651	HNRNPA1	HNRNPA1	Heterogeneous nuclear ribonucleoprotein A1	65.3226	IEVIEIMTDR	_IEVIEIMTDR_2	fully-tryptic	131	140	-0.808046	0.00019503	T1_vs_T5	TRUE	FALSE	0.908762	0.286736	2.39312e-06	TRUE	TRUE	Up	4143.2
P09651	HNRNPA1	HNRNPA1	Heterogeneous nuclear ribonucleoprotein A1	65.3226	ATVEEVDAAMNARPHK	_ATVEEVDAAMNARPHK_2	semi-tryptic	63	78	-0.826698	0.000272133	T1_vs_T4	TRUE	TRUE	0.872911	0.500389	5.02219e-05	TRUE	TRUE	Up	3037.85
P09651	HNRNPA1	HNRNPA1	Heterogeneous nuclear ribonucleoprotein A1	65.3226	ATVEEVDAAMNARPHK	_ATVEEVDAAMNARPHK_2	semi-tryptic	63	78	-0.805942	0.000318918	T1_vs_T5	TRUE	TRUE	0.872911	0.500389	5.02219e-05	TRUE	TRUE	Up	2527.12
P09651	HNRNPA1	HNRNPA1	Heterogeneous nuclear ribonucleoprotein A1	65.3226	IEVIEIMTDR	_IEVIEIMTDR_2	fully-tryptic	131	140	-0.821056	0.000448731	T0_vs_T4	TRUE	FALSE	0.908762	0.286736	2.39312e-06	TRUE	TRUE	Up	1829.73
P22626	HNRNPA2B1	HNRNPA2B1	Heterogeneous nuclear ribonucleoproteins A2/B1	81.5864	GGYGGGGPGYGNQGGGY	_GGYGGGGPGYGNQGGGY_2	semi-tryptic	267	283	4.46306	2.00096e-11	T2_vs_T5	TRUE	TRUE	0.974473	1.86065	4.18803e-13	TRUE	TRUE	Down	2.23045e+11
P22626	HNRNPA2B1	HNRNPA2B1	Heterogeneous nuclear ribonucleoproteins A2/B1	81.5864	GGYGGGGPGYGNQGGGY	_GGYGGGGPGYGNQGGGY_2	semi-tryptic	267	283	4.39491	2.23261e-11	T1_vs_T5	TRUE	TRUE	0.974473	1.86065	4.18803e-13	TRUE	TRUE	Down	1.96851e+11
P22626	HNRNPA2B1	HNRNPA2B1	Heterogeneous nuclear ribonucleoproteins A2/B1	81.5864	GGYGGGGPGYGNQGGGY	_GGYGGGGPGYGNQGGGY_2	semi-tryptic	267	283	4.67539	4.21223e-11	T3_vs_T5	TRUE	TRUE	0.974473	1.86065	4.18803e-13	TRUE	TRUE	Down	1.10996e+11
P22626	HNRNPA2B1	HNRNPA2B1	Heterogeneous nuclear ribonucleoproteins A2/B1	81.5864	GGYGGGGPGYGNQGGGY	_GGYGGGGPGYGNQGGGY_2	semi-tryptic	267	283	4.41722	6.05725e-11	T4_vs_T5	TRUE	TRUE	0.974473	1.86065	4.18803e-13	TRUE	TRUE	Down	7.29245e+10
P22626	HNRNPA2B1	HNRNPA2B1	Heterogeneous nuclear ribonucleoproteins A2/B1	81.5864	GGYGGGGPGYGNQGGGY	_GGYGGGGPGYGNQGGGY_2	semi-tryptic	267	283	3.79437	2.53379e-10	T0_vs_T5	TRUE	TRUE	0.974473	1.86065	4.18803e-13	TRUE	TRUE	Down	1.49751e+10
P22626	HNRNPA2B1	HNRNPA2B1	Heterogeneous nuclear ribonucleoproteins A2/B1	81.5864	EDTEEHHLRDYFEEYGK	_EDTEEHHLRDYFEEYGK_2	fully-tryptic	121	137	-1.05714	1.34684e-06	T0_vs_T4	TRUE	TRUE	0.948526	0.280668	2.49232e-07	TRUE	TRUE	Up	784905
P22626	HNRNPA2B1	HNRNPA2B1	Heterogeneous nuclear ribonucleoproteins A2/B1	81.5864	EDTEEHHLRDYFEEYGK	_EDTEEHHLRDYFEEYGK_2	fully-tryptic	121	137	-0.947347	6.19097e-06	T0_vs_T3	TRUE	TRUE	0.948526	0.280668	2.49232e-07	TRUE	TRUE	Up	153021
P22626	HNRNPA2B1	HNRNPA2B1	Heterogeneous nuclear ribonucleoproteins A2/B1	81.5864	EDTEEHHLRDYFEEYGK	_EDTEEHHLRDYFEEYGK_2	fully-tryptic	121	137	-0.908483	7.14259e-06	T0_vs_T5	TRUE	TRUE	0.948526	0.280668	2.49232e-07	TRUE	TRUE	Up	127192
P22626	HNRNPA2B1	HNRNPA2B1	Heterogeneous nuclear ribonucleoproteins A2/B1	81.5864	LTDCVVMRDPASK	_LTDC[Carbamidomethyl (C)]VVMRDPASK_3	fully-tryptic	47	59	-0.94729	1.0234e-05	T0_vs_T3	TRUE	TRUE	0.923975	0.251601	6.49321e-06	TRUE	TRUE	Up	92562.9
P22626	HNRNPA2B1	HNRNPA2B1	Heterogeneous nuclear ribonucleoproteins A2/B1	81.5864	LTDCVVMRDPASK	_LTDC[Carbamidomethyl (C)]VVMRDPASK_3	fully-tryptic	47	59	-0.863479	2.19209e-05	T0_vs_T5	TRUE	TRUE	0.923975	0.251601	6.49321e-06	TRUE	TRUE	Up	39390.6
P22626	HNRNPA2B1	HNRNPA2B1	Heterogeneous nuclear ribonucleoproteins A2/B1	81.5864	LTDCVVMRDPASK	_LTDC[Carbamidomethyl (C)]VVMRDPASK_3	fully-tryptic	47	59	-0.873719	2.4464e-05	T0_vs_T4	TRUE	TRUE	0.923975	0.251601	6.49321e-06	TRUE	TRUE	Up	35714.4
P22626	HNRNPA2B1	HNRNPA2B1	Heterogeneous nuclear ribonucleoproteins A2/B1	81.5864	EDTEEHHLRDYFEEYGK	_EDTEEHHLRDYFEEYGK_2	fully-tryptic	121	137	-0.930127	2.53846e-05	T0_vs_T2	TRUE	TRUE	0.948526	0.280668	2.49232e-07	TRUE	TRUE	Up	36641.5
P22626	HNRNPA2B1	HNRNPA2B1	Heterogeneous nuclear ribonucleoproteins A2/B1	81.5864	EDTEEHHLRDYFEEYGK	_EDTEEHHLRDYFEEYGK_2	fully-tryptic	121	137	-0.824656	4.0807e-05	T1_vs_T4	TRUE	TRUE	0.948526	0.280668	2.49232e-07	TRUE	TRUE	Up	20208.7
P22626	HNRNPA2B1	HNRNPA2B1	Heterogeneous nuclear ribonucleoproteins A2/B1	81.5864	LTDCVVMRDPASK	_LTDC[Carbamidomethyl (C)]VVMRDPASK_3	fully-tryptic	47	59	-0.85978	4.49323e-05	T0_vs_T2	TRUE	TRUE	0.923975	0.251601	6.49321e-06	TRUE	TRUE	Up	19135
P22626	HNRNPA2B1	HNRNPA2B1	Heterogeneous nuclear ribonucleoproteins A2/B1	81.5864	SFETTEESLR	_SFETTEESLR_2	semi-tryptic	29	38	7.55501	0.000245921	T0_vs_T5	TRUE	TRUE	0.87187	1.50698	8.16457e-05	TRUE	TRUE	Down	30721.2
P22626	HNRNPA2B1	HNRNPA2B1	Heterogeneous nuclear ribonucleoproteins A2/B1	81.5864	SFETTEESLR	_SFETTEESLR_2	semi-tryptic	29	38	7.56706	0.000249331	T1_vs_T5	TRUE	TRUE	0.87187	1.50698	8.16457e-05	TRUE	TRUE	Down	30349.4
P22626	HNRNPA2B1	HNRNPA2B1	Heterogeneous nuclear ribonucleoproteins A2/B1	81.5864	SFETTEESLRNYYEQWGK	_SFETTEESLRNYYEQWGK_3	semi-tryptic	29	46	0.86009	0.000253692	T2_vs_T5	TRUE	TRUE	0.877681	1.65828	3.17278e-05	TRUE	TRUE	Down	3390.3
P22626	HNRNPA2B1	HNRNPA2B1	Heterogeneous nuclear ribonucleoproteins A2/B1	81.5864	GGYGGGGPGYGNQGGGY	_GGYGGGGPGYGNQGGGY_2	semi-tryptic	267	283	-0.881019	0.00193518	T0_vs_T3	TRUE	TRUE	0.974473	1.86065	4.18803e-13	TRUE	TRUE	Up	455.265
P22626	HNRNPA2B1	HNRNPA2B1	Heterogeneous nuclear ribonucleoproteins A2/B1	81.5864	SFETTEESLR	_SFETTEESLR_2	semi-tryptic	29	38	7.28691	0.00284871	T2_vs_T5	TRUE	TRUE	0.87187	1.50698	8.16457e-05	TRUE	TRUE	Down	2557.97
P22626	HNRNPA2B1	HNRNPA2B1	Heterogeneous nuclear ribonucleoproteins A2/B1	81.5864	SFETTEESLR	_SFETTEESLR_2	semi-tryptic	29	38	7.2377	0.00298474	T3_vs_T5	TRUE	TRUE	0.87187	1.50698	8.16457e-05	TRUE	TRUE	Down	2424.9
P07910	HNRNPC	HNRNPC	Heterogeneous nuclear ribonucleoproteins C1/C2	59.4771	KSDVEAIFSK	_KSDVEAIFSK_3	fully-tryptic	30	39	-1.50222	6.08691e-07	T0_vs_T4	TRUE	FALSE	0.943209	0.307909	3.48277e-08	TRUE	TRUE	Up	2.46795e+06
P07910	HNRNPC	HNRNPC	Heterogeneous nuclear ribonucleoproteins C1/C2	59.4771	KSDVEAIFSK	_KSDVEAIFSK_3	fully-tryptic	30	39	-1.26974	3.73616e-06	T0_vs_T5	TRUE	FALSE	0.943209	0.307909	3.48277e-08	TRUE	TRUE	Up	339851
P07910	HNRNPC	HNRNPC	Heterogeneous nuclear ribonucleoproteins C1/C2	59.4771	KSDVEAIFSK	_KSDVEAIFSK_2	fully-tryptic	30	39	-0.803184	6.90099e-06	T0_vs_T3	TRUE	FALSE	0.944745	0.237621	1.29863e-06	TRUE	TRUE	Up	116387
P07910	HNRNPC	HNRNPC	Heterogeneous nuclear ribonucleoproteins C1/C2	59.4771	KSDVEAIFSK	_KSDVEAIFSK_3	fully-tryptic	30	39	-1.13974	7.51797e-06	T0_vs_T3	TRUE	FALSE	0.943209	0.307909	3.48277e-08	TRUE	TRUE	Up	151602
P07910	HNRNPC	HNRNPC	Heterogeneous nuclear ribonucleoproteins C1/C2	59.4771	KSDVEAIFSK	_KSDVEAIFSK_2	fully-tryptic	30	39	-0.751599	2.57978e-05	T0_vs_T4	TRUE	FALSE	0.944745	0.237621	1.29863e-06	TRUE	TRUE	Up	29134.2
P07910	HNRNPC	HNRNPC	Heterogeneous nuclear ribonucleoproteins C1/C2	59.4771	KSDVEAIFSK	_KSDVEAIFSK_2	fully-tryptic	30	39	-0.785506	2.7358e-05	T0_vs_T2	TRUE	FALSE	0.944745	0.237621	1.29863e-06	TRUE	TRUE	Up	28712.1
P07910	HNRNPC	HNRNPC	Heterogeneous nuclear ribonucleoproteins C1/C2	59.4771	KSDVEAIFSK	_KSDVEAIFSK_3	fully-tryptic	30	39	-0.982541	4.59758e-05	T0_vs_T2	TRUE	FALSE	0.943209	0.307909	3.48277e-08	TRUE	TRUE	Up	21370.8
P07910	HNRNPC	HNRNPC	Heterogeneous nuclear ribonucleoproteins C1/C2	59.4771	VFIGNLNTLVVK	_VFIGNLNTLVVK_2	fully-tryptic	18	29	7.93508	0.000239372	T1_vs_T5	TRUE	FALSE	0.906087	1.08659	1.14755e-05	TRUE	TRUE	Down	33149.6
P07910	HNRNPC	HNRNPC	Heterogeneous nuclear ribonucleoproteins C1/C2	59.4771	KSDVEAIFSK	_KSDVEAIFSK_3	fully-tryptic	30	39	-0.786664	0.000296912	T1_vs_T4	TRUE	FALSE	0.943209	0.307909	3.48277e-08	TRUE	TRUE	Up	2649.49
P07910	HNRNPC	HNRNPC	Heterogeneous nuclear ribonucleoproteins C1/C2	59.4771	VFIGNLNTLVVK	_VFIGNLNTLVVK_2	fully-tryptic	18	29	7.5686	0.000342148	T0_vs_T5	TRUE	FALSE	0.906087	1.08659	1.14755e-05	TRUE	TRUE	Down	22120.8
P07910	HNRNPC	HNRNPC	Heterogeneous nuclear ribonucleoproteins C1/C2	59.4771	VFIGNLNTLVVK	_VFIGNLNTLVVK_2	fully-tryptic	18	29	7.13513	0.000597386	T1_vs_T4	TRUE	FALSE	0.906087	1.08659	1.14755e-05	TRUE	TRUE	Down	11943.9
P07910	HNRNPC	HNRNPC	Heterogeneous nuclear ribonucleoproteins C1/C2	59.4771	VFIGNLNTLVVK	_VFIGNLNTLVVK_2	fully-tryptic	18	29	6.76865	0.00118615	T0_vs_T4	TRUE	FALSE	0.906087	1.08659	1.14755e-05	TRUE	TRUE	Down	5706.42
P07910	HNRNPC	HNRNPC	Heterogeneous nuclear ribonucleoproteins C1/C2	59.4771	VFIGNLNTLVVK	_VFIGNLNTLVVK_2	fully-tryptic	18	29	8.00555	0.00180139	T2_vs_T5	TRUE	FALSE	0.906087	1.08659	1.14755e-05	TRUE	TRUE	Down	4444.1
P07910	HNRNPC	HNRNPC	Heterogeneous nuclear ribonucleoproteins C1/C2	59.4771	VFIGNLNTLVVK	_VFIGNLNTLVVK_2	fully-tryptic	18	29	7.2056	0.00202254	T2_vs_T4	TRUE	FALSE	0.906087	1.08659	1.14755e-05	TRUE	TRUE	Down	3562.66
P52597	HNRNPF	HNRNPF	Heterogeneous nuclear ribonucleoprotein F	59.759	GITLPVDPEGK	_GITLPVDPEGK_2	semi-tryptic	140	150	-5.26565	0.00031023	T0_vs_T4	TRUE	TRUE	0.896148	0.482521	2.76811e-05	TRUE	TRUE	Up	16973.4
P52597	HNRNPF	HNRNPF	Heterogeneous nuclear ribonucleoprotein F	59.759	GITLPVDPEGK	_GITLPVDPEGK_2	semi-tryptic	140	150	-4.88361	0.000417849	T0_vs_T5	TRUE	TRUE	0.896148	0.482521	2.76811e-05	TRUE	TRUE	Up	11687.5
P52597	HNRNPF	HNRNPF	Heterogeneous nuclear ribonucleoprotein F	59.759	GITLPVDPEGK	_GITLPVDPEGK_2	semi-tryptic	140	150	-4.82789	0.000496515	T0_vs_T3	TRUE	TRUE	0.896148	0.482521	2.76811e-05	TRUE	TRUE	Up	9723.54
P52597	HNRNPF	HNRNPF	Heterogeneous nuclear ribonucleoprotein F	59.759	GITLPVDPEGK	_GITLPVDPEGK_2	semi-tryptic	140	150	-4.81655	0.000504628	T1_vs_T4	TRUE	TRUE	0.896148	0.482521	2.76811e-05	TRUE	TRUE	Up	9544.75
P52597	HNRNPF	HNRNPF	Heterogeneous nuclear ribonucleoprotein F	59.759	GITLPVDPEGK	_GITLPVDPEGK_2	semi-tryptic	140	150	-4.43451	0.000954114	T1_vs_T5	TRUE	TRUE	0.896148	0.482521	2.76811e-05	TRUE	TRUE	Up	4647.78
P52597	HNRNPF	HNRNPF	Heterogeneous nuclear ribonucleoprotein F	59.759	GITLPVDPEGK	_GITLPVDPEGK_2	semi-tryptic	140	150	-4.37878	0.0015217	T1_vs_T3	TRUE	TRUE	0.896148	0.482521	2.76811e-05	TRUE	TRUE	Up	2877.57
P31943	HNRNPH1	HNRNPH1	Heterogeneous nuclear ribonucleoprotein H	62.3608	GLPWSCSADEVQR	_GLPWSC[Carbamidomethyl (C)]SADEVQR_2	fully-tryptic	17	29	-1.14886	8.09229e-07	T0_vs_T3	TRUE	TRUE	0.914754	0.200808	3.15861e-06	TRUE	TRUE	Up	1.41969e+06
P31943	HNRNPH1	HNRNPH1	Heterogeneous nuclear ribonucleoprotein H	62.3608	GLPWSCSADEVQR	_GLPWSC[Carbamidomethyl (C)]SADEVQR_2	fully-tryptic	17	29	-0.969116	4.19552e-06	T0_vs_T5	TRUE	TRUE	0.914754	0.200808	3.15861e-06	TRUE	TRUE	Up	230988
P31943	HNRNPH1	HNRNPH1	Heterogeneous nuclear ribonucleoprotein H	62.3608	GLPWSCSADEVQR	_GLPWSC[Carbamidomethyl (C)]SADEVQR_2	fully-tryptic	17	29	-0.959725	9.81528e-06	T0_vs_T2	TRUE	TRUE	0.914754	0.200808	3.15861e-06	TRUE	TRUE	Up	97778.7
P31943	HNRNPH1	HNRNPH1	Heterogeneous nuclear ribonucleoprotein H	62.3608	GLPWSCSADEVQR	_GLPWSC[Carbamidomethyl (C)]SADEVQR_2	fully-tryptic	17	29	-0.88359	1.45743e-05	T0_vs_T4	TRUE	TRUE	0.914754	0.200808	3.15861e-06	TRUE	TRUE	Up	60626.6
P31943	HNRNPH1	HNRNPH1	Heterogeneous nuclear ribonucleoprotein H	62.3608	YVEVFK	_YVEVFK_2	fully-tryptic	82	87	-1.39571	2.31809e-05	T0_vs_T3	TRUE	FALSE	0.870861	0.150076	1.5582e-05	TRUE	TRUE	Up	60209.6
P31943	HNRNPH1	HNRNPH1	Heterogeneous nuclear ribonucleoprotein H	62.3608	YVEVFK	_YVEVFK_2	fully-tryptic	82	87	-1.18855	8.03233e-05	T0_vs_T5	TRUE	FALSE	0.870861	0.150076	1.5582e-05	TRUE	TRUE	Up	14797
P31943	HNRNPH1	HNRNPH1	Heterogeneous nuclear ribonucleoprotein H	62.3608	YVEVFK	_YVEVFK_2	fully-tryptic	82	87	-1.03224	0.000233854	T0_vs_T4	TRUE	FALSE	0.870861	0.150076	1.5582e-05	TRUE	TRUE	Up	4414.06
P31943	HNRNPH1	HNRNPH1	Heterogeneous nuclear ribonucleoprotein H	62.3608	YVEVFK	_YVEVFK_2	fully-tryptic	82	87	-1.00212	0.000359111	T0_vs_T2	TRUE	FALSE	0.870861	0.150076	1.5582e-05	TRUE	TRUE	Up	2790.57
P31943	HNRNPH1	HNRNPH1	Heterogeneous nuclear ribonucleoprotein H	62.3608	YVEVFK	_YVEVFK_2	fully-tryptic	82	87	-0.862562	0.00146062	T0_vs_T1	TRUE	FALSE	0.870861	0.150076	1.5582e-05	TRUE	TRUE	Up	590.546
P55795	HNRNPH2	HNRNPH2	Heterogeneous nuclear ribonucleoprotein H2	19.8218	GLPWSCSADEVMR	_GLPWSC[Carbamidomethyl (C)]SADEVMR_2	fully-tryptic	17	29	-1.07599	0.00109657	T0_vs_T5	TRUE	TRUE	0.862719	0.373519	0.000332084	TRUE	TRUE	Up	981.233
P55795	HNRNPH2	HNRNPH2	Heterogeneous nuclear ribonucleoprotein H2	19.8218	GLPWSCSADEVMR	_GLPWSC[Carbamidomethyl (C)]SADEVMR_2	fully-tryptic	17	29	-0.96273	0.00155413	T0_vs_T3	TRUE	TRUE	0.862719	0.373519	0.000332084	TRUE	TRUE	Up	619.467
P55795	HNRNPH2	HNRNPH2	Heterogeneous nuclear ribonucleoprotein H2	19.8218	GLPWSCSADEVMR	_GLPWSC[Carbamidomethyl (C)]SADEVMR_2	fully-tryptic	17	29	-0.924144	0.00502974	T1_vs_T5	TRUE	TRUE	0.862719	0.373519	0.000332084	TRUE	TRUE	Up	183.736
P55795	HNRNPH2	HNRNPH2	Heterogeneous nuclear ribonucleoprotein H2	19.8218	GLPWSCSADEVMR	_GLPWSC[Carbamidomethyl (C)]SADEVMR_2	fully-tryptic	17	29	-0.862494	0.00692499	T0_vs_T4	TRUE	TRUE	0.862719	0.373519	0.000332084	TRUE	TRUE	Up	124.548
P55795	HNRNPH2	HNRNPH2	Heterogeneous nuclear ribonucleoprotein H2	19.8218	GLPWSCSADEVMR	_GLPWSC[Carbamidomethyl (C)]SADEVMR_2	fully-tryptic	17	29	-0.810883	0.00974254	T1_vs_T3	TRUE	TRUE	0.862719	0.373519	0.000332084	TRUE	TRUE	Up	83.2311
P61978	HNRNPK	HNRNPK	Heterogeneous nuclear ribonucleoprotein K	79.2657	NTDEMVELR	_NTDEMVELR_2	fully-tryptic	38	46	-0.935463	1.50807e-06	T1_vs_T5	TRUE	TRUE	0.939321	0.487261	2.35369e-08	TRUE	TRUE	Up	620303
P61978	HNRNPK	HNRNPK	Heterogeneous nuclear ribonucleoprotein K	79.2657	NTDEMVELR	_NTDEMVELR_2	fully-tryptic	38	46	-0.974036	1.88012e-06	T1_vs_T3	TRUE	TRUE	0.939321	0.487261	2.35369e-08	TRUE	TRUE	Up	518071
P61978	HNRNPK	HNRNPK	Heterogeneous nuclear ribonucleoprotein K	79.2657	NTDEMVELR	_NTDEMVELR_2	fully-tryptic	38	46	-0.901384	2.05106e-06	T1_vs_T4	TRUE	TRUE	0.939321	0.487261	2.35369e-08	TRUE	TRUE	Up	439473
O43390	HNRNPR	HNRNPR	Heterogeneous nuclear ribonucleoprotein R	44.3918	NLATTVTEEILEK	_NLATTVTEEILEK_2	fully-tryptic	347	359	-1.28301	3.71732e-06	T0_vs_T3	TRUE	TRUE	0.92151	0.243944	1.8106e-06	TRUE	TRUE	Up	345143
O43390	HNRNPR	HNRNPR	Heterogeneous nuclear ribonucleoprotein R	44.3918	EIEGEEIEIVLAKPPDK	_EIEGEEIEIVLAKPPDK_2	fully-tryptic	398	414	-1.08576	9.69183e-06	T0_vs_T3	TRUE	TRUE	0.922546	0.0775651	4.07802e-06	TRUE	TRUE	Up	112029
O43390	HNRNPR	HNRNPR	Heterogeneous nuclear ribonucleoprotein R	44.3918	EIEGEEIEIVLAKPPDK	_EIEGEEIEIVLAKPPDK_2	fully-tryptic	398	414	-1.14195	9.78879e-06	T0_vs_T5	TRUE	TRUE	0.922546	0.0775651	4.07802e-06	TRUE	TRUE	Up	116659
O43390	HNRNPR	HNRNPR	Heterogeneous nuclear ribonucleoprotein R	44.3918	NLATTVTEEILEK	_NLATTVTEEILEK_2	fully-tryptic	347	359	-1.1021	2.59571e-05	T0_vs_T5	TRUE	TRUE	0.92151	0.243944	1.8106e-06	TRUE	TRUE	Up	42458.7
O43390	HNRNPR	HNRNPR	Heterogeneous nuclear ribonucleoprotein R	44.3918	NLATTVTEEILEK	_NLATTVTEEILEK_2	fully-tryptic	347	359	-1.1792	2.7358e-05	T0_vs_T2	TRUE	TRUE	0.92151	0.243944	1.8106e-06	TRUE	TRUE	Up	43102.4
O43390	HNRNPR	HNRNPR	Heterogeneous nuclear ribonucleoprotein R	44.3918	EIEGEEIEIVLAKPPDK	_EIEGEEIEIVLAKPPDK_2	fully-tryptic	398	414	-0.954291	3.51424e-05	T0_vs_T4	TRUE	TRUE	0.922546	0.0775651	4.07802e-06	TRUE	TRUE	Up	27155
O43390	HNRNPR	HNRNPR	Heterogeneous nuclear ribonucleoprotein R	44.3918	EIEGEEIEIVLAKPPDK	_EIEGEEIEIVLAKPPDK_2	fully-tryptic	398	414	-0.968985	4.75499e-05	T0_vs_T2	TRUE	TRUE	0.922546	0.0775651	4.07802e-06	TRUE	TRUE	Up	20378.3
O43390	HNRNPR	HNRNPR	Heterogeneous nuclear ribonucleoprotein R	44.3918	NLATTVTEEILEK	_NLATTVTEEILEK_2	fully-tryptic	347	359	-0.95215	0.00013352	T0_vs_T4	TRUE	TRUE	0.92151	0.243944	1.8106e-06	TRUE	TRUE	Up	7131.17
O43390	HNRNPR	HNRNPR	Heterogeneous nuclear ribonucleoprotein R	44.3918	EIEGEEIEIVLAKPPDK	_EIEGEEIEIVLAKPPDK_2	fully-tryptic	398	414	-0.867473	0.000355381	T0_vs_T1	TRUE	TRUE	0.922546	0.0775651	4.07802e-06	TRUE	TRUE	Up	2440.97
Q00839	HNRNPU	HNRNPU	Heterogeneous nuclear ribonucleoprotein U	56.6061	HYHQGYY	_HYHQGYY_2	semi-tryptic	819	825	4.84676	7.98372e-10	T1_vs_T5	TRUE	TRUE	0.988255	1.88752	2.48123e-12	TRUE	TRUE	Down	6.0708e+09
Q00839	HNRNPU	HNRNPU	Heterogeneous nuclear ribonucleoprotein U	56.6061	HYHQGYY	_HYHQGYY_2	semi-tryptic	819	825	5.08867	1.25744e-09	T4_vs_T5	TRUE	TRUE	0.988255	1.88752	2.48123e-12	TRUE	TRUE	Down	4.04684e+09
Q00839	HNRNPU	HNRNPU	Heterogeneous nuclear ribonucleoprotein U	56.6061	HYHQGYY	_HYHQGYY_2	semi-tryptic	819	825	4.96782	1.76961e-09	T2_vs_T5	TRUE	TRUE	0.988255	1.88752	2.48123e-12	TRUE	TRUE	Down	2.8073e+09
Q00839	HNRNPU	HNRNPU	Heterogeneous nuclear ribonucleoprotein U	56.6061	HYHQGYY	_HYHQGYY_2	semi-tryptic	819	825	4.89173	3.21261e-09	T3_vs_T5	TRUE	TRUE	0.988255	1.88752	2.48123e-12	TRUE	TRUE	Down	1.52267e+09
Q00839	HNRNPU	HNRNPU	Heterogeneous nuclear ribonucleoprotein U	56.6061	HYHQGYY	_HYHQGYY_2	semi-tryptic	819	825	4.7112	3.64638e-09	T0_vs_T5	TRUE	TRUE	0.988255	1.88752	2.48123e-12	TRUE	TRUE	Down	1.29202e+09
Q00839	HNRNPU	HNRNPU	Heterogeneous nuclear ribonucleoprotein U	56.6061	DEITYVELQK	_DEITYVELQK_2	semi-tryptic	650	659	-1.85796	5.20662e-07	T0_vs_T3	TRUE	TRUE	0.891871	0.249556	7.73868e-07	TRUE	TRUE	Up	3.56845e+06
Q00839	HNRNPU	HNRNPU	Heterogeneous nuclear ribonucleoprotein U	56.6061	DEITYVELQK	_DEITYVELQK_2	semi-tryptic	650	659	-1.63568	1.55296e-06	T0_vs_T5	TRUE	TRUE	0.891871	0.249556	7.73868e-07	TRUE	TRUE	Up	1.05326e+06
Q00839	HNRNPU	HNRNPU	Heterogeneous nuclear ribonucleoprotein U	56.6061	DEITYVELQK	_DEITYVELQK_2	semi-tryptic	650	659	-1.49571	9.30584e-06	T0_vs_T2	TRUE	TRUE	0.891871	0.249556	7.73868e-07	TRUE	TRUE	Up	160728
Q00839	HNRNPU	HNRNPU	Heterogeneous nuclear ribonucleoprotein U	56.6061	GNFTLPEVAECF	_GNFTLPEVAEC[Carbamidomethyl (C)]F_2	semi-tryptic	638	649	-0.824047	4.35216e-05	T0_vs_T5	TRUE	TRUE	0.902078	0.16969	6.1312e-05	TRUE	TRUE	Up	18934.2
Q00839	HNRNPU	HNRNPU	Heterogeneous nuclear ribonucleoprotein U	56.6061	DEITYVELQK	_DEITYVELQK_2	semi-tryptic	650	659	-1.20372	5.44279e-05	T0_vs_T4	TRUE	TRUE	0.891871	0.249556	7.73868e-07	TRUE	TRUE	Up	22115.8
Q00839	HNRNPU	HNRNPU	Heterogeneous nuclear ribonucleoprotein U	56.6061	GNFTLPEVAECF	_GNFTLPEVAEC[Carbamidomethyl (C)]F_2	semi-tryptic	638	649	-0.814385	5.72022e-05	T0_vs_T3	TRUE	TRUE	0.902078	0.16969	6.1312e-05	TRUE	TRUE	Up	14237
Q00839	HNRNPU	HNRNPU	Heterogeneous nuclear ribonucleoprotein U	56.6061	GNFTLPEVAECF	_GNFTLPEVAEC[Carbamidomethyl (C)]F_2	semi-tryptic	638	649	-0.771384	0.000107979	T0_vs_T4	TRUE	TRUE	0.902078	0.16969	6.1312e-05	TRUE	TRUE	Up	7143.83
Q00839	HNRNPU	HNRNPU	Heterogeneous nuclear ribonucleoprotein U	56.6061	DEITYVELQK	_DEITYVELQK_2	semi-tryptic	650	659	-1.06471	0.000117661	T1_vs_T3	TRUE	TRUE	0.891871	0.249556	7.73868e-07	TRUE	TRUE	Up	9048.97
Q00839	HNRNPU	HNRNPU	Heterogeneous nuclear ribonucleoprotein U	56.6061	DEITYVELQK	_DEITYVELQK_2	semi-tryptic	650	659	-0.842431	0.000551166	T1_vs_T5	TRUE	TRUE	0.891871	0.249556	7.73868e-07	TRUE	TRUE	Up	1528.45
Q00839	HNRNPU	HNRNPU	Heterogeneous nuclear ribonucleoprotein U	56.6061	DEITYVELQK	_DEITYVELQK_2	semi-tryptic	650	659	-0.793248	0.00297982	T0_vs_T1	TRUE	TRUE	0.891871	0.249556	7.73868e-07	TRUE	TRUE	Up	266.207
Q9NWY4	HPF1	HPF1	Histone PARylation factor 1	61.2717	NLFAEIIEEHLANR	_NLFAEIIEEHLANR_3	fully-tryptic	323	336	-1.86545	8.82e-09	T3_vs_T4	TRUE	TRUE	0.955699	1.22622	5.12183e-12	TRUE	TRUE	Up	2.11503e+08
Q9NWY4	HPF1	HPF1	Histone PARylation factor 1	61.2717	NLFAEIIEEHLANR	_NLFAEIIEEHLANR_3	fully-tryptic	323	336	-1.68231	1.04993e-08	T2_vs_T4	TRUE	TRUE	0.955699	1.22622	5.12183e-12	TRUE	TRUE	Up	1.60231e+08
Q9NWY4	HPF1	HPF1	Histone PARylation factor 1	61.2717	NLFAEIIEEHLANR	_NLFAEIIEEHLANR_3	fully-tryptic	323	336	-1.79007	1.88705e-08	T3_vs_T5	TRUE	TRUE	0.955699	1.22622	5.12183e-12	TRUE	TRUE	Up	9.48607e+07
Q9NWY4	HPF1	HPF1	Histone PARylation factor 1	61.2717	NLFAEIIEEHLANR	_NLFAEIIEEHLANR_3	fully-tryptic	323	336	-1.60693	2.15146e-08	T2_vs_T5	TRUE	TRUE	0.955699	1.22622	5.12183e-12	TRUE	TRUE	Up	7.46899e+07
Q9NWY4	HPF1	HPF1	Histone PARylation factor 1	61.2717	NLFAEIIEEHLANR	_NLFAEIIEEHLANR_3	fully-tryptic	323	336	-1.51171	7.11493e-08	T1_vs_T4	TRUE	TRUE	0.955699	1.22622	5.12183e-12	TRUE	TRUE	Up	2.1247e+07
Q9NWY4	HPF1	HPF1	Histone PARylation factor 1	61.2717	NLFAEIIEEHLANR	_NLFAEIIEEHLANR_3	fully-tryptic	323	336	-1.43633	1.54902e-07	T1_vs_T5	TRUE	TRUE	0.955699	1.22622	5.12183e-12	TRUE	TRUE	Up	9.27248e+06
Q9NWY4	HPF1	HPF1	Histone PARylation factor 1	61.2717	NLFAEIIEEHLANR	_NLFAEIIEEHLANR_3	fully-tryptic	323	336	-1.27251	3.14383e-07	T0_vs_T4	TRUE	TRUE	0.955699	1.22622	5.12183e-12	TRUE	TRUE	Up	4.04763e+06
Q9NWY4	HPF1	HPF1	Histone PARylation factor 1	61.2717	NLFAEIIEEHLANR	_NLFAEIIEEHLANR_3	fully-tryptic	323	336	-1.19712	6.3491e-07	T0_vs_T5	TRUE	TRUE	0.955699	1.22622	5.12183e-12	TRUE	TRUE	Up	1.8855e+06
Q99714	HSD17B10	HSD17B10	3-hydroxyacyl-CoA dehydrogenase type-2	93.4866	LASQVPFPSR	_LASQVPFPSR_2	semi-tryptic	217	226	4.54994	5.92741e-12	T4_vs_T5	TRUE	TRUE	0.991235	1.89452	3.18569e-13	TRUE	TRUE	Down	7.6761e+11
Q99714	HSD17B10	HSD17B10	3-hydroxyacyl-CoA dehydrogenase type-2	93.4866	LASQVPFPSR	_LASQVPFPSR_2	semi-tryptic	217	226	4.43166	9.044e-12	T2_vs_T5	TRUE	TRUE	0.991235	1.89452	3.18569e-13	TRUE	TRUE	Down	4.90012e+11
Q99714	HSD17B10	HSD17B10	3-hydroxyacyl-CoA dehydrogenase type-2	93.4866	LASQVPFPSR	_LASQVPFPSR_2	semi-tryptic	217	226	4.48858	1.75486e-11	T1_vs_T5	TRUE	TRUE	0.991235	1.89452	3.18569e-13	TRUE	TRUE	Down	2.5578e+11
Q99714	HSD17B10	HSD17B10	3-hydroxyacyl-CoA dehydrogenase type-2	93.4866	LASQVPFPSR	_LASQVPFPSR_2	semi-tryptic	217	226	4.35593	2.06456e-11	T3_vs_T5	TRUE	TRUE	0.991235	1.89452	3.18569e-13	TRUE	TRUE	Down	2.10986e+11
Q99714	HSD17B10	HSD17B10	3-hydroxyacyl-CoA dehydrogenase type-2	93.4866	LASQVPFPSR	_LASQVPFPSR_2	semi-tryptic	217	226	4.49042	2.43892e-11	T0_vs_T5	TRUE	TRUE	0.991235	1.89452	3.18569e-13	TRUE	TRUE	Down	1.84115e+11
Q99714	HSD17B10	HSD17B10	3-hydroxyacyl-CoA dehydrogenase type-2	93.4866	LVGQGASAVLLDLPNSGGEAQAK	_LVGQGASAVLLDLPNSGGEAQAK_3	fully-tryptic	30	52	-0.797556	1.60945e-05	T0_vs_T3	TRUE	TRUE	0.859775	0.213694	6.99067e-06	TRUE	TRUE	Up	49554.5
P51659	HSD17B4	HSD17B4	Peroxisomal multifunctional enzyme type 2	65.4891	VLHGEQYLELYKPLPR	_VLHGEQYLELYKPLPR_3	fully-tryptic	404	419	-6.19747	0.000732947	T1_vs_T5	TRUE	TRUE	0.863202	1.57252	0.000675137	TRUE	TRUE	Up	8455.55
P51659	HSD17B4	HSD17B4	Peroxisomal multifunctional enzyme type 2	65.4891	VLHGEQYLELYKPLPR	_VLHGEQYLELYKPLPR_3	fully-tryptic	404	419	-5.97997	0.00148318	T0_vs_T5	TRUE	TRUE	0.863202	1.57252	0.000675137	TRUE	TRUE	Up	4031.85
P51659	HSD17B4	HSD17B4	Peroxisomal multifunctional enzyme type 2	65.4891	VLHGEQYLELYKPLPR	_VLHGEQYLELYKPLPR_3	fully-tryptic	404	419	-6.57998	0.00214627	T2_vs_T5	TRUE	TRUE	0.863202	1.57252	0.000675137	TRUE	TRUE	Up	3065.78
P51659	HSD17B4	HSD17B4	Peroxisomal multifunctional enzyme type 2	65.4891	VLHGEQYLELYKPLPR	_VLHGEQYLELYKPLPR_3	fully-tryptic	404	419	-6.33792	0.00851974	T3_vs_T5	TRUE	TRUE	0.863202	1.57252	0.000675137	TRUE	TRUE	Up	743.91
P07900	HSP90AA1	HSP90AA1	Heat shock protein HSP 90-alpha	52.1858	LGLGIDEDDPTADDTSAAVT	_LGLGIDEDDPTADDTSAAVT_2	semi-tryptic	694	713	-1.48787	4.50613e-05	T0_vs_T3	TRUE	TRUE	0.878703	0.24503	0.000108678	TRUE	TRUE	Up	33018.8
P07900	HSP90AA1	HSP90AA1	Heat shock protein HSP 90-alpha	52.1858	LGLGIDEDDPTADDTSAAVT	_LGLGIDEDDPTADDTSAAVT_2	semi-tryptic	694	713	-1.32196	0.000118767	T0_vs_T5	TRUE	TRUE	0.878703	0.24503	0.000108678	TRUE	TRUE	Up	11130.7
P07900	HSP90AA1	HSP90AA1	Heat shock protein HSP 90-alpha	52.1858	LGLGIDEDDPTADDTSAAVT	_LGLGIDEDDPTADDTSAAVT_2	semi-tryptic	694	713	-1.37181	0.000151989	T0_vs_T2	TRUE	TRUE	0.878703	0.24503	0.000108678	TRUE	TRUE	Up	9025.73
P07900	HSP90AA1	HSP90AA1	Heat shock protein HSP 90-alpha	52.1858	LGLGIDEDDPTADDTSAAVT	_LGLGIDEDDPTADDTSAAVT_2	semi-tryptic	694	713	-1.23681	0.00031023	T0_vs_T4	TRUE	TRUE	0.878703	0.24503	0.000108678	TRUE	TRUE	Up	3986.75
P08238	HSP90AB1	HSP90AB1	Heat shock protein HSP 90-beta	74.7238	LFETALLSSGFSLEDPQTHSNR	_LFETALLSSGFSLEDPQTHSNR_3	semi-tryptic	658	679	-1.63724	2.22123e-06	T0_vs_T5	TRUE	TRUE	0.932282	0.214026	1.97777e-06	TRUE	TRUE	Up	737089
P08238	HSP90AB1	HSP90AB1	Heat shock protein HSP 90-beta	74.7238	LFETALLSSGFSLEDPQTHSNR	_LFETALLSSGFSLEDPQTHSNR_3	semi-tryptic	658	679	-1.63876	1.03368e-05	T0_vs_T2	TRUE	TRUE	0.932282	0.214026	1.97777e-06	TRUE	TRUE	Up	158536
P08238	HSP90AB1	HSP90AB1	Heat shock protein HSP 90-beta	74.7238	LFETALLSSGFSLEDPQTHSNR	_LFETALLSSGFSLEDPQTHSNR_3	semi-tryptic	658	679	-1.54724	1.15718e-05	T0_vs_T3	TRUE	TRUE	0.932282	0.214026	1.97777e-06	TRUE	TRUE	Up	133707
P08238	HSP90AB1	HSP90AB1	Heat shock protein HSP 90-beta	74.7238	LFETALLSSGFSLEDPQTHSNR	_LFETALLSSGFSLEDPQTHSNR_3	semi-tryptic	658	679	-1.38927	1.57018e-05	T0_vs_T4	TRUE	TRUE	0.932282	0.214026	1.97777e-06	TRUE	TRUE	Up	88478.2
P08238	HSP90AB1	HSP90AB1	Heat shock protein HSP 90-beta	74.7238	LFETALLSSGFSLEDPQTHSNR	_LFETALLSSGFSLEDPQTHSNR_3	semi-tryptic	658	679	-1.27037	9.38332e-05	T0_vs_T1	TRUE	TRUE	0.932282	0.214026	1.97777e-06	TRUE	TRUE	Up	13538.6
P08238	HSP90AB1	HSP90AB1	Heat shock protein HSP 90-beta	74.7238	EDQTEYLEER	_EDQTEYLEER_2	fully-tryptic	187	196	9.02743	0.000120347	T0_vs_T5	TRUE	FALSE	0.899299	1.59887	4.20227e-05	TRUE	TRUE	Down	75011.7
P08238	HSP90AB1	HSP90AB1	Heat shock protein HSP 90-beta	74.7238	EDQTEYLEER	_EDQTEYLEER_2	fully-tryptic	187	196	8.99271	0.000249223	T1_vs_T5	TRUE	FALSE	0.899299	1.59887	4.20227e-05	TRUE	TRUE	Down	36082.9
P08238	HSP90AB1	HSP90AB1	Heat shock protein HSP 90-beta	74.7238	EDQTEYLEER	_EDQTEYLEER_2	fully-tryptic	187	196	8.92462	0.00119102	T2_vs_T5	TRUE	FALSE	0.899299	1.59887	4.20227e-05	TRUE	TRUE	Down	7493.25
P08238	HSP90AB1	HSP90AB1	Heat shock protein HSP 90-beta	74.7238	EDQTEYLEER	_EDQTEYLEER_2	fully-tryptic	187	196	8.94971	0.00210551	T3_vs_T5	TRUE	FALSE	0.899299	1.59887	4.20227e-05	TRUE	TRUE	Down	4250.6
P14625	HSP90B1	HSP90B1	Endoplasmin	60.274	TETVEEPMEEEEAAKEEK	_TETVEEPMEEEEAAKEEK_2	fully-tryptic	286	303	-1.25268	7.39469e-05	T0_vs_T4	TRUE	TRUE	0.912417	4.36067	4.84339e-05	TRUE	TRUE	Up	16940.3
P14625	HSP90B1	HSP90B1	Endoplasmin	60.274	TETVEEPMEEEEAAKEEK	_TETVEEPMEEEEAAKEEK_2	fully-tryptic	286	303	-1.19958	0.000147723	T0_vs_T5	TRUE	TRUE	0.912417	4.36067	4.84339e-05	TRUE	TRUE	Up	8120.49
P14625	HSP90B1	HSP90B1	Endoplasmin	60.274	TETVEEPMEEEEAAKEEK	_TETVEEPMEEEEAAKEEK_2	fully-tryptic	286	303	-0.993698	0.000678254	T0_vs_T3	TRUE	TRUE	0.912417	4.36067	4.84339e-05	TRUE	TRUE	Up	1465.08
P14625	HSP90B1	HSP90B1	Endoplasmin	60.274	TETVEEPMEEEEAAKEEK	_TETVEEPMEEEEAAKEEK_2	fully-tryptic	286	303	-0.862393	0.00152842	T0_vs_T2	TRUE	TRUE	0.912417	4.36067	4.84339e-05	TRUE	TRUE	Up	564.238
P0DMV8	HSPA1A	HSPA1A;HSPA1B	Heat shock 70 kDa protein 1A	85.4914	QTQIFTTYSDNQPGVLIQ	_QTQIFTTYSDNQPGVLIQ_2	semi-tryptic	424	441	-6.52993	4.54327e-07	T0_vs_T5	TRUE	FALSE	0.970056	0.37365	1.37566e-07	TRUE	TRUE	Up	1.43727e+07
P0DMV8	HSPA1A	HSPA1A;HSPA1B	Heat shock 70 kDa protein 1A	85.4914	QTQIFTTYSDNQPGVLIQ	_QTQIFTTYSDNQPGVLIQ_2	semi-tryptic	424	441	-5.67142	9.78532e-07	T0_vs_T4	TRUE	FALSE	0.970056	0.37365	1.37566e-07	TRUE	TRUE	Up	5.79584e+06
P0DMV8	HSPA1A	HSPA1A;HSPA1B	Heat shock 70 kDa protein 1A	85.4914	QTQIFTTYSDNQPGVLIQ	_QTQIFTTYSDNQPGVLIQ_2	semi-tryptic	424	441	-5.68215	1.47321e-06	T0_vs_T3	TRUE	FALSE	0.970056	0.37365	1.37566e-07	TRUE	TRUE	Up	3.85699e+06
P0DMV8	HSPA1A	HSPA1A;HSPA1B	Heat shock 70 kDa protein 1A	85.4914	QTQIFTTYSDNQPGVLIQ	_QTQIFTTYSDNQPGVLIQ_2	semi-tryptic	424	441	-4.04035	6.88012e-05	T0_vs_T2	TRUE	FALSE	0.970056	0.37365	1.37566e-07	TRUE	TRUE	Up	58725
P0DMV8	HSPA1A	HSPA1A;HSPA1B	Heat shock 70 kDa protein 1A	85.4914	QTQIFTTYSDNQPGVLIQ	_QTQIFTTYSDNQPGVLIQ_2	semi-tryptic	424	441	-2.48958	0.00634615	T2_vs_T5	TRUE	FALSE	0.970056	0.37365	1.37566e-07	TRUE	TRUE	Up	392.298
P34932	HSPA4	HSPA4	Heat shock 70 kDa protein 4	83.3333	MQVDQEEPHVEEQQQQTPAENK	_MQVDQEEPHVEEQQQQTPAENK_3	fully-tryptic	522	543	-1.12903	8.09174e-05	T0_vs_T3	TRUE	TRUE	0.863507	0.27238	3.07221e-05	TRUE	TRUE	Up	13952.9
P34932	HSPA4	HSPA4	Heat shock 70 kDa protein 4	83.3333	MQVDQEEPHVEEQQQQTPAENK	_MQVDQEEPHVEEQQQQTPAENK_3	fully-tryptic	522	543	-1.08273	0.000178845	T1_vs_T3	TRUE	TRUE	0.863507	0.27238	3.07221e-05	TRUE	TRUE	Up	6054
P34932	HSPA4	HSPA4	Heat shock 70 kDa protein 4	83.3333	MQVDQEEPHVEEQQQQTPAENK	_MQVDQEEPHVEEQQQQTPAENK_3	fully-tryptic	522	543	-1.0134	0.000184769	T0_vs_T5	TRUE	TRUE	0.863507	0.27238	3.07221e-05	TRUE	TRUE	Up	5484.7
P34932	HSPA4	HSPA4	Heat shock 70 kDa protein 4	83.3333	MQVDQEEPHVEEQQQQTPAENK	_MQVDQEEPHVEEQQQQTPAENK_3	fully-tryptic	522	543	-0.967094	0.000285227	T1_vs_T5	TRUE	TRUE	0.863507	0.27238	3.07221e-05	TRUE	TRUE	Up	3390.61
P34932	HSPA4	HSPA4	Heat shock 70 kDa protein 4	83.3333	NAVEEYVYEMR	_NAVEEYVYEMR_2	fully-tryptic	619	629	-0.975799	0.00066638	T0_vs_T5	TRUE	TRUE	0.852645	0.326651	0.000454548	TRUE	TRUE	Up	1464.33
P34932	HSPA4	HSPA4	Heat shock 70 kDa protein 4	83.3333	MQVDQEEPHVEEQQQQTPAENK	_MQVDQEEPHVEEQQQQTPAENK_3	fully-tryptic	522	543	-0.890554	0.000862567	T0_vs_T2	TRUE	TRUE	0.863507	0.27238	3.07221e-05	TRUE	TRUE	Up	1032.45
P34932	HSPA4	HSPA4	Heat shock 70 kDa protein 4	83.3333	MQVDQEEPHVEEQQQQTPAENK	_MQVDQEEPHVEEQQQQTPAENK_3	fully-tryptic	522	543	-0.844247	0.00278975	T1_vs_T2	TRUE	TRUE	0.863507	0.27238	3.07221e-05	TRUE	TRUE	Up	302.624
P34932	HSPA4	HSPA4	Heat shock 70 kDa protein 4	83.3333	NAVEEYVYEMR	_NAVEEYVYEMR_2	fully-tryptic	619	629	-0.848742	0.00281212	T0_vs_T4	TRUE	TRUE	0.852645	0.326651	0.000454548	TRUE	TRUE	Up	301.815
P34932	HSPA4	HSPA4	Heat shock 70 kDa protein 4	83.3333	NAVEEYVYEMR	_NAVEEYVYEMR_2	fully-tryptic	619	629	-0.868295	0.00301869	T0_vs_T3	TRUE	TRUE	0.852645	0.326651	0.000454548	TRUE	TRUE	Up	287.64
P34932	HSPA4	HSPA4	Heat shock 70 kDa protein 4	83.3333	NAVEEYVYEMR	_NAVEEYVYEMR_2	fully-tryptic	619	629	-0.767391	0.00583151	T0_vs_T2	TRUE	TRUE	0.852645	0.326651	0.000454548	TRUE	TRUE	Up	131.594
P11021	HSPA5	HSPA5	Endoplasmic reticulum chaperone BiP	76.2997	PYIQVDIGGGQTK	_PYIQVDIGGGQTK_2	fully-tryptic	126	138	1.58628	1.5302e-06	T1_vs_T5	TRUE	TRUE	0.910087	1.78541	1.27938e-06	TRUE	TRUE	Down	1.03665e+06
P11021	HSPA5	HSPA5	Endoplasmic reticulum chaperone BiP	76.2997	LYGSAGPPPTGEEDTAEK	_LYGSAGPPPTGEEDTAEK_2	fully-tryptic	634	651	4.03366	1.85661e-06	T1_vs_T5	TRUE	TRUE	0.93401	1.95412	1.21375e-06	TRUE	TRUE	Down	2.1726e+06
P11021	HSPA5	HSPA5	Endoplasmic reticulum chaperone BiP	76.2997	LYGSAGPPPTGEEDTAEK	_LYGSAGPPPTGEEDTAEK_2	fully-tryptic	634	651	3.27073	1.58325e-05	T0_vs_T5	TRUE	TRUE	0.93401	1.95412	1.21375e-06	TRUE	TRUE	Down	206583
P11021	HSPA5	HSPA5	Endoplasmic reticulum chaperone BiP	76.2997	LYGSAGPPPTGEEDTAEK	_LYGSAGPPPTGEEDTAEK_2	fully-tryptic	634	651	3.84378	1.84175e-05	T4_vs_T5	TRUE	TRUE	0.93401	1.95412	1.21375e-06	TRUE	TRUE	Down	208702
P11021	HSPA5	HSPA5	Endoplasmic reticulum chaperone BiP	76.2997	NQLTSNPENTVFDAKR	_NQLTSNPENTVFDAKR_3	fully-tryptic	82	97	0.863215	2.20283e-05	T0_vs_T5	TRUE	TRUE	0.895559	0.856537	4.94574e-05	TRUE	TRUE	Down	39186.7
P11021	HSPA5	HSPA5	Endoplasmic reticulum chaperone BiP	76.2997	PYIQVDIGGGQTK	_PYIQVDIGGGQTK_2	fully-tryptic	126	138	1.21055	2.59571e-05	T0_vs_T5	TRUE	TRUE	0.910087	1.78541	1.27938e-06	TRUE	TRUE	Down	46636.4
P11021	HSPA5	HSPA5	Endoplasmic reticulum chaperone BiP	76.2997	LYGSAGPPPTGEEDTAEK	_LYGSAGPPPTGEEDTAEK_2	fully-tryptic	634	651	3.58009	3.41721e-05	T2_vs_T5	TRUE	TRUE	0.93401	1.95412	1.21375e-06	TRUE	TRUE	Down	104767
P11021	HSPA5	HSPA5	Endoplasmic reticulum chaperone BiP	76.2997	LYGSAGPPPTGEEDTAEK	_LYGSAGPPPTGEEDTAEK_2	fully-tryptic	634	651	3.65781	4.86603e-05	T3_vs_T5	TRUE	TRUE	0.93401	1.95412	1.21375e-06	TRUE	TRUE	Down	75170.4
P11021	HSPA5	HSPA5	Endoplasmic reticulum chaperone BiP	76.2997	PYIQVDIGGGQTK	_PYIQVDIGGGQTK_2	fully-tryptic	126	138	1.30579	6.11216e-05	T3_vs_T5	TRUE	TRUE	0.910087	1.78541	1.27938e-06	TRUE	TRUE	Down	21363.8
P11021	HSPA5	HSPA5	Endoplasmic reticulum chaperone BiP	76.2997	PYIQVDIGGGQTK	_PYIQVDIGGGQTK_2	fully-tryptic	126	138	1.29351	8.3004e-05	T2_vs_T5	TRUE	TRUE	0.910087	1.78541	1.27938e-06	TRUE	TRUE	Down	15583.7
P11021	HSPA5	HSPA5	Endoplasmic reticulum chaperone BiP	76.2997	PYIQVDIGGGQTK	_PYIQVDIGGGQTK_2	fully-tryptic	126	138	1.22991	0.000185443	T4_vs_T5	TRUE	TRUE	0.910087	1.78541	1.27938e-06	TRUE	TRUE	Down	6632.26
P11142	HSPA8	HSPA8	Heat shock cognate 71 kDa protein	73.6842	HWPFMVVNDAGRPK	_HWPFMVVNDAGRPK_2	fully-tryptic	89	102	-1.05438	8.50874e-07	T0_vs_T5	TRUE	TRUE	0.94197	0.349241	5.36493e-07	TRUE	TRUE	Up	1.23917e+06
P11142	HSPA8	HSPA8	Heat shock cognate 71 kDa protein	73.6842	MVVNDAGRPK	_MVVNDAGRPK_3	semi-tryptic	93	102	1.27857	3.17659e-06	T0_vs_T5	TRUE	TRUE	0.911352	0.00906749	1.4425e-06	TRUE	TRUE	Down	402498
P11142	HSPA8	HSPA8	Heat shock cognate 71 kDa protein	73.6842	HWPFMVVNDAGRPK	_HWPFMVVNDAGRPK_2	fully-tryptic	89	102	-0.978764	3.27096e-06	T0_vs_T3	TRUE	TRUE	0.94197	0.349241	5.36493e-07	TRUE	TRUE	Up	299228
P11142	HSPA8	HSPA8	Heat shock cognate 71 kDa protein	73.6842	HWPFMVVNDAGRPK	_HWPFMVVNDAGRPK_2	fully-tryptic	89	102	-0.887149	6.60191e-06	T1_vs_T5	TRUE	TRUE	0.94197	0.349241	5.36493e-07	TRUE	TRUE	Up	134378
P11142	HSPA8	HSPA8	Heat shock cognate 71 kDa protein	73.6842	HWPFMVVNDAGRPK	_HWPFMVVNDAGRPK_2	fully-tryptic	89	102	-0.864191	1.09174e-05	T0_vs_T4	TRUE	TRUE	0.94197	0.349241	5.36493e-07	TRUE	TRUE	Up	79157.2
P11142	HSPA8	HSPA8	Heat shock cognate 71 kDa protein	73.6842	HWPFMVVNDAGRPK	_HWPFMVVNDAGRPK_2	fully-tryptic	89	102	-0.816212	3.44521e-05	T0_vs_T2	TRUE	TRUE	0.94197	0.349241	5.36493e-07	TRUE	TRUE	Up	23691.2
P11142	HSPA8	HSPA8	Heat shock cognate 71 kDa protein	73.6842	HWPFMVVNDAGRPK	_HWPFMVVNDAGRPK_2	fully-tryptic	89	102	-0.811536	3.6221e-05	T1_vs_T3	TRUE	TRUE	0.94197	0.349241	5.36493e-07	TRUE	TRUE	Up	22405.1
P11142	HSPA8	HSPA8	Heat shock cognate 71 kDa protein	73.6842	MVVNDAGRPK	_MVVNDAGRPK_3	semi-tryptic	93	102	0.982786	3.90843e-05	T0_vs_T2	TRUE	TRUE	0.911352	0.00906749	1.4425e-06	TRUE	TRUE	Down	25145.3
P11142	HSPA8	HSPA8	Heat shock cognate 71 kDa protein	73.6842	SENVQDLLLLDVTPL	_SENVQDLLLLDVTPL_3	semi-tryptic	385	399	1.30824	4.37813e-05	T0_vs_T4	TRUE	FALSE	0.907965	0.510909	2.88349e-05	TRUE	TRUE	Down	29881.1
P11142	HSPA8	HSPA8	Heat shock cognate 71 kDa protein	73.6842	MVVNDAGRPK	_MVVNDAGRPK_3	semi-tryptic	93	102	0.947809	6.30309e-05	T0_vs_T3	TRUE	TRUE	0.911352	0.00906749	1.4425e-06	TRUE	TRUE	Down	15037.2
P11142	HSPA8	HSPA8	Heat shock cognate 71 kDa protein	73.6842	SENVQDLLLLDVTPL	_SENVQDLLLLDVTPL_3	semi-tryptic	385	399	1.26913	9.08549e-05	T1_vs_T4	TRUE	FALSE	0.907965	0.510909	2.88349e-05	TRUE	TRUE	Down	13968.8
P11142	HSPA8	HSPA8	Heat shock cognate 71 kDa protein	73.6842	MVVNDAGRPK	_MVVNDAGRPK_3	semi-tryptic	93	102	0.968418	0.000129967	T0_vs_T1	TRUE	TRUE	0.911352	0.00906749	1.4425e-06	TRUE	TRUE	Down	7451.25
P11142	HSPA8	HSPA8	Heat shock cognate 71 kDa protein	73.6842	MVVNDAGRPK	_MVVNDAGRPK_3	semi-tryptic	93	102	0.853424	0.000183908	T0_vs_T4	TRUE	TRUE	0.911352	0.00906749	1.4425e-06	TRUE	TRUE	Down	4640.51
P11142	HSPA8	HSPA8	Heat shock cognate 71 kDa protein	73.6842	SENVQDLLLLDVTPL	_SENVQDLLLLDVTPL_3	semi-tryptic	385	399	0.926578	0.000648392	T0_vs_T3	TRUE	FALSE	0.907965	0.510909	2.88349e-05	TRUE	TRUE	Down	1429.04
P11142	HSPA8	HSPA8	Heat shock cognate 71 kDa protein	73.6842	SENVQDLLLLDVTPL	_SENVQDLLLLDVTPL_3	semi-tryptic	385	399	0.887472	0.0021932	T1_vs_T3	TRUE	FALSE	0.907965	0.510909	2.88349e-05	TRUE	TRUE	Down	404.647
P38646	HSPA9	HSPA9	Stress-70 protein, mitochondrial	68.9249	ERVEAVNMAEGIIHDTETK	_ERVEAVNMAEGIIHDTETK_3	fully-tryptic	577	595	-0.96567	2.71603e-06	T0_vs_T5	TRUE	TRUE	0.936349	0.375333	2.64834e-06	TRUE	TRUE	Up	355545
P38646	HSPA9	HSPA9	Stress-70 protein, mitochondrial	68.9249	ERVEAVNMAEGIIHDTETK	_ERVEAVNMAEGIIHDTETK_3	fully-tryptic	577	595	-0.899402	6.9646e-06	T0_vs_T4	TRUE	TRUE	0.936349	0.375333	2.64834e-06	TRUE	TRUE	Up	129139
P38646	HSPA9	HSPA9	Stress-70 protein, mitochondrial	68.9249	ERVEAVNMAEGIIHDTETK	_ERVEAVNMAEGIIHDTETK_3	fully-tryptic	577	595	-0.823041	1.91977e-05	T0_vs_T3	TRUE	TRUE	0.936349	0.375333	2.64834e-06	TRUE	TRUE	Up	42871.8
P38646	HSPA9	HSPA9	Stress-70 protein, mitochondrial	68.9249	ERVEAVNMAEGIIHDTETK	_ERVEAVNMAEGIIHDTETK_4	fully-tryptic	577	595	-0.76893	3.38173e-05	T0_vs_T5	TRUE	TRUE	0.879531	36.4092	2.37735e-06	TRUE	TRUE	Up	22737.8
Q9NZL4	HSPBP1	HSPBP1	Hsp70-binding protein 1	51.532	ECREPELGLEELLR	_EC[Carbamidomethyl (C)]REPELGLEELLR_3	fully-tryptic	309	322	1.30876	3.89014e-05	T0_vs_T5	TRUE	TRUE	0.853713	0.59386	7.8684e-05	TRUE	TRUE	Down	33643
Q9NZL4	HSPBP1	HSPBP1	Hsp70-binding protein 1	51.532	ECREPELGLEELLR	_EC[Carbamidomethyl (C)]REPELGLEELLR_3	fully-tryptic	309	322	0.95854	0.000600233	T0_vs_T4	TRUE	TRUE	0.853713	0.59386	7.8684e-05	TRUE	TRUE	Down	1596.95
Q9NZL4	HSPBP1	HSPBP1	Hsp70-binding protein 1	51.532	ECREPELGLEELLR	_EC[Carbamidomethyl (C)]REPELGLEELLR_3	fully-tryptic	309	322	0.837536	0.000697882	T0_vs_T3	TRUE	TRUE	0.853713	0.59386	7.8684e-05	TRUE	TRUE	Down	1200.11
P10809	HSPD1	HSPD1	60 kDa heat shock protein, mitochondrial	81.6754	RIQEIIEQLDVTTSEYEK	_RIQEIIEQLDVTTSEYEK_2	fully-tryptic	370	387	-1.36627	3.16419e-08	T0_vs_T3	TRUE	TRUE	0.95193	0.540993	9.24192e-11	TRUE	TRUE	Up	4.31793e+07
P10809	HSPD1	HSPD1	60 kDa heat shock protein, mitochondrial	81.6754	RIQEIIEQLDVTTSEYEK	_RIQEIIEQLDVTTSEYEK_2	fully-tryptic	370	387	-1.18723	1.71567e-07	T0_vs_T5	TRUE	TRUE	0.95193	0.540993	9.24192e-11	TRUE	TRUE	Up	6.91992e+06
P10809	HSPD1	HSPD1	60 kDa heat shock protein, mitochondrial	81.6754	LVQDVANNTNEEAGDGTTTATVL	_LVQDVANNTNEEAGDGTTTATVL_2	semi-tryptic	97	119	1.40545	3.32701e-07	T1_vs_T5	TRUE	TRUE	0.861024	0.865215	8.60269e-07	TRUE	TRUE	Down	4.22434e+06
P10809	HSPD1	HSPD1	60 kDa heat shock protein, mitochondrial	81.6754	RIQEIIEQLDVTTSEYEK	_RIQEIIEQLDVTTSEYEK_2	fully-tryptic	370	387	-1.00773	3.75348e-07	T1_vs_T3	TRUE	TRUE	0.95193	0.540993	9.24192e-11	TRUE	TRUE	Up	2.68479e+06
P10809	HSPD1	HSPD1	60 kDa heat shock protein, mitochondrial	81.6754	RIQEIIEQLDVTTSEYEK	_RIQEIIEQLDVTTSEYEK_2	fully-tryptic	370	387	-1.13257	4.27177e-07	T2_vs_T3	TRUE	TRUE	0.95193	0.540993	9.24192e-11	TRUE	TRUE	Up	2.65129e+06
P10809	HSPD1	HSPD1	60 kDa heat shock protein, mitochondrial	81.6754	RIQEIIEQLDVTTSEYEK	_RIQEIIEQLDVTTSEYEK_2	fully-tryptic	370	387	-1.07878	5.11878e-07	T0_vs_T4	TRUE	TRUE	0.95193	0.540993	9.24192e-11	TRUE	TRUE	Up	2.1075e+06
P10809	HSPD1	HSPD1	60 kDa heat shock protein, mitochondrial	81.6754	RIQEIIEQLDVTTSEYEK	_RIQEIIEQLDVTTSEYEK_2	fully-tryptic	370	387	-0.828685	4.02419e-06	T1_vs_T5	TRUE	TRUE	0.95193	0.540993	9.24192e-11	TRUE	TRUE	Up	205926
P10809	HSPD1	HSPD1	60 kDa heat shock protein, mitochondrial	81.6754	RIQEIIEQLDVTTSEYEK	_RIQEIIEQLDVTTSEYEK_2	fully-tryptic	370	387	-0.953527	4.06129e-06	T2_vs_T5	TRUE	TRUE	0.95193	0.540993	9.24192e-11	TRUE	TRUE	Up	234784
P10809	HSPD1	HSPD1	60 kDa heat shock protein, mitochondrial	81.6754	LVQDVANNTNEEAGDGTTTATVL	_LVQDVANNTNEEAGDGTTTATVL_2	semi-tryptic	97	119	1.14382	1.02298e-05	T0_vs_T5	TRUE	TRUE	0.861024	0.865215	8.60269e-07	TRUE	TRUE	Down	111813
P10809	HSPD1	HSPD1	60 kDa heat shock protein, mitochondrial	81.6754	RIQEIIEQLDVTTSEYEK	_RIQEIIEQLDVTTSEYEK_2	fully-tryptic	370	387	-0.845083	1.19248e-05	T2_vs_T4	TRUE	TRUE	0.95193	0.540993	9.24192e-11	TRUE	TRUE	Up	70867.5
P10809	HSPD1	HSPD1	60 kDa heat shock protein, mitochondrial	81.6754	VTDALNAT	_VTDALNAT_1	semi-tryptic	421	428	1.33027	2.33741e-05	T0_vs_T5	TRUE	TRUE	0.934351	0.148112	7.50755e-06	TRUE	TRUE	Down	56912.2
P10809	HSPD1	HSPD1	60 kDa heat shock protein, mitochondrial	81.6754	LVQDVANNTNEEAGDGTTTATVL	_LVQDVANNTNEEAGDGTTTATVL_2	semi-tryptic	97	119	1.00822	3.48327e-05	T1_vs_T3	TRUE	TRUE	0.861024	0.865215	8.60269e-07	TRUE	TRUE	Down	28944.7
P10809	HSPD1	HSPD1	60 kDa heat shock protein, mitochondrial	81.6754	VTDALNAT	_VTDALNAT_1	semi-tryptic	421	428	1.20286	6.65986e-05	T0_vs_T4	TRUE	TRUE	0.934351	0.148112	7.50755e-06	TRUE	TRUE	Down	18061.4
P10809	HSPD1	HSPD1	60 kDa heat shock protein, mitochondrial	81.6754	LVQDVANNTNEEAGDGTTTATVL	_LVQDVANNTNEEAGDGTTTATVL_2	semi-tryptic	97	119	0.861523	8.39538e-05	T1_vs_T4	TRUE	TRUE	0.861024	0.865215	8.60269e-07	TRUE	TRUE	Down	10261.9
P10809	HSPD1	HSPD1	60 kDa heat shock protein, mitochondrial	81.6754	VTDALNAT	_VTDALNAT_1	semi-tryptic	421	428	1.02625	0.000184242	T0_vs_T3	TRUE	TRUE	0.934351	0.148112	7.50755e-06	TRUE	TRUE	Down	5570.13
P10809	HSPD1	HSPD1	60 kDa heat shock protein, mitochondrial	81.6754	VTDALNAT	_VTDALNAT_1	semi-tryptic	421	428	0.818919	0.00167254	T0_vs_T1	TRUE	TRUE	0.934351	0.148112	7.50755e-06	TRUE	TRUE	Down	489.625
O43719	HTATSF1	HTATSF1	HIV Tat-specific factor 1	47.6821	FGIIMR	_FGIIMR_2	fully-tryptic	156	161	-1.26235	6.32292e-05	T1_vs_T4	TRUE	TRUE	0.936657	0.488812	1.60327e-06	TRUE	TRUE	Up	19964.7
O43719	HTATSF1	HTATSF1	HIV Tat-specific factor 1	47.6821	FGIIMR	_FGIIMR_2	fully-tryptic	156	161	-1.11606	0.000110215	T1_vs_T3	TRUE	TRUE	0.936657	0.488812	1.60327e-06	TRUE	TRUE	Up	10126.2
O43719	HTATSF1	HTATSF1	HIV Tat-specific factor 1	47.6821	FGIIMR	_FGIIMR_2	fully-tryptic	156	161	-1.02656	0.00012082	T1_vs_T5	TRUE	TRUE	0.936657	0.488812	1.60327e-06	TRUE	TRUE	Up	8496.58
O43719	HTATSF1	HTATSF1	HIV Tat-specific factor 1	47.6821	FGIIMR	_FGIIMR_2	fully-tryptic	156	161	-1.05893	0.000493369	T0_vs_T4	TRUE	TRUE	0.936657	0.488812	1.60327e-06	TRUE	TRUE	Up	2146.33
O43719	HTATSF1	HTATSF1	HIV Tat-specific factor 1	47.6821	FGIIMR	_FGIIMR_2	fully-tryptic	156	161	-0.912638	0.000500836	T0_vs_T3	TRUE	TRUE	0.936657	0.488812	1.60327e-06	TRUE	TRUE	Up	1822.23
O43719	HTATSF1	HTATSF1	HIV Tat-specific factor 1	47.6821	FGIIMR	_FGIIMR_2	fully-tryptic	156	161	-0.823139	0.000957159	T0_vs_T5	TRUE	TRUE	0.936657	0.488812	1.60327e-06	TRUE	TRUE	Up	859.981
P41252	IARS1	IARS1	Isoleucine--tRNA ligase, cytoplasmic	73.2171	EEEIEFLYNENTVR	_EEEIEFLYNENTVR_2	fully-tryptic	673	686	0.958014	9.57386e-05	T0_vs_T5	TRUE	TRUE	0.883401	0.750619	3.24652e-05	TRUE	TRUE	Down	10006.6
P41252	IARS1	IARS1	Isoleucine--tRNA ligase, cytoplasmic	73.2171	EEEIEFLYNENTVR	_EEEIEFLYNENTVR_2	fully-tryptic	673	686	0.78355	0.000321183	T0_vs_T3	TRUE	TRUE	0.883401	0.750619	3.24652e-05	TRUE	TRUE	Down	2439.58
P41252	IARS1	IARS1	Isoleucine--tRNA ligase, cytoplasmic	73.2171	YAHQSGFHVDRR	_YAHQSGFHVDRR_2	fully-tryptic	71	82	-1.73404	0.000397901	T0_vs_T5	TRUE	TRUE	0.904871	1.70259	0.000122432	TRUE	TRUE	Up	4357.98
P41252	IARS1	IARS1	Isoleucine--tRNA ligase, cytoplasmic	73.2171	EEEIEFLYNENTVR	_EEEIEFLYNENTVR_2	fully-tryptic	673	686	0.758725	0.000522218	T0_vs_T4	TRUE	TRUE	0.883401	0.750619	3.24652e-05	TRUE	TRUE	Down	1452.89
P41252	IARS1	IARS1	Isoleucine--tRNA ligase, cytoplasmic	73.2171	YAHQSGFHVDRR	_YAHQSGFHVDRR_2	fully-tryptic	71	82	-1.28235	0.00195303	T1_vs_T5	TRUE	TRUE	0.904871	1.70259	0.000122432	TRUE	TRUE	Up	656.597
P41252	IARS1	IARS1	Isoleucine--tRNA ligase, cytoplasmic	73.2171	YAHQSGFHVDRR	_YAHQSGFHVDRR_2	fully-tryptic	71	82	-1.42347	0.00213648	T0_vs_T4	TRUE	TRUE	0.904871	1.70259	0.000122432	TRUE	TRUE	Up	666.271
Q9BW83	IFT27	IFT27	Intraflagellar transport protein 27 homolog	58.0645	TVPVPDTGDSVELFIFDSAGK	_TVPVPDTGDSVELFIFDSAGK_2	fully-tryptic	48	68	-0.833798	5.31185e-06	T0_vs_T5	TRUE	TRUE	0.866888	0.211978	1.08839e-05	TRUE	TRUE	Up	156969
Q9BW83	IFT27	IFT27	Intraflagellar transport protein 27 homolog	58.0645	TVPVPDTGDSVELFIFDSAGK	_TVPVPDTGDSVELFIFDSAGK_2	fully-tryptic	48	68	-0.806397	9.86636e-06	T0_vs_T3	TRUE	TRUE	0.866888	0.211978	1.08839e-05	TRUE	TRUE	Up	81732
Q9BW83	IFT27	IFT27	Intraflagellar transport protein 27 homolog	58.0645	TVPVPDTGDSVELFIFDSAGK	_TVPVPDTGDSVELFIFDSAGK_2	fully-tryptic	48	68	-0.819684	1.31342e-05	T0_vs_T2	TRUE	TRUE	0.866888	0.211978	1.08839e-05	TRUE	TRUE	Up	62408.2
Q12905	ILF2	ILF2	Interleukin enhancer-binding factor 2	84.1026	ILGQEGDASYLASEISTWDGVIVTPSEK	_ILGQEGDASYLASEISTWDGVIVTPSEK_3	fully-tryptic	329	356	2.17574	4.17841e-11	T1_vs_T4	TRUE	TRUE	0.963569	0.421512	6.42486e-12	TRUE	TRUE	Down	5.20709e+10
Q12905	ILF2	ILF2	Interleukin enhancer-binding factor 2	84.1026	ILGQEGDASYLASEISTWDGVIVTPSEK	_ILGQEGDASYLASEISTWDGVIVTPSEK_3	fully-tryptic	329	356	2.04179	2.44528e-10	T1_vs_T3	TRUE	TRUE	0.963569	0.421512	6.42486e-12	TRUE	TRUE	Down	8.34995e+09
Q12905	ILF2	ILF2	Interleukin enhancer-binding factor 2	84.1026	ILGQEGDASYLASEISTWDGVIVTPSEK	_ILGQEGDASYLASEISTWDGVIVTPSEK_3	fully-tryptic	329	356	2.14504	2.96243e-10	T1_vs_T2	TRUE	TRUE	0.963569	0.421512	6.42486e-12	TRUE	TRUE	Down	7.24083e+09
Q12905	ILF2	ILF2	Interleukin enhancer-binding factor 2	84.1026	ILGQEGDASYLASEISTWDGVIVTPSEK	_ILGQEGDASYLASEISTWDGVIVTPSEK_3	fully-tryptic	329	356	1.90343	3.74836e-10	T1_vs_T5	TRUE	TRUE	0.963569	0.421512	6.42486e-12	TRUE	TRUE	Down	5.07804e+09
Q12905	ILF2	ILF2	Interleukin enhancer-binding factor 2	84.1026	ILGQEGDASYLASEISTWDGVIVTPSEK	_ILGQEGDASYLASEISTWDGVIVTPSEK_3	fully-tryptic	329	356	1.65	3.67395e-09	T0_vs_T4	TRUE	TRUE	0.963569	0.421512	6.42486e-12	TRUE	TRUE	Down	4.49108e+08
Q12905	ILF2	ILF2	Interleukin enhancer-binding factor 2	84.1026	ILGQEGDASYLASEISTWDGVIVTPSEK	_ILGQEGDASYLASEISTWDGVIVTPSEK_3	fully-tryptic	329	356	1.6193	3.13988e-08	T0_vs_T2	TRUE	TRUE	0.963569	0.421512	6.42486e-12	TRUE	TRUE	Down	5.15721e+07
Q12905	ILF2	ILF2	Interleukin enhancer-binding factor 2	84.1026	ILGQEGDASYLASEISTWDGVIVTPSEK	_ILGQEGDASYLASEISTWDGVIVTPSEK_3	fully-tryptic	329	356	1.51605	3.26793e-08	T0_vs_T3	TRUE	TRUE	0.963569	0.421512	6.42486e-12	TRUE	TRUE	Down	4.63919e+07
Q12905	ILF2	ILF2	Interleukin enhancer-binding factor 2	84.1026	ILGQEGDASYLASEISTWDGVIVTPSEK	_ILGQEGDASYLASEISTWDGVIVTPSEK_3	fully-tryptic	329	356	1.37769	5.70581e-08	T0_vs_T5	TRUE	TRUE	0.963569	0.421512	6.42486e-12	TRUE	TRUE	Down	2.41454e+07
Q12906	ILF3	ILF3	Interleukin enhancer-binding factor 3	57.047	GDLDLELVLLCK	_GDLDLELVLLC[Carbamidomethyl (C)]K_2	fully-tryptic	106	117	-5.61176	1.41259e-09	T0_vs_T2	TRUE	TRUE	0.991867	0.000237142	1.5095e-12	TRUE	TRUE	Up	3.97266e+09
Q12906	ILF3	ILF3	Interleukin enhancer-binding factor 3	57.047	GDLDLELVLLCK	_GDLDLELVLLC[Carbamidomethyl (C)]K_2	fully-tryptic	106	117	-5.34737	1.42432e-09	T0_vs_T5	TRUE	TRUE	0.991867	0.000237142	1.5095e-12	TRUE	TRUE	Up	3.75433e+09
Q12906	ILF3	ILF3	Interleukin enhancer-binding factor 3	57.047	GDLDLELVLLCK	_GDLDLELVLLC[Carbamidomethyl (C)]K_2	fully-tryptic	106	117	-5.31722	1.44151e-09	T0_vs_T1	TRUE	TRUE	0.991867	0.000237142	1.5095e-12	TRUE	TRUE	Up	3.68864e+09
Q12906	ILF3	ILF3	Interleukin enhancer-binding factor 3	57.047	GDLDLELVLLCK	_GDLDLELVLLC[Carbamidomethyl (C)]K_2	fully-tryptic	106	117	-5.66317	1.89826e-09	T0_vs_T3	TRUE	TRUE	0.991867	0.000237142	1.5095e-12	TRUE	TRUE	Up	2.98334e+09
Q12906	ILF3	ILF3	Interleukin enhancer-binding factor 3	57.047	VLAGETLSVNDPPDVLDR	_VLAGETLSVNDPPDVLDR_2	fully-tryptic	183	200	-1.08198	7.99312e-07	T0_vs_T3	TRUE	TRUE	0.910728	0.219539	4.91445e-07	TRUE	TRUE	Up	1.35364e+06
Q12906	ILF3	ILF3	Interleukin enhancer-binding factor 3	57.047	VLAGETLSVNDPPDVLDR	_VLAGETLSVNDPPDVLDR_2	fully-tryptic	183	200	-0.970901	1.75023e-06	T0_vs_T5	TRUE	TRUE	0.910728	0.219539	4.91445e-07	TRUE	TRUE	Up	554726
Q12906	ILF3	ILF3	Interleukin enhancer-binding factor 3	57.047	LFPDTPLALDANKK	_LFPDTPLALDANKK_3	fully-tryptic	588	601	-1.16845	6.8641e-06	T0_vs_T3	TRUE	TRUE	0.914238	0.231545	5.76986e-06	TRUE	TRUE	Up	170226
Q12906	ILF3	ILF3	Interleukin enhancer-binding factor 3	57.047	LFPDTPLALDANK	_LFPDTPLALDANK_2	fully-tryptic	588	600	-0.829181	2.8647e-05	T0_vs_T3	TRUE	TRUE	0.894788	0.267084	1.64478e-05	TRUE	TRUE	Up	28944.8
Q12906	ILF3	ILF3	Interleukin enhancer-binding factor 3	57.047	VLAGETLSVNDPPDVLDR	_VLAGETLSVNDPPDVLDR_2	fully-tryptic	183	200	-0.82628	4.3428e-05	T0_vs_T2	TRUE	TRUE	0.910728	0.219539	4.91445e-07	TRUE	TRUE	Up	19026.4
Q12906	ILF3	ILF3	Interleukin enhancer-binding factor 3	57.047	LFPDTPLALDANKK	_LFPDTPLALDANKK_3	fully-tryptic	588	601	-0.951208	5.8229e-05	T0_vs_T5	TRUE	TRUE	0.914238	0.231545	5.76986e-06	TRUE	TRUE	Up	16335.6
Q12906	ILF3	ILF3	Interleukin enhancer-binding factor 3	57.047	LFPDTPLALDANKK	_LFPDTPLALDANKK_3	fully-tryptic	588	601	-0.866779	0.000129392	T0_vs_T2	TRUE	TRUE	0.914238	0.231545	5.76986e-06	TRUE	TRUE	Up	6698.87
Q16891	IMMT	IMMT	MICOS complex subunit MIC60	60.9499	LSEQELQFR	_LSEQELQFR_2	fully-tryptic	517	525	-3.07826	1.78066e-10	T0_vs_T5	TRUE	TRUE	0.98624	0.324984	2.48927e-11	TRUE	TRUE	Up	1.72872e+10
Q16891	IMMT	IMMT	MICOS complex subunit MIC60	60.9499	LSEQELQFR	_LSEQELQFR_2	fully-tryptic	517	525	-2.98357	7.4556e-10	T0_vs_T4	TRUE	TRUE	0.98624	0.324984	2.48927e-11	TRUE	TRUE	Up	4.00179e+09
Q16891	IMMT	IMMT	MICOS complex subunit MIC60	60.9499	LSEQELQFR	_LSEQELQFR_2	fully-tryptic	517	525	-2.78243	1.89826e-09	T0_vs_T3	TRUE	TRUE	0.98624	0.324984	2.48927e-11	TRUE	TRUE	Up	1.46577e+09
Q16891	IMMT	IMMT	MICOS complex subunit MIC60	60.9499	LSEQELQFR	_LSEQELQFR_2	fully-tryptic	517	525	-2.78908	3.37907e-09	T0_vs_T2	TRUE	TRUE	0.98624	0.324984	2.48927e-11	TRUE	TRUE	Up	8.25398e+08
Q16891	IMMT	IMMT	MICOS complex subunit MIC60	60.9499	LSEQELQFR	_LSEQELQFR_2	fully-tryptic	517	525	-2.72485	5.82963e-09	T0_vs_T1	TRUE	TRUE	0.98624	0.324984	2.48927e-11	TRUE	TRUE	Up	4.67414e+08
P12268	IMPDH2	IMPDH2	Inosine-5'-monophosphate dehydrogenase 2	81.9066	EEEHDCFLEEIMTK	_EEEHDC[Carbamidomethyl (C)]FLEEIMTK_3	fully-tryptic	168	181	-1.22892	0.000648304	T0_vs_T5	TRUE	TRUE	0.8737	0.256571	0.000322435	TRUE	TRUE	Up	1895.59
P12268	IMPDH2	IMPDH2	Inosine-5'-monophosphate dehydrogenase 2	81.9066	EEEHDCFLEEIMTK	_EEEHDC[Carbamidomethyl (C)]FLEEIMTK_3	fully-tryptic	168	181	-1.19553	0.00088908	T0_vs_T3	TRUE	TRUE	0.8737	0.256571	0.000322435	TRUE	TRUE	Up	1344.69
P12268	IMPDH2	IMPDH2	Inosine-5'-monophosphate dehydrogenase 2	81.9066	EEEHDCFLEEIMTK	_EEEHDC[Carbamidomethyl (C)]FLEEIMTK_3	fully-tryptic	168	181	-1.16111	0.00157097	T0_vs_T2	TRUE	TRUE	0.8737	0.256571	0.000322435	TRUE	TRUE	Up	739.104
P12268	IMPDH2	IMPDH2	Inosine-5'-monophosphate dehydrogenase 2	81.9066	EEEHDCFLEEIMTK	_EEEHDC[Carbamidomethyl (C)]FLEEIMTK_3	fully-tryptic	168	181	-1.21387	0.00175404	T0_vs_T4	TRUE	TRUE	0.8737	0.256571	0.000322435	TRUE	TRUE	Up	692.042
P12268	IMPDH2	IMPDH2	Inosine-5'-monophosphate dehydrogenase 2	81.9066	EEEHDCFLEEIMTK	_EEEHDC[Carbamidomethyl (C)]FLEEIMTK_3	fully-tryptic	168	181	-0.905743	0.00371852	T1_vs_T5	TRUE	TRUE	0.8737	0.256571	0.000322435	TRUE	TRUE	Up	243.576
P12268	IMPDH2	IMPDH2	Inosine-5'-monophosphate dehydrogenase 2	81.9066	EEEHDCFLEEIMTK	_EEEHDC[Carbamidomethyl (C)]FLEEIMTK_3	fully-tryptic	168	181	-0.872356	0.00630443	T1_vs_T3	TRUE	TRUE	0.8737	0.256571	0.000322435	TRUE	TRUE	Up	138.372
P12268	IMPDH2	IMPDH2	Inosine-5'-monophosphate dehydrogenase 2	81.9066	EEEHDCFLEEIMTK	_EEEHDC[Carbamidomethyl (C)]FLEEIMTK_3	fully-tryptic	168	181	-0.890692	0.00719826	T1_vs_T4	TRUE	TRUE	0.8737	0.256571	0.000322435	TRUE	TRUE	Up	123.737
Q96HW7	INTS4	INTS4	Integrator complex subunit 4	33.6449	TAGFSPDCIMDDAINILQNEK	_TAGFSPDC[Carbamidomethyl (C)]IMDDAINILQNEK_2	fully-tryptic	102	122	-1.12421	2.29751e-06	T0_vs_T5	TRUE	TRUE	0.862542	0.474465	4.4717e-06	TRUE	TRUE	Up	489317
Q96HW7	INTS4	INTS4	Integrator complex subunit 4	33.6449	TAGFSPDCIMDDAINILQNEK	_TAGFSPDC[Carbamidomethyl (C)]IMDDAINILQNEK_2	fully-tryptic	102	122	-0.790386	0.000117467	T0_vs_T3	TRUE	TRUE	0.862542	0.474465	4.4717e-06	TRUE	TRUE	Up	6728.58
Q8TEX9	IPO4	IPO4	Importin-4	56.4292	LLGLLFPLLAR	_LLGLLFPLLAR_2	fully-tryptic	941	951	0.96035	1.3403e-08	T1_vs_T5	TRUE	TRUE	0.97757	1.14714	1.89411e-10	TRUE	TRUE	Down	7.16521e+07
Q8TEX9	IPO4	IPO4	Importin-4	56.4292	LLGLLFPLLAR	_LLGLLFPLLAR_2	fully-tryptic	941	951	0.92909	2.52954e-08	T0_vs_T5	TRUE	TRUE	0.97757	1.14714	1.89411e-10	TRUE	TRUE	Down	3.67296e+07
Q8TEX9	IPO4	IPO4	Importin-4	56.4292	LLGLLFPLLAR	_LLGLLFPLLAR_2	fully-tryptic	941	951	0.874631	4.23472e-08	T1_vs_T4	TRUE	TRUE	0.97757	1.14714	1.89411e-10	TRUE	TRUE	Down	2.06538e+07
Q8TEX9	IPO4	IPO4	Importin-4	56.4292	LLGLLFPLLAR	_LLGLLFPLLAR_2	fully-tryptic	941	951	0.84337	8.05955e-08	T0_vs_T4	TRUE	TRUE	0.97757	1.14714	1.89411e-10	TRUE	TRUE	Down	1.04642e+07
Q8TEX9	IPO4	IPO4	Importin-4	56.4292	LLGLLFPLLAR	_LLGLLFPLLAR_2	fully-tryptic	941	951	0.752111	1.42269e-06	T2_vs_T5	TRUE	TRUE	0.97757	1.14714	1.89411e-10	TRUE	TRUE	Down	528655
O00410	IPO5	IPO5	Importin-5	78.3045	AEQQQFYLLLGNLLSPDNVVR	_AEQQQFYLLLGNLLSPDNVVR_3	semi-tryptic	6	26	0.765194	2.54728e-05	T2_vs_T4	TRUE	TRUE	0.863819	1.01645	1.04668e-05	TRUE	TRUE	Down	30039.6
O00410	IPO5	IPO5	Importin-5	78.3045	LSPEQQAAIQELLNSA	_LSPEQQAAIQELLNSA_2	semi-tryptic	1082	1097	-0.989524	3.15792e-05	T0_vs_T5	TRUE	TRUE	0.909193	0.199078	2.24395e-05	TRUE	TRUE	Up	31334.7
O00410	IPO5	IPO5	Importin-5	78.3045	LSPEQQAAIQELLNSA	_LSPEQQAAIQELLNSA_2	semi-tryptic	1082	1097	-0.873273	0.000182641	T0_vs_T3	TRUE	TRUE	0.909193	0.199078	2.24395e-05	TRUE	TRUE	Up	4781.37
O00410	IPO5	IPO5	Importin-5	78.3045	LSPEQQAAIQELLNSA	_LSPEQQAAIQELLNSA_2	semi-tryptic	1082	1097	-0.923656	0.0001828	T0_vs_T2	TRUE	TRUE	0.909193	0.199078	2.24395e-05	TRUE	TRUE	Up	5052.83
O00410	IPO5	IPO5	Importin-5	78.3045	LSPEQQAAIQELLNSA	_LSPEQQAAIQELLNSA_2	semi-tryptic	1082	1097	-0.830917	0.000345808	T0_vs_T4	TRUE	TRUE	0.909193	0.199078	2.24395e-05	TRUE	TRUE	Up	2402.82
O00410	IPO5	IPO5	Importin-5	78.3045	LSPEQQAAIQELLNSA	_LSPEQQAAIQELLNSA_2	semi-tryptic	1082	1097	-0.824338	0.00039897	T0_vs_T1	TRUE	TRUE	0.909193	0.199078	2.24395e-05	TRUE	TRUE	Up	2066.17
O95373	IPO7	IPO7	Importin-7	55.7803	DGALHMIGSLAEILLK	_DGALHMIGSLAEILLK_3	fully-tryptic	430	445	1.63772	2.42185e-10	T2_vs_T4	TRUE	TRUE	0.921909	1.09833	8.28953e-12	TRUE	TRUE	Down	6.76228e+09
O95373	IPO7	IPO7	Importin-7	55.7803	DGALHMIGSLAEILLK	_DGALHMIGSLAEILLK_3	fully-tryptic	430	445	1.53249	7.4556e-10	T0_vs_T4	TRUE	TRUE	0.921909	1.09833	8.28953e-12	TRUE	TRUE	Down	2.05549e+09
O95373	IPO7	IPO7	Importin-7	55.7803	DGALHMIGSLAEILLK	_DGALHMIGSLAEILLK_3	fully-tryptic	430	445	1.42565	1.55892e-09	T1_vs_T4	TRUE	TRUE	0.921909	1.09833	8.28953e-12	TRUE	TRUE	Down	9.14508e+08
O95373	IPO7	IPO7	Importin-7	55.7803	DGALHMIGSLAEILLK	_DGALHMIGSLAEILLK_3	fully-tryptic	430	445	1.49963	3.38626e-09	T3_vs_T4	TRUE	TRUE	0.921909	1.09833	8.28953e-12	TRUE	TRUE	Down	4.42858e+08
O95373	IPO7	IPO7	Importin-7	55.7803	DGALHMIGSLAEILLK	_DGALHMIGSLAEILLK_3	fully-tryptic	430	445	0.956197	2.73229e-07	T2_vs_T5	TRUE	TRUE	0.921909	1.09833	8.28953e-12	TRUE	TRUE	Down	3.49961e+06
O95373	IPO7	IPO7	Importin-7	55.7803	DGALHMIGSLAEILLK	_DGALHMIGSLAEILLK_3	fully-tryptic	430	445	0.850965	7.91214e-07	T0_vs_T5	TRUE	TRUE	0.921909	1.09833	8.28953e-12	TRUE	TRUE	Down	1.07552e+06
O95373	IPO7	IPO7	Importin-7	55.7803	DGALHMIGSLAEILLK	_DGALHMIGSLAEILLK_3	fully-tryptic	430	445	0.818105	1.0432e-05	T3_vs_T5	TRUE	TRUE	0.921909	1.09833	8.28953e-12	TRUE	TRUE	Down	78422.7
P46940	IQGAP1	IQGAP1	Ras GTPase-activating-like protein IQGAP1	62.5226	TVLELMNPEAQLPQVYPF	_TVLELMNPEAQLPQVYPF_2	semi-tryptic	407	424	1.35522	4.41649e-07	T0_vs_T5	TRUE	TRUE	0.899445	1.09302	8.22001e-07	TRUE	TRUE	Down	3.06854e+06
P46940	IQGAP1	IQGAP1	Ras GTPase-activating-like protein IQGAP1	62.5226	TVLELMNPEAQLPQVYPF	_TVLELMNPEAQLPQVYPF_2	semi-tryptic	407	424	1.33228	5.30704e-07	T0_vs_T4	TRUE	TRUE	0.899445	1.09302	8.22001e-07	TRUE	TRUE	Down	2.5104e+06
P46940	IQGAP1	IQGAP1	Ras GTPase-activating-like protein IQGAP1	62.5226	ILAIGLINEALDEGDAQK	_ILAIGLINEALDEGDAQK_3	fully-tryptic	539	556	-0.777729	5.3255e-05	T0_vs_T2	TRUE	TRUE	0.880459	0.232372	7.35046e-06	TRUE	TRUE	Up	14603.9
P46940	IQGAP1	IQGAP1	Ras GTPase-activating-like protein IQGAP1	62.5226	TVLELMNPEAQLPQVYPF	_TVLELMNPEAQLPQVYPF_2	semi-tryptic	407	424	0.841413	0.00018955	T0_vs_T3	TRUE	TRUE	0.899445	1.09302	8.22001e-07	TRUE	TRUE	Down	4439
P46940	IQGAP1	IQGAP1	Ras GTPase-activating-like protein IQGAP1	62.5226	TVLELMNPEAQLPQVYPF	_TVLELMNPEAQLPQVYPF_2	semi-tryptic	407	424	0.790374	0.000391536	T0_vs_T1	TRUE	TRUE	0.899445	1.09302	8.22001e-07	TRUE	TRUE	Down	2018.65
Q7LBC6	KDM3B	KDM3B	Lysine-specific demethylase 3B	18.1715	VSIAQWPALTFTPLVDK	_VSIAQWPALTFTPLVDK_2	fully-tryptic	112	128	-1.01217	9.17775e-05	T0_vs_T5	TRUE	TRUE	0.852695	0.251007	6.37132e-05	TRUE	TRUE	Up	11028.5
Q7LBC6	KDM3B	KDM3B	Lysine-specific demethylase 3B	18.1715	VSIAQWPALTFTPLVDK	_VSIAQWPALTFTPLVDK_2	fully-tryptic	112	128	-0.862141	0.000584714	T0_vs_T2	TRUE	TRUE	0.852695	0.251007	6.37132e-05	TRUE	TRUE	Up	1474.47
Q7LBC6	KDM3B	KDM3B	Lysine-specific demethylase 3B	18.1715	VSIAQWPALTFTPLVDK	_VSIAQWPALTFTPLVDK_2	fully-tryptic	112	128	-0.88198	0.000589493	T0_vs_T3	TRUE	TRUE	0.852695	0.251007	6.37132e-05	TRUE	TRUE	Up	1496.17
P33176	KIF5B	KIF5B	Kinesin-1 heavy chain	52.648	SAEIDSDDTGGSAAQK	_SAEIDSDDTGGSAAQK_2	fully-tryptic	814	829	-1.64275	0.000133151	T0_vs_T5	TRUE	TRUE	0.906732	0.143504	0.000209573	TRUE	TRUE	Up	12337.5
P33176	KIF5B	KIF5B	Kinesin-1 heavy chain	52.648	SAEIDSDDTGGSAAQK	_SAEIDSDDTGGSAAQK_2	fully-tryptic	814	829	-1.66574	0.000202367	T0_vs_T3	TRUE	TRUE	0.906732	0.143504	0.000209573	TRUE	TRUE	Up	8231.27
P33176	KIF5B	KIF5B	Kinesin-1 heavy chain	52.648	SAEIDSDDTGGSAAQK	_SAEIDSDDTGGSAAQK_2	fully-tryptic	814	829	-1.49267	0.000573078	T0_vs_T4	TRUE	TRUE	0.906732	0.143504	0.000209573	TRUE	TRUE	Up	2604.65
P33176	KIF5B	KIF5B	Kinesin-1 heavy chain	52.648	SAEIDSDDTGGSAAQK	_SAEIDSDDTGGSAAQK_2	fully-tryptic	814	829	-1.52448	0.000581077	T0_vs_T2	TRUE	TRUE	0.906732	0.143504	0.000209573	TRUE	TRUE	Up	2623.55
P33176	KIF5B	KIF5B	Kinesin-1 heavy chain	52.648	SAEIDSDDTGGSAAQK	_SAEIDSDDTGGSAAQK_2	fully-tryptic	814	829	-1.27817	0.00240668	T0_vs_T1	TRUE	TRUE	0.906732	0.143504	0.000209573	TRUE	TRUE	Up	531.094
Q14974	KPNB1	KPNB1	Importin subunit beta-1	80.137	GDQENVHPDVMLVQPR	_GDQENVHPDVMLVQPR_2	fully-tryptic	778	793	-1.00659	2.88422e-08	T1_vs_T5	TRUE	TRUE	0.936311	0.492164	6.56362e-09	TRUE	TRUE	Up	3.48999e+07
Q14974	KPNB1	KPNB1	Importin subunit beta-1	80.137	GDQENVHPDVMLVQPR	_GDQENVHPDVMLVQPR_2	fully-tryptic	778	793	-0.859739	2.08814e-07	T1_vs_T4	TRUE	TRUE	0.936311	0.492164	6.56362e-09	TRUE	TRUE	Up	4.11726e+06
Q14974	KPNB1	KPNB1	Importin subunit beta-1	80.137	GDQENVHPDVMLVQPR	_GDQENVHPDVMLVQPR_2	fully-tryptic	778	793	-0.753245	3.2595e-06	T0_vs_T5	TRUE	TRUE	0.936311	0.492164	6.56362e-09	TRUE	TRUE	Up	231092
Q14974	KPNB1	KPNB1	Importin subunit beta-1	80.137	GDQENVHPDVMLVQPR	_GDQENVHPDVMLVQPR_2	fully-tryptic	778	793	-0.785861	3.69732e-06	T1_vs_T3	TRUE	TRUE	0.936311	0.492164	6.56362e-09	TRUE	TRUE	Up	212549
Q14974	KPNB1	KPNB1	Importin subunit beta-1	80.137	SSAYESLMEIVK	_SSAYESLMEIVK_2	fully-tryptic	526	537	-0.894841	4.48393e-06	T0_vs_T5	TRUE	TRUE	0.910453	0.297473	1.07873e-05	TRUE	TRUE	Up	199566
Q14974	KPNB1	KPNB1	Importin subunit beta-1	80.137	SSAYESLMEIVK	_SSAYESLMEIVK_2	fully-tryptic	526	537	-0.799631	1.93311e-05	T0_vs_T3	TRUE	TRUE	0.910453	0.297473	1.07873e-05	TRUE	TRUE	Up	41365.1
Q14974	KPNB1	KPNB1	Importin subunit beta-1	80.137	PLVIQAMPTLIELMK	_PLVIQAMPTLIELMK_2	fully-tryptic	404	418	-0.946415	9.15646e-05	T0_vs_T5	TRUE	TRUE	0.907721	0.263546	1.1085e-05	TRUE	TRUE	Up	10336
Q14974	KPNB1	KPNB1	Importin subunit beta-1	80.137	PLVIQAMPTLIELMK	_PLVIQAMPTLIELMK_3	fully-tryptic	404	418	-0.988163	9.30203e-05	T0_vs_T5	TRUE	TRUE	0.928235	0.345374	1.66998e-05	TRUE	TRUE	Up	10623.1
Q14974	KPNB1	KPNB1	Importin subunit beta-1	80.137	PLVIQAMPTLIELMK	_PLVIQAMPTLIELMK_3	fully-tryptic	404	418	-0.907308	0.00019447	T1_vs_T5	TRUE	TRUE	0.928235	0.345374	1.66998e-05	TRUE	TRUE	Up	4665.53
Q14974	KPNB1	KPNB1	Importin subunit beta-1	80.137	PLVIQAMPTLIELMK	_PLVIQAMPTLIELMK_3	fully-tryptic	404	418	-0.83112	0.000231625	T0_vs_T3	TRUE	TRUE	0.928235	0.345374	1.66998e-05	TRUE	TRUE	Up	3588.21
Q14974	KPNB1	KPNB1	Importin subunit beta-1	80.137	PLVIQAMPTLIELMK	_PLVIQAMPTLIELMK_2	fully-tryptic	404	418	-0.830434	0.000257417	T0_vs_T2	TRUE	TRUE	0.907721	0.263546	1.1085e-05	TRUE	TRUE	Up	3226.03
Q14974	KPNB1	KPNB1	Importin subunit beta-1	80.137	PLVIQAMPTLIELMK	_PLVIQAMPTLIELMK_2	fully-tryptic	404	418	-0.829892	0.000294409	T1_vs_T5	TRUE	TRUE	0.907721	0.263546	1.1085e-05	TRUE	TRUE	Up	2818.84
Q14974	KPNB1	KPNB1	Importin subunit beta-1	80.137	PLVIQAMPTLIELMK	_PLVIQAMPTLIELMK_2	fully-tryptic	404	418	-0.763462	0.000333188	T0_vs_T3	TRUE	TRUE	0.907721	0.263546	1.1085e-05	TRUE	TRUE	Up	2291.38
Q14974	KPNB1	KPNB1	Importin subunit beta-1	80.137	PLVIQAMPTLIELMK	_PLVIQAMPTLIELMK_3	fully-tryptic	404	418	-0.831597	0.000352453	T0_vs_T2	TRUE	TRUE	0.928235	0.345374	1.66998e-05	TRUE	TRUE	Up	2359.45
Q14974	KPNB1	KPNB1	Importin subunit beta-1	80.137	QDENDDDDDWNPCK	_QDENDDDDDWNPC[Carbamidomethyl (C)]K_2	fully-tryptic	333	346	-2.19918	0.00050497	T1_vs_T4	TRUE	TRUE	0.891109	0.37573	0.00028576	TRUE	TRUE	Up	4355.07
Q14974	KPNB1	KPNB1	Importin subunit beta-1	80.137	QDENDDDDDWNPCK	_QDENDDDDDWNPC[Carbamidomethyl (C)]K_2	fully-tryptic	333	346	-2.15335	0.000581818	T1_vs_T5	TRUE	TRUE	0.891109	0.37573	0.00028576	TRUE	TRUE	Up	3701.07
Q14974	KPNB1	KPNB1	Importin subunit beta-1	80.137	QDENDDDDDWNPCK	_QDENDDDDDWNPC[Carbamidomethyl (C)]K_2	fully-tryptic	333	346	-2.25521	0.000608733	T1_vs_T3	TRUE	TRUE	0.891109	0.37573	0.00028576	TRUE	TRUE	Up	3704.76
Q14974	KPNB1	KPNB1	Importin subunit beta-1	80.137	PLVIQAMPTLIELMK	_PLVIQAMPTLIELMK_3	fully-tryptic	404	418	-0.750266	0.000754115	T1_vs_T3	TRUE	TRUE	0.928235	0.345374	1.66998e-05	TRUE	TRUE	Up	994.896
Q14974	KPNB1	KPNB1	Importin subunit beta-1	80.137	QDENDDDDDWNPCK	_QDENDDDDDWNPC[Carbamidomethyl (C)]K_2	fully-tryptic	333	346	-2.25876	0.000766407	T0_vs_T3	TRUE	TRUE	0.891109	0.37573	0.00028576	TRUE	TRUE	Up	2947.2
Q14974	KPNB1	KPNB1	Importin subunit beta-1	80.137	PLVIQAMPTLIELMK	_PLVIQAMPTLIELMK_2	fully-tryptic	404	418	-0.763814	0.000801001	T0_vs_T4	TRUE	TRUE	0.907721	0.263546	1.1085e-05	TRUE	TRUE	Up	953.574
Q14974	KPNB1	KPNB1	Importin subunit beta-1	80.137	QDENDDDDDWNPCK	_QDENDDDDDWNPC[Carbamidomethyl (C)]K_2	fully-tryptic	333	346	-2.15689	0.00101999	T0_vs_T5	TRUE	TRUE	0.891109	0.37573	0.00028576	TRUE	TRUE	Up	2114.62
Q14974	KPNB1	KPNB1	Importin subunit beta-1	80.137	QDENDDDDDWNPCK	_QDENDDDDDWNPC[Carbamidomethyl (C)]K_2	fully-tryptic	333	346	-2.20272	0.00124059	T0_vs_T4	TRUE	TRUE	0.891109	0.37573	0.00028576	TRUE	TRUE	Up	1775.54
Q14974	KPNB1	KPNB1	Importin subunit beta-1	80.137	PLVIQAMPTLIELMK	_PLVIQAMPTLIELMK_3	fully-tryptic	404	418	-0.750742	0.00155793	T1_vs_T2	TRUE	TRUE	0.928235	0.345374	1.66998e-05	TRUE	TRUE	Up	481.884
Q14974	KPNB1	KPNB1	Importin subunit beta-1	80.137	QDENDDDDDWNPCK	_QDENDDDDDWNPC[Carbamidomethyl (C)]K_2	fully-tryptic	333	346	-2.08115	0.0020601	T0_vs_T2	TRUE	TRUE	0.891109	0.37573	0.00028576	TRUE	TRUE	Up	1010.22
Q14974	KPNB1	KPNB1	Importin subunit beta-1	80.137	QDENDDDDDWNPCK	_QDENDDDDDWNPC[Carbamidomethyl (C)]K_2	fully-tryptic	333	346	-2.0776	0.00247935	T1_vs_T2	TRUE	TRUE	0.891109	0.37573	0.00028576	TRUE	TRUE	Up	837.963
Q86UP2	KTN1	KTN1	Kinectin	32.9403	SVEELLEAELLK	_SVEELLEAELLK_2	fully-tryptic	812	823	-1.36101	0.000149812	T0_vs_T3	TRUE	TRUE	0.879915	0.25182	4.56371e-05	TRUE	TRUE	Up	9084.83
Q86UP2	KTN1	KTN1	Kinectin	32.9403	SVEELLEAELLK	_SVEELLEAELLK_2	fully-tryptic	812	823	-1.34793	0.000273461	T0_vs_T5	TRUE	TRUE	0.879915	0.25182	4.56371e-05	TRUE	TRUE	Up	4929.15
Q86UP2	KTN1	KTN1	Kinectin	32.9403	SVEELLEAELLK	_SVEELLEAELLK_2	fully-tryptic	812	823	-1.16447	0.00128658	T0_vs_T2	TRUE	TRUE	0.879915	0.25182	4.56371e-05	TRUE	TRUE	Up	905.088
Q86UP2	KTN1	KTN1	Kinectin	32.9403	SVEELLEAELLK	_SVEELLEAELLK_2	fully-tryptic	812	823	-0.800598	0.00866313	T1_vs_T3	TRUE	TRUE	0.879915	0.25182	4.56371e-05	TRUE	TRUE	Up	92.4144
Q86UP2	KTN1	KTN1	Kinectin	32.9403	SVEELLEAELLK	_SVEELLEAELLK_2	fully-tryptic	812	823	-0.966918	0.00965789	T0_vs_T4	TRUE	TRUE	0.879915	0.25182	4.56371e-05	TRUE	TRUE	Up	100.117
Q6YP21	KYAT3	KYAT3	Kynurenine--oxoglutarate transaminase 3	45.5947	AIILNTPHNPLGK	_AIILNTPHNPLGK_3	fully-tryptic	210	222	-2.79689	1.59516e-07	T1_vs_T4	TRUE	TRUE	0.972519	0.368441	3.42789e-09	TRUE	TRUE	Up	1.75336e+07
Q6YP21	KYAT3	KYAT3	Kynurenine--oxoglutarate transaminase 3	45.5947	AIILNTPHNPLGK	_AIILNTPHNPLGK_3	fully-tryptic	210	222	-2.63555	3.81874e-07	T1_vs_T5	TRUE	TRUE	0.972519	0.368441	3.42789e-09	TRUE	TRUE	Up	6.90163e+06
Q6YP21	KYAT3	KYAT3	Kynurenine--oxoglutarate transaminase 3	45.5947	AIILNTPHNPLGK	_AIILNTPHNPLGK_3	fully-tryptic	210	222	-2.43358	4.18827e-07	T0_vs_T4	TRUE	TRUE	0.972519	0.368441	3.42789e-09	TRUE	TRUE	Up	5.81047e+06
Q6YP21	KYAT3	KYAT3	Kynurenine--oxoglutarate transaminase 3	45.5947	AIILNTPHNPLGK	_AIILNTPHNPLGK_3	fully-tryptic	210	222	-2.88598	5.39235e-07	T1_vs_T2	TRUE	TRUE	0.972519	0.368441	3.42789e-09	TRUE	TRUE	Up	5.35199e+06
Q6YP21	KYAT3	KYAT3	Kynurenine--oxoglutarate transaminase 3	45.5947	AIILNTPHNPLGK	_AIILNTPHNPLGK_3	fully-tryptic	210	222	-2.84065	6.53575e-07	T1_vs_T3	TRUE	TRUE	0.972519	0.368441	3.42789e-09	TRUE	TRUE	Up	4.34632e+06
Q6YP21	KYAT3	KYAT3	Kynurenine--oxoglutarate transaminase 3	45.5947	AIILNTPHNPLGK	_AIILNTPHNPLGK_3	fully-tryptic	210	222	-2.27225	9.93364e-07	T0_vs_T5	TRUE	TRUE	0.972519	0.368441	3.42789e-09	TRUE	TRUE	Up	2.28743e+06
Q6YP21	KYAT3	KYAT3	Kynurenine--oxoglutarate transaminase 3	45.5947	AIILNTPHNPLGK	_AIILNTPHNPLGK_3	fully-tryptic	210	222	-2.47734	1.37206e-06	T0_vs_T3	TRUE	TRUE	0.972519	0.368441	3.42789e-09	TRUE	TRUE	Up	1.80557e+06
Q6YP21	KYAT3	KYAT3	Kynurenine--oxoglutarate transaminase 3	45.5947	AIILNTPHNPLGK	_AIILNTPHNPLGK_3	fully-tryptic	210	222	-2.52268	1.42846e-06	T0_vs_T2	TRUE	TRUE	0.972519	0.368441	3.42789e-09	TRUE	TRUE	Up	1.76601e+06
Q99538	LGMN	LGMN	Legumain	29.0993	DYTGEDVTPQNFLAVLR	_DYTGEDVTPQNFLAVLR_2	fully-tryptic	102	118	-1.07074	6.49436e-06	T0_vs_T5	TRUE	TRUE	0.913968	0.169576	2.24248e-06	TRUE	TRUE	Up	164873
Q99538	LGMN	LGMN	Legumain	29.0993	DYTGEDVTPQNFLAVLR	_DYTGEDVTPQNFLAVLR_2	fully-tryptic	102	118	-0.920153	3.32505e-05	T0_vs_T3	TRUE	TRUE	0.913968	0.169576	2.24248e-06	TRUE	TRUE	Up	27673.3
Q99538	LGMN	LGMN	Legumain	29.0993	DYTGEDVTPQNFLAVLR	_DYTGEDVTPQNFLAVLR_2	fully-tryptic	102	118	-0.859342	0.000157657	T0_vs_T2	TRUE	TRUE	0.913968	0.169576	2.24248e-06	TRUE	TRUE	Up	5450.71
Q99538	LGMN	LGMN	Legumain	29.0993	DYTGEDVTPQNFLAVLR	_DYTGEDVTPQNFLAVLR_2	fully-tryptic	102	118	-0.8004	0.000226536	T0_vs_T4	TRUE	TRUE	0.913968	0.169576	2.24248e-06	TRUE	TRUE	Up	3533.22
P42704	LRPPRC	LRPPRC	Leucine-rich PPR motif-containing protein, mitochondrial	72.9555	YAGEPVPFIEPPESFEFYAQ	_YAGEPVPFIEPPESFEFYAQ_2	semi-tryptic	1365	1384	-1.09231	8.17987e-05	T0_vs_T3	TRUE	TRUE	0.911725	0.268858	9.86062e-05	TRUE	TRUE	Up	13353.6
P42704	LRPPRC	LRPPRC	Leucine-rich PPR motif-containing protein, mitochondrial	72.9555	DLPVTEAVFSALVTGHAR	_DLPVTEAVFSALVTGHAR_2	fully-tryptic	227	244	-0.767953	0.000160319	T0_vs_T5	TRUE	TRUE	0.881142	0.374553	0.000313736	TRUE	TRUE	Up	4790.16
P42704	LRPPRC	LRPPRC	Leucine-rich PPR motif-containing protein, mitochondrial	72.9555	YAGEPVPFIEPPESFEFYAQ	_YAGEPVPFIEPPESFEFYAQ_2	semi-tryptic	1365	1384	-1.02595	0.000171376	T0_vs_T4	TRUE	TRUE	0.911725	0.268858	9.86062e-05	TRUE	TRUE	Up	5986.56
P42704	LRPPRC	LRPPRC	Leucine-rich PPR motif-containing protein, mitochondrial	72.9555	YAGEPVPFIEPPESFEFYAQ	_YAGEPVPFIEPPESFEFYAQ_2	semi-tryptic	1365	1384	-1.01176	0.000244514	T0_vs_T2	TRUE	TRUE	0.911725	0.268858	9.86062e-05	TRUE	TRUE	Up	4137.83
Q9H9A6	LRRC40	LRRC40	Leucine-rich repeat-containing protein 40	53.3223	LLPALTVLDIHDNQLTSLPSAIR	_LLPALTVLDIHDNQLTSLPSAIR_3	fully-tryptic	103	125	-0.924993	1.93831e-06	T0_vs_T5	TRUE	TRUE	0.875061	0.262737	2.91848e-07	TRUE	TRUE	Up	477217
Q9H9A6	LRRC40	LRRC40	Leucine-rich repeat-containing protein 40	53.3223	LLPALTVLDIHDNQLTSLPSAIR	_LLPALTVLDIHDNQLTSLPSAIR_3	fully-tryptic	103	125	-1.0236	1.98632e-06	T0_vs_T3	TRUE	TRUE	0.875061	0.262737	2.91848e-07	TRUE	TRUE	Up	515328
Q9H9A6	LRRC40	LRRC40	Leucine-rich repeat-containing protein 40	53.3223	LLPALTVLDIHDNQLTSLPSAIR	_LLPALTVLDIHDNQLTSLPSAIR_3	fully-tryptic	103	125	-0.830004	1.28422e-05	T0_vs_T2	TRUE	TRUE	0.875061	0.262737	2.91848e-07	TRUE	TRUE	Up	64630.8
Q8N1G4	LRRC47	LRRC47	Leucine-rich repeat-containing protein 47	67.753	ELLLTGPGLEER	_ELLLTGPGLEER_2	fully-tryptic	23	34	3.84166	0.000767494	T0_vs_T5	TRUE	TRUE	0.895264	1.00599	2.00797e-05	TRUE	TRUE	Down	5005.46
Q8N1G4	LRRC47	LRRC47	Leucine-rich repeat-containing protein 47	67.753	ELLLTGPGLEER	_ELLLTGPGLEER_2	fully-tryptic	23	34	3.7826	0.0012457	T0_vs_T4	TRUE	TRUE	0.895264	1.00599	2.00797e-05	TRUE	TRUE	Down	3036.53
Q8N1G4	LRRC47	LRRC47	Leucine-rich repeat-containing protein 47	67.753	ELLLTGPGLEER	_ELLLTGPGLEER_2	fully-tryptic	23	34	3.8368	0.001325	T1_vs_T5	TRUE	TRUE	0.895264	1.00599	2.00797e-05	TRUE	TRUE	Down	2895.7
Q8N1G4	LRRC47	LRRC47	Leucine-rich repeat-containing protein 47	67.753	ELLLTGPGLEER	_ELLLTGPGLEER_2	fully-tryptic	23	34	3.77774	0.00157388	T1_vs_T4	TRUE	TRUE	0.895264	1.00599	2.00797e-05	TRUE	TRUE	Down	2400.27
Q8N1G4	LRRC47	LRRC47	Leucine-rich repeat-containing protein 47	67.753	ELLLTGPGLEER	_ELLLTGPGLEER_2	fully-tryptic	23	34	3.60624	0.00429868	T2_vs_T4	TRUE	TRUE	0.895264	1.00599	2.00797e-05	TRUE	TRUE	Down	838.918
Q8N1G4	LRRC47	LRRC47	Leucine-rich repeat-containing protein 47	67.753	ELLLTGPGLEER	_ELLLTGPGLEER_2	fully-tryptic	23	34	3.66529	0.0082485	T2_vs_T5	TRUE	TRUE	0.895264	1.00599	2.00797e-05	TRUE	TRUE	Down	444.359
Q9Y4Z0	LSM4	LSM4	U6 snRNA-associated Sm-like protein LSm4	56.1151	EVICTSR	_EVIC[Carbamidomethyl (C)]TSR_2	fully-tryptic	42	48	0.881229	2.79837e-05	T0_vs_T5	TRUE	TRUE	0.89355	0.228177	6.64198e-05	TRUE	TRUE	Down	31490.7
Q9Y4Z0	LSM4	LSM4	U6 snRNA-associated Sm-like protein LSm4	56.1151	EVICTSR	_EVIC[Carbamidomethyl (C)]TSR_2	fully-tryptic	42	48	0.779023	0.000158465	T0_vs_T2	TRUE	TRUE	0.89355	0.228177	6.64198e-05	TRUE	TRUE	Down	4916.07
Q9Y4Z0	LSM4	LSM4	U6 snRNA-associated Sm-like protein LSm4	56.1151	EVICTSR	_EVIC[Carbamidomethyl (C)]TSR_2	fully-tryptic	42	48	0.778111	0.000199219	T0_vs_T3	TRUE	TRUE	0.89355	0.228177	6.64198e-05	TRUE	TRUE	Down	3905.81
Q9UK45	LSM7	LSM7	U6 snRNA-associated Sm-like protein LSm7	53.3981	GTSVVLICPQDGMEAIPNPFIQQQ	_GTSVVLIC[Carbamidomethyl (C)]PQDGMEAIPNPFIQQQ_2	semi-tryptic	78	101	-1.51302	7.29911e-06	T1_vs_T5	TRUE	TRUE	0.855096	0.842004	8.84067e-06	TRUE	TRUE	Up	207287
Q9UK45	LSM7	LSM7	U6 snRNA-associated Sm-like protein LSm7	53.3981	GTSVVLICPQDGMEAIPNPFIQQQ	_GTSVVLIC[Carbamidomethyl (C)]PQDGMEAIPNPFIQQQ_2	semi-tryptic	78	101	-1.32244	4.78074e-05	T1_vs_T3	TRUE	TRUE	0.855096	0.842004	8.84067e-06	TRUE	TRUE	Up	27661.8
Q9UK45	LSM7	LSM7	U6 snRNA-associated Sm-like protein LSm7	53.3981	GTSVVLICPQDGMEAIPNPFIQQQ	_GTSVVLIC[Carbamidomethyl (C)]PQDGMEAIPNPFIQQQ_2	semi-tryptic	78	101	-1.20421	5.62302e-05	T1_vs_T4	TRUE	TRUE	0.855096	0.842004	8.84067e-06	TRUE	TRUE	Up	21415.8
Q9UK45	LSM7	LSM7	U6 snRNA-associated Sm-like protein LSm7	53.3981	GTSVVLICPQDGMEAIPNPFIQQQ	_GTSVVLIC[Carbamidomethyl (C)]PQDGMEAIPNPFIQQQ_2	semi-tryptic	78	101	-0.76842	0.00171532	T0_vs_T5	TRUE	TRUE	0.855096	0.842004	8.84067e-06	TRUE	TRUE	Up	447.973
Q9Y383	LUC7L2	LUC7L2	Putative RNA-binding protein Luc7-like 2	50.5102	EAEEVYRN	_EAEEVYRN_2	semi-tryptic	168	175	0.837243	1.82182e-05	T0_vs_T5	TRUE	TRUE	0.925144	0.55835	1.40813e-06	TRUE	TRUE	Down	45956.5
O95232	LUC7L3	LUC7L3	Luc7-like protein 3	31.9444	YYLCGFCPAELFTNTR	_YYLC[Carbamidomethyl (C)]GFC[Carbamidomethyl (C)]PAELFTNTR_2	fully-tryptic	37	52	1.82426	1.81524e-09	T1_vs_T4	TRUE	TRUE	0.957602	0.0795804	2.64963e-10	TRUE	TRUE	Down	1.00497e+09
O95232	LUC7L3	LUC7L3	Luc7-like protein 3	31.9444	YYLCGFCPAELFTNTR	_YYLC[Carbamidomethyl (C)]GFC[Carbamidomethyl (C)]PAELFTNTR_2	fully-tryptic	37	52	1.47293	2.80317e-08	T1_vs_T5	TRUE	TRUE	0.957602	0.0795804	2.64963e-10	TRUE	TRUE	Down	5.25451e+07
O95232	LUC7L3	LUC7L3	Luc7-like protein 3	31.9444	YYLCGFCPAELFTNTR	_YYLC[Carbamidomethyl (C)]GFC[Carbamidomethyl (C)]PAELFTNTR_2	fully-tryptic	37	52	1.42971	7.2517e-08	T1_vs_T3	TRUE	TRUE	0.957602	0.0795804	2.64963e-10	TRUE	TRUE	Down	1.97155e+07
O95232	LUC7L3	LUC7L3	Luc7-like protein 3	31.9444	YYLCGFCPAELFTNTR	_YYLC[Carbamidomethyl (C)]GFC[Carbamidomethyl (C)]PAELFTNTR_2	fully-tryptic	37	52	1.50258	8.03584e-08	T1_vs_T2	TRUE	TRUE	0.957602	0.0795804	2.64963e-10	TRUE	TRUE	Down	1.86985e+07
Q02750	MAP2K1	MAP2K1	Dual specificity mitogen-activated protein kinase kinase 1	71.2468	LCDFGVSGQLIDSMANSFVGTR	_LC[Carbamidomethyl (C)]DFGVSGQLIDSMANSFVGTR_2	fully-tryptic	206	227	-1.20798	1.28086e-05	T0_vs_T5	TRUE	FALSE	0.854636	0.402089	4.9219e-06	TRUE	TRUE	Up	94310.2
Q02750	MAP2K1	MAP2K1	Dual specificity mitogen-activated protein kinase kinase 1	71.2468	LCDFGVSGQLIDSMANSFVGTR	_LC[Carbamidomethyl (C)]DFGVSGQLIDSMANSFVGTR_2	fully-tryptic	206	227	-1.18585	1.55101e-05	T1_vs_T5	TRUE	FALSE	0.854636	0.402089	4.9219e-06	TRUE	TRUE	Up	76456.6
Q02750	MAP2K1	MAP2K1	Dual specificity mitogen-activated protein kinase kinase 1	71.2468	LCDFGVSGQLIDSMANSFVGTR	_LC[Carbamidomethyl (C)]DFGVSGQLIDSMANSFVGTR_2	fully-tryptic	206	227	-1.078	4.87553e-05	T0_vs_T3	TRUE	FALSE	0.854636	0.402089	4.9219e-06	TRUE	TRUE	Up	22110.5
Q02750	MAP2K1	MAP2K1	Dual specificity mitogen-activated protein kinase kinase 1	71.2468	LCDFGVSGQLIDSMANSFVGTR	_LC[Carbamidomethyl (C)]DFGVSGQLIDSMANSFVGTR_2	fully-tryptic	206	227	-1.05587	9.10519e-05	T1_vs_T3	TRUE	FALSE	0.854636	0.402089	4.9219e-06	TRUE	TRUE	Up	11596.3
Q02750	MAP2K1	MAP2K1	Dual specificity mitogen-activated protein kinase kinase 1	71.2468	LCDFGVSGQLIDSMANSFVGTR	_LC[Carbamidomethyl (C)]DFGVSGQLIDSMANSFVGTR_2	fully-tryptic	206	227	-0.812526	0.000830179	T0_vs_T2	TRUE	FALSE	0.854636	0.402089	4.9219e-06	TRUE	TRUE	Up	978.736
Q02750	MAP2K1	MAP2K1	Dual specificity mitogen-activated protein kinase kinase 1	71.2468	LCDFGVSGQLIDSMANSFVGTR	_LC[Carbamidomethyl (C)]DFGVSGQLIDSMANSFVGTR_2	fully-tryptic	206	227	-0.790391	0.00219687	T1_vs_T2	TRUE	FALSE	0.854636	0.402089	4.9219e-06	TRUE	TRUE	Up	359.781
P56192	MARS1	MARS1	Methionine--tRNA ligase, cytoplasmic	60.6667	LFVSDGVPGCLPVLAAAGR	_LFVSDGVPGC[Carbamidomethyl (C)]LPVLAAAGR_2	fully-tryptic	3	21	4.62667	6.86299e-13	T1_vs_T5	TRUE	TRUE	0.995075	1.77055	4.71093e-15	TRUE	TRUE	Down	6.74147e+12
P56192	MARS1	MARS1	Methionine--tRNA ligase, cytoplasmic	60.6667	LFVSDGVPGCLPVLAAAGR	_LFVSDGVPGC[Carbamidomethyl (C)]LPVLAAAGR_2	fully-tryptic	3	21	4.3477	1.69694e-12	T4_vs_T5	TRUE	TRUE	0.995075	1.77055	4.71093e-15	TRUE	TRUE	Down	2.56209e+12
P56192	MARS1	MARS1	Methionine--tRNA ligase, cytoplasmic	60.6667	LFVSDGVPGCLPVLAAAGR	_LFVSDGVPGC[Carbamidomethyl (C)]LPVLAAAGR_2	fully-tryptic	3	21	4.59806	2.00566e-12	T2_vs_T5	TRUE	TRUE	0.995075	1.77055	4.71093e-15	TRUE	TRUE	Down	2.29255e+12
P56192	MARS1	MARS1	Methionine--tRNA ligase, cytoplasmic	60.6667	LFVSDGVPGCLPVLAAAGR	_LFVSDGVPGC[Carbamidomethyl (C)]LPVLAAAGR_2	fully-tryptic	3	21	4.49867	4.10241e-12	T0_vs_T5	TRUE	TRUE	0.995075	1.77055	4.71093e-15	TRUE	TRUE	Down	1.09659e+12
P56192	MARS1	MARS1	Methionine--tRNA ligase, cytoplasmic	60.6667	LFVSDGVPGCLPVLAAAGR	_LFVSDGVPGC[Carbamidomethyl (C)]LPVLAAAGR_2	fully-tryptic	3	21	4.51069	4.8084e-12	T3_vs_T5	TRUE	TRUE	0.995075	1.77055	4.71093e-15	TRUE	TRUE	Down	9.38085e+11
P33991	MCM4	MCM4	DNA replication licensing factor MCM4	62.92	EEENVGIDITEPLYMQR	_EEENVGIDITEPLYMQR_2	fully-tryptic	180	196	-0.825502	0.000355843	T1_vs_T5	TRUE	TRUE	0.883296	0.455568	5.2662e-05	TRUE	TRUE	Up	2319.85
P33991	MCM4	MCM4	DNA replication licensing factor MCM4	62.92	EEENVGIDITEPLYMQR	_EEENVGIDITEPLYMQR_2	fully-tryptic	180	196	-0.87472	0.000650511	T1_vs_T3	TRUE	TRUE	0.883296	0.455568	5.2662e-05	TRUE	TRUE	Up	1344.66
Q9NU22	MDN1	MDN1	Midasin	28.8242	LVEGLDQFTGEVISSVSELQSLK	_LVEGLDQFTGEVISSVSELQSLK_3	fully-tryptic	4080	4102	1.38916	4.38159e-10	T1_vs_T4	TRUE	TRUE	0.945081	1.02255	1.61279e-11	TRUE	TRUE	Down	3.17043e+09
Q9NU22	MDN1	MDN1	Midasin	28.8242	LVEGLDQFTGEVISSVSELQSLK	_LVEGLDQFTGEVISSVSELQSLK_3	fully-tryptic	4080	4102	1.21548	3.67395e-09	T0_vs_T4	TRUE	TRUE	0.945081	1.02255	1.61279e-11	TRUE	TRUE	Down	3.30836e+08
Q9NU22	MDN1	MDN1	Midasin	28.8242	LVEGLDQFTGEVISSVSELQSLK	_LVEGLDQFTGEVISSVSELQSLK_3	fully-tryptic	4080	4102	1.24418	7.44444e-09	T2_vs_T4	TRUE	TRUE	0.945081	1.02255	1.61279e-11	TRUE	TRUE	Down	1.67129e+08
Q9NU22	MDN1	MDN1	Midasin	28.8242	LVEGLDQFTGEVISSVSELQSLK	_LVEGLDQFTGEVISSVSELQSLK_3	fully-tryptic	4080	4102	0.951488	3.74423e-08	T1_vs_T5	TRUE	TRUE	0.945081	1.02255	1.61279e-11	TRUE	TRUE	Down	2.54121e+07
Q9NU22	MDN1	MDN1	Midasin	28.8242	LVEGLDQFTGEVISSVSELQSLK	_LVEGLDQFTGEVISSVSELQSLK_3	fully-tryptic	4080	4102	0.974967	1.32846e-07	T3_vs_T4	TRUE	TRUE	0.945081	1.02255	1.61279e-11	TRUE	TRUE	Down	7.33908e+06
Q9NU22	MDN1	MDN1	Midasin	28.8242	QCVLSTLAQLLLDK	_QC[Carbamidomethyl (C)]VLSTLAQLLLDK_2	fully-tryptic	42	55	1.21524	1.64895e-07	T1_vs_T4	TRUE	TRUE	0.91603	1.01857	3.51031e-11	TRUE	TRUE	Down	7.36979e+06
Q9NU22	MDN1	MDN1	Midasin	28.8242	LVEGLDQFTGEVISSVSELQSLK	_LVEGLDQFTGEVISSVSELQSLK_3	fully-tryptic	4080	4102	0.777808	5.92499e-07	T0_vs_T5	TRUE	TRUE	0.945081	1.02255	1.61279e-11	TRUE	TRUE	Down	1.31276e+06
Q9NU22	MDN1	MDN1	Midasin	28.8242	QCVLSTLAQLLLDK	_QC[Carbamidomethyl (C)]VLSTLAQLLLDK_2	fully-tryptic	42	55	0.956175	1.0673e-06	T2_vs_T4	TRUE	TRUE	0.91603	1.01857	3.51031e-11	TRUE	TRUE	Down	895886
Q9NU22	MDN1	MDN1	Midasin	28.8242	LVEGLDQFTGEVISSVSELQSLK	_LVEGLDQFTGEVISSVSELQSLK_3	fully-tryptic	4080	4102	0.806512	1.75417e-06	T2_vs_T5	TRUE	TRUE	0.945081	1.02255	1.61279e-11	TRUE	TRUE	Down	459769
Q9NU22	MDN1	MDN1	Midasin	28.8242	QCVLSTLAQLLLDK	_QC[Carbamidomethyl (C)]VLSTLAQLLLDK_2	fully-tryptic	42	55	0.810311	2.14192e-06	T0_vs_T4	TRUE	TRUE	0.91603	1.01857	3.51031e-11	TRUE	TRUE	Down	378311
Q9NU22	MDN1	MDN1	Midasin	28.8242	QCVLSTLAQLLLDK	_QC[Carbamidomethyl (C)]VLSTLAQLLLDK_2	fully-tryptic	42	55	0.912202	3.38845e-06	T1_vs_T5	TRUE	TRUE	0.91603	1.01857	3.51031e-11	TRUE	TRUE	Down	269210
Q9ULK4	MED23	MED23	Mediator of RNA polymerase II transcription subunit 23	22.7339	LITALGSSEVQPQFTR	_LITALGSSEVQPQFTR_2	fully-tryptic	652	667	3.20546	3.86573e-10	T0_vs_T4	TRUE	TRUE	0.989077	0.282689	2.75961e-13	TRUE	TRUE	Down	8.29198e+09
Q9ULK4	MED23	MED23	Mediator of RNA polymerase II transcription subunit 23	22.7339	LITALGSSEVQPQFTR	_LITALGSSEVQPQFTR_2	fully-tryptic	652	667	3.01347	2.30743e-09	T0_vs_T5	TRUE	TRUE	0.989077	0.282689	2.75961e-13	TRUE	TRUE	Down	1.30598e+09
Q9ULK4	MED23	MED23	Mediator of RNA polymerase II transcription subunit 23	22.7339	LITALGSSEVQPQFTR	_LITALGSSEVQPQFTR_2	fully-tryptic	652	667	3.04542	3.37907e-09	T0_vs_T2	TRUE	TRUE	0.989077	0.282689	2.75961e-13	TRUE	TRUE	Down	9.01258e+08
Q9ULK4	MED23	MED23	Mediator of RNA polymerase II transcription subunit 23	22.7339	LITALGSSEVQPQFTR	_LITALGSSEVQPQFTR_2	fully-tryptic	652	667	2.66458	6.42136e-09	T1_vs_T4	TRUE	TRUE	0.989077	0.282689	2.75961e-13	TRUE	TRUE	Down	4.14956e+08
Q9ULK4	MED23	MED23	Mediator of RNA polymerase II transcription subunit 23	22.7339	LITALGSSEVQPQFTR	_LITALGSSEVQPQFTR_2	fully-tryptic	652	667	2.47259	4.3462e-08	T1_vs_T5	TRUE	TRUE	0.989077	0.282689	2.75961e-13	TRUE	TRUE	Down	5.68908e+07
Q9ULK4	MED23	MED23	Mediator of RNA polymerase II transcription subunit 23	22.7339	LITALGSSEVQPQFTR	_LITALGSSEVQPQFTR_2	fully-tryptic	652	667	2.7528	5.87456e-08	T0_vs_T3	TRUE	TRUE	0.989077	0.282689	2.75961e-13	TRUE	TRUE	Down	4.68597e+07
Q9ULK4	MED23	MED23	Mediator of RNA polymerase II transcription subunit 23	22.7339	LITALGSSEVQPQFTR	_LITALGSSEVQPQFTR_2	fully-tryptic	652	667	2.50454	6.29545e-08	T1_vs_T2	TRUE	TRUE	0.989077	0.282689	2.75961e-13	TRUE	TRUE	Down	3.97833e+07
Q9ULK4	MED23	MED23	Mediator of RNA polymerase II transcription subunit 23	22.7339	LITALGSSEVQPQFTR	_LITALGSSEVQPQFTR_2	fully-tryptic	652	667	2.21193	1.07747e-06	T1_vs_T3	TRUE	TRUE	0.989077	0.282689	2.75961e-13	TRUE	TRUE	Down	2.05288e+06
P14174	MIF	MIF	Macrophage migration inhibitory factor	95.6522	AFGGSSEPCALCSLHSIGK	_AFGGSSEPC[Carbamidomethyl (C)]ALC[Carbamidomethyl (C)]SLHSIGK_2	semi-tryptic	49	67	-5.60835	0.000421505	T0_vs_T4	TRUE	TRUE	0.875706	0.250492	0.000161688	TRUE	TRUE	Up	13305.5
P14174	MIF	MIF	Macrophage migration inhibitory factor	95.6522	AFGGSSEPCALCSLHSIGK	_AFGGSSEPC[Carbamidomethyl (C)]ALC[Carbamidomethyl (C)]SLHSIGK_2	semi-tryptic	49	67	-5.44098	0.000424171	T0_vs_T3	TRUE	TRUE	0.875706	0.250492	0.000161688	TRUE	TRUE	Up	12827.3
P14174	MIF	MIF	Macrophage migration inhibitory factor	95.6522	AFGGSSEPCALCSLHSIGK	_AFGGSSEPC[Carbamidomethyl (C)]ALC[Carbamidomethyl (C)]SLHSIGK_2	semi-tryptic	49	67	-5.68837	0.000505076	T0_vs_T5	TRUE	TRUE	0.875706	0.250492	0.000161688	TRUE	TRUE	Up	11262.4
P14174	MIF	MIF	Macrophage migration inhibitory factor	95.6522	AFGGSSEPCALCSLHSIGK	_AFGGSSEPC[Carbamidomethyl (C)]ALC[Carbamidomethyl (C)]SLHSIGK_2	semi-tryptic	49	67	-5.57365	0.000944216	T0_vs_T2	TRUE	TRUE	0.875706	0.250492	0.000161688	TRUE	TRUE	Up	5902.94
Q13405	MRPL49	MRPL49	39S ribosomal protein L49, mitochondrial	40.9639	FVESVDEYQFVER	_FVESVDEYQFVER_2	fully-tryptic	38	50	0.757616	0.000247454	T1_vs_T4	TRUE	TRUE	0.918979	0.526225	3.84129e-06	TRUE	TRUE	Down	3061.64
P26038	MSN	MSN	Moesin	46.2738	AQQELEEQTR	_AQQELEEQTR_2	fully-tryptic	361	370	2.12708	4.5747e-05	T0_vs_T5	TRUE	TRUE	0.888442	1.77255	1.59544e-05	TRUE	TRUE	Down	46496.6
P26038	MSN	MSN	Moesin	46.2738	AQQELEEQTR	_AQQELEEQTR_2	fully-tryptic	361	370	1.50354	0.000656965	T1_vs_T5	TRUE	TRUE	0.888442	1.77255	1.59544e-05	TRUE	TRUE	Down	2288.61
P26038	MSN	MSN	Moesin	46.2738	AQQELEEQTR	_AQQELEEQTR_2	fully-tryptic	361	370	1.35262	0.00290445	T0_vs_T4	TRUE	TRUE	0.888442	1.77255	1.59544e-05	TRUE	TRUE	Down	465.706
P26038	MSN	MSN	Moesin	46.2738	AQQELEEQTR	_AQQELEEQTR_2	fully-tryptic	361	370	1.45336	0.00403717	T2_vs_T5	TRUE	TRUE	0.888442	1.77255	1.59544e-05	TRUE	TRUE	Down	359.996
Q13126	MTAP	MTAP	S-methyl-5'-thioadenosine phosphorylase	82.3322	EEIQPGDIVIIDQFIDR	_EEIQPGDIVIIDQFIDR_2	fully-tryptic	100	116	-0.851767	0.000260772	T1_vs_T3	TRUE	TRUE	0.922252	0.48642	9.03977e-06	TRUE	TRUE	Up	3266.33
Q13126	MTAP	MTAP	S-methyl-5'-thioadenosine phosphorylase	82.3322	EEIQPGDIVIIDQFIDR	_EEIQPGDIVIIDQFIDR_2	fully-tryptic	100	116	-0.771468	0.0003568	T0_vs_T3	TRUE	TRUE	0.922252	0.48642	9.03977e-06	TRUE	TRUE	Up	2162.18
P11586	MTHFD1	MTHFD1	C-1-tetrahydrofolate synthase, cytoplasmic	83.3155	MFGIPVVVAVNAFK	_M[Oxidation (M)]FGIPVVVAVNAFK_2	fully-tryptic	747	760	0.984936	0.000168926	T1_vs_T4	TRUE	TRUE	0.856595	0.943061	0.000113892	TRUE	TRUE	Down	5830.57
P11586	MTHFD1	MTHFD1	C-1-tetrahydrofolate synthase, cytoplasmic	83.3155	MFGIPVVVAVNAFK	_M[Oxidation (M)]FGIPVVVAVNAFK_2	fully-tryptic	747	760	0.958261	0.000285305	T0_vs_T4	TRUE	TRUE	0.856595	0.943061	0.000113892	TRUE	TRUE	Down	3358.72
P11586	MTHFD1	MTHFD1	C-1-tetrahydrofolate synthase, cytoplasmic	83.3155	MFGIPVVVAVNAFK	_M[Oxidation (M)]FGIPVVVAVNAFK_2	fully-tryptic	747	760	0.911364	0.000615139	T1_vs_T5	TRUE	TRUE	0.856595	0.943061	0.000113892	TRUE	TRUE	Down	1481.56
P11586	MTHFD1	MTHFD1	C-1-tetrahydrofolate synthase, cytoplasmic	83.3155	MFGIPVVVAVNAFK	_M[Oxidation (M)]FGIPVVVAVNAFK_2	fully-tryptic	747	760	0.884688	0.00073364	T0_vs_T5	TRUE	TRUE	0.856595	0.943061	0.000113892	TRUE	TRUE	Down	1205.89
P42285	MTREX	MTREX	Exosome RNA helicase MTR4	54.3186	SNVKPNSGELDPLYVVEVLLR	_SNVKPNSGELDPLYVVEVLLR_3	fully-tryptic	681	701	1.50233	3.30731e-09	T1_vs_T4	TRUE	TRUE	0.96893	1.03297	5.909e-11	TRUE	TRUE	Down	4.54247e+08
P42285	MTREX	MTREX	Exosome RNA helicase MTR4	54.3186	SNVKPNSGELDPLYVVEVLLR	_SNVKPNSGELDPLYVVEVLLR_3	fully-tryptic	681	701	1.3525	1.99335e-08	T2_vs_T4	TRUE	TRUE	0.96893	1.03297	5.909e-11	TRUE	TRUE	Down	6.7851e+07
P42285	MTREX	MTREX	Exosome RNA helicase MTR4	54.3186	SNVKPNSGELDPLYVVEVLLR	_SNVKPNSGELDPLYVVEVLLR_3	fully-tryptic	681	701	1.42566	2.31549e-08	T0_vs_T4	TRUE	TRUE	0.96893	1.03297	5.909e-11	TRUE	TRUE	Down	6.15707e+07
P42285	MTREX	MTREX	Exosome RNA helicase MTR4	54.3186	SNVKPNSGELDPLYVVEVLLR	_SNVKPNSGELDPLYVVEVLLR_3	fully-tryptic	681	701	1.20928	2.87822e-08	T1_vs_T5	TRUE	TRUE	0.96893	1.03297	5.909e-11	TRUE	TRUE	Down	4.20148e+07
P42285	MTREX	MTREX	Exosome RNA helicase MTR4	54.3186	SNVKPNSGELDPLYVVEVLLR	_SNVKPNSGELDPLYVVEVLLR_3	fully-tryptic	681	701	1.13261	2.23495e-07	T0_vs_T5	TRUE	TRUE	0.96893	1.03297	5.909e-11	TRUE	TRUE	Down	5.0677e+06
P42285	MTREX	MTREX	Exosome RNA helicase MTR4	54.3186	SNVKPNSGELDPLYVVEVLLR	_SNVKPNSGELDPLYVVEVLLR_3	fully-tryptic	681	701	1.05945	2.85189e-07	T2_vs_T5	TRUE	TRUE	0.96893	1.03297	5.909e-11	TRUE	TRUE	Down	3.71491e+06
P42285	MTREX	MTREX	Exosome RNA helicase MTR4	54.3186	SNVKPNSGELDPLYVVEVLLR	_SNVKPNSGELDPLYVVEVLLR_3	fully-tryptic	681	701	1.10433	4.97778e-07	T3_vs_T4	TRUE	TRUE	0.96893	1.03297	5.909e-11	TRUE	TRUE	Down	2.21853e+06
P42285	MTREX	MTREX	Exosome RNA helicase MTR4	54.3186	SNVKPNSGELDPLYVVEVLLR	_SNVKPNSGELDPLYVVEVLLR_3	fully-tryptic	681	701	0.811279	1.76134e-05	T3_vs_T5	TRUE	TRUE	0.96893	1.03297	5.909e-11	TRUE	TRUE	Down	46060.4
P35580	MYH10	MYH10	Myosin-10	65.2834	NLPIYSENIIEMYR	_NLPIYSENIIEMYR_2	fully-tryptic	130	143	-1.30458	3.74836e-10	T1_vs_T5	TRUE	TRUE	0.963842	1.32374	6.41622e-11	TRUE	TRUE	Up	3.4804e+09
P35580	MYH10	MYH10	Myosin-10	65.2834	NLPIYSENIIEMYR	_NLPIYSENIIEMYR_2	fully-tryptic	130	143	-1.11172	3.41079e-09	T1_vs_T4	TRUE	TRUE	0.963842	1.32374	6.41622e-11	TRUE	TRUE	Up	3.25943e+08
P35580	MYH10	MYH10	Myosin-10	65.2834	NLPIYSENIIEMYR	_NLPIYSENIIEMYR_2	fully-tryptic	130	143	-1.14436	3.44153e-09	T0_vs_T5	TRUE	TRUE	0.963842	1.32374	6.41622e-11	TRUE	TRUE	Up	3.32515e+08
P35580	MYH10	MYH10	Myosin-10	65.2834	NLPIYSENIIEMYR	_NLPIYSENIIEMYR_2	fully-tryptic	130	143	-0.951502	4.10531e-08	T0_vs_T4	TRUE	TRUE	0.963842	1.32374	6.41622e-11	TRUE	TRUE	Up	2.31774e+07
P35580	MYH10	MYH10	Myosin-10	65.2834	NLPIYSENIIEMYR	_NLPIYSENIIEMYR_2	fully-tryptic	130	143	-0.919848	2.76276e-07	T2_vs_T5	TRUE	TRUE	0.963842	1.32374	6.41622e-11	TRUE	TRUE	Up	3.32945e+06
P35580	MYH10	MYH10	Myosin-10	65.2834	NLPIYSENIIEMYR	_NLPIYSENIIEMYR_2	fully-tryptic	130	143	-0.83452	1.58985e-06	T3_vs_T5	TRUE	TRUE	0.963842	1.32374	6.41622e-11	TRUE	TRUE	Up	524905
P35579	MYH9	MYH9	Myosin-9	57.449	RQAQQERDELADEIANSSGK	_RQAQQERDELADEIANSSGK_2	fully-tryptic	1697	1716	-1.49755	2.78623e-06	T0_vs_T5	TRUE	TRUE	0.938809	0.192546	1.90297e-06	TRUE	TRUE	Up	537482
P35579	MYH9	MYH9	Myosin-9	57.449	RQLEEAEEEAQR	_RQLEEAEEEAQR_2	fully-tryptic	1877	1888	-1.06283	6.51466e-06	T0_vs_T3	TRUE	TRUE	0.934443	0.184623	3.89898e-06	TRUE	TRUE	Up	163145
P35579	MYH9	MYH9	Myosin-9	57.449	RQAQQERDELADEIANSSGK	_RQAQQERDELADEIANSSGK_2	fully-tryptic	1697	1716	-1.3797	7.91943e-06	T0_vs_T4	TRUE	TRUE	0.938809	0.192546	1.90297e-06	TRUE	TRUE	Up	174217
P35579	MYH9	MYH9	Myosin-9	57.449	RQAQQERDELADEIANSSGK	_RQAQQERDELADEIANSSGK_2	fully-tryptic	1697	1716	-1.45979	1.05755e-05	T0_vs_T3	TRUE	TRUE	0.938809	0.192546	1.90297e-06	TRUE	TRUE	Up	138035
P35579	MYH9	MYH9	Myosin-9	57.449	RQLEEAEEEAQR	_RQLEEAEEEAQR_2	fully-tryptic	1877	1888	-0.999786	1.07886e-05	T0_vs_T4	TRUE	TRUE	0.934443	0.184623	3.89898e-06	TRUE	TRUE	Up	92670.7
P35579	MYH9	MYH9	Myosin-9	57.449	RQAQQERDELADEIANSSGK	_RQAQQERDELADEIANSSGK_2	fully-tryptic	1697	1716	-1.37123	1.4505e-05	T0_vs_T2	TRUE	TRUE	0.938809	0.192546	1.90297e-06	TRUE	TRUE	Up	94535.3
P35579	MYH9	MYH9	Myosin-9	57.449	RQLEEAEEEAQR	_RQLEEAEEEAQR_2	fully-tryptic	1877	1888	-0.973437	2.37831e-05	T0_vs_T2	TRUE	TRUE	0.934443	0.184623	3.89898e-06	TRUE	TRUE	Up	40929.8
P35579	MYH9	MYH9	Myosin-9	57.449	RQLEEAEEEAQR	_RQLEEAEEEAQR_2	fully-tryptic	1877	1888	-0.942693	3.03995e-05	T0_vs_T5	TRUE	TRUE	0.934443	0.184623	3.89898e-06	TRUE	TRUE	Up	31010.2
P35579	MYH9	MYH9	Myosin-9	57.449	KMEDSVGCLETAEEVK	_KMEDSVGC[Carbamidomethyl (C)]LETAEEVK_2	fully-tryptic	1372	1387	-1.02855	0.000133192	T0_vs_T4	TRUE	TRUE	0.908574	0.387966	2.77979e-05	TRUE	TRUE	Up	7722.33
P35579	MYH9	MYH9	Myosin-9	57.449	NFINNPLAQADWAAK	_NFINNPLAQADWAAK_2	fully-tryptic	15	29	-0.974209	0.000151277	T0_vs_T3	TRUE	TRUE	0.922815	0.230923	4.6631e-05	TRUE	TRUE	Up	6439.9
P35579	MYH9	MYH9	Myosin-9	57.449	NFINNPLAQADWAAK	_NFINNPLAQADWAAK_2	fully-tryptic	15	29	-0.873097	0.000173351	T0_vs_T5	TRUE	TRUE	0.922815	0.230923	4.6631e-05	TRUE	TRUE	Up	5036.58
P35579	MYH9	MYH9	Myosin-9	57.449	KMEDSVGCLETAEEVK	_KMEDSVGC[Carbamidomethyl (C)]LETAEEVK_2	fully-tryptic	1372	1387	-0.854303	0.000246229	T0_vs_T5	TRUE	TRUE	0.908574	0.387966	2.77979e-05	TRUE	TRUE	Up	3469.55
P35579	MYH9	MYH9	Myosin-9	57.449	KMEDSVGCLETAEEVK	_KMEDSVGC[Carbamidomethyl (C)]LETAEEVK_2	fully-tryptic	1372	1387	-0.871981	0.00042552	T0_vs_T3	TRUE	TRUE	0.908574	0.387966	2.77979e-05	TRUE	TRUE	Up	2049.21
P35579	MYH9	MYH9	Myosin-9	57.449	KMEDSVGCLETAEEVK	_KMEDSVGC[Carbamidomethyl (C)]LETAEEVK_2	fully-tryptic	1372	1387	-0.921506	0.00046211	T1_vs_T4	TRUE	TRUE	0.908574	0.387966	2.77979e-05	TRUE	TRUE	Up	1994.13
P35579	MYH9	MYH9	Myosin-9	57.449	NFINNPLAQADWAAK	_NFINNPLAQADWAAK_2	fully-tryptic	15	29	-0.861704	0.000565565	T0_vs_T2	TRUE	TRUE	0.922815	0.230923	4.6631e-05	TRUE	TRUE	Up	1523.62
P35579	MYH9	MYH9	Myosin-9	57.449	RQAQQERDELADEIANSSGK	_RQAQQERDELADEIANSSGK_2	fully-tryptic	1697	1716	-0.995725	0.000730642	T0_vs_T1	TRUE	TRUE	0.938809	0.192546	1.90297e-06	TRUE	TRUE	Up	1362.81
P35579	MYH9	MYH9	Myosin-9	57.449	KMEDSVGCLETAEEVK	_KMEDSVGC[Carbamidomethyl (C)]LETAEEVK_2	fully-tryptic	1372	1387	-0.764937	0.00261302	T1_vs_T3	TRUE	TRUE	0.908574	0.387966	2.77979e-05	TRUE	TRUE	Up	292.741
Q9UM54	MYO6	MYO6	Unconventional myosin-VI	42.6584	TFLALINQVFPAEEDSKK	_TFLALINQVFPAEEDSKK_3	fully-tryptic	40	57	-1.21934	5.62455e-05	T0_vs_T3	TRUE	TRUE	0.895937	0.312948	1.81478e-05	TRUE	TRUE	Up	21678.8
Q9UM54	MYO6	MYO6	Unconventional myosin-VI	42.6584	TFLALINQVFPAEEDSKK	_TFLALINQVFPAEEDSKK_3	fully-tryptic	40	57	-1.22101	9.32819e-05	T0_vs_T5	TRUE	TRUE	0.895937	0.312948	1.81478e-05	TRUE	TRUE	Up	13089.4
Q9UM54	MYO6	MYO6	Unconventional myosin-VI	42.6584	TFLALINQVFPAEEDSKK	_TFLALINQVFPAEEDSKK_3	fully-tryptic	40	57	-0.930695	0.000761555	T0_vs_T2	TRUE	TRUE	0.895937	0.312948	1.81478e-05	TRUE	TRUE	Up	1222.1
Q9UM54	MYO6	MYO6	Unconventional myosin-VI	42.6584	TFLALINQVFPAEEDSKK	_TFLALINQVFPAEEDSKK_3	fully-tryptic	40	57	-0.932873	0.00121768	T0_vs_T4	TRUE	TRUE	0.895937	0.312948	1.81478e-05	TRUE	TRUE	Up	766.106
Q9UM54	MYO6	MYO6	Unconventional myosin-VI	42.6584	TFLALINQVFPAEEDSKK	_TFLALINQVFPAEEDSKK_3	fully-tryptic	40	57	-0.850745	0.00250121	T1_vs_T3	TRUE	TRUE	0.895937	0.312948	1.81478e-05	TRUE	TRUE	Up	340.134
Q9UM54	MYO6	MYO6	Unconventional myosin-VI	42.6584	TFLALINQVFPAEEDSKK	_TFLALINQVFPAEEDSKK_3	fully-tryptic	40	57	-0.852417	0.00276628	T1_vs_T5	TRUE	TRUE	0.895937	0.312948	1.81478e-05	TRUE	TRUE	Up	308.146
O75113	N4BP1	N4BP1	NEDD4-binding protein 1	5.46875	VYGPSTEPLLLLEEIEK	_VYGPSTEPLLLLEEIEK_2	fully-tryptic	370	386	-0.875202	1.66283e-05	T0_vs_T3	TRUE	TRUE	0.850111	0.241824	3.17155e-06	TRUE	TRUE	Up	52633.2
Q9BXJ9	NAA15	NAA15	N-alpha-acetyltransferase 15, NatA auxiliary subunit	64.4342	LEDAADVYR	_LEDAADVYR_2	fully-tryptic	240	248	-1.76258	8.13666e-12	T0_vs_T4	TRUE	TRUE	0.992622	0.278939	8.52223e-15	TRUE	TRUE	Up	2.16622e+11
Q9BXJ9	NAA15	NAA15	N-alpha-acetyltransferase 15, NatA auxiliary subunit	64.4342	LEDAADVYR	_LEDAADVYR_2	fully-tryptic	240	248	-1.65753	1.33131e-11	T1_vs_T4	TRUE	TRUE	0.992622	0.278939	8.52223e-15	TRUE	TRUE	Up	1.24504e+11
Q9BXJ9	NAA15	NAA15	N-alpha-acetyltransferase 15, NatA auxiliary subunit	64.4342	LEDAADVYR	_LEDAADVYR_2	fully-tryptic	240	248	-1.69537	1.60914e-11	T0_vs_T5	TRUE	TRUE	0.992622	0.278939	8.52223e-15	TRUE	TRUE	Up	1.05358e+11
Q9BXJ9	NAA15	NAA15	N-alpha-acetyltransferase 15, NatA auxiliary subunit	64.4342	LEDAADVYR	_LEDAADVYR_2	fully-tryptic	240	248	-1.86052	1.92259e-11	T0_vs_T2	TRUE	TRUE	0.992622	0.278939	8.52223e-15	TRUE	TRUE	Up	9.67716e+10
Q9BXJ9	NAA15	NAA15	N-alpha-acetyltransferase 15, NatA auxiliary subunit	64.4342	LEDAADVYR	_LEDAADVYR_2	fully-tryptic	240	248	-1.75547	2.76104e-11	T1_vs_T2	TRUE	TRUE	0.992622	0.278939	8.52223e-15	TRUE	TRUE	Up	6.35801e+10
Q9BXJ9	NAA15	NAA15	N-alpha-acetyltransferase 15, NatA auxiliary subunit	64.4342	LEDAADVYR	_LEDAADVYR_2	fully-tryptic	240	248	-1.59032	2.81355e-11	T1_vs_T5	TRUE	TRUE	0.992622	0.278939	8.52223e-15	TRUE	TRUE	Up	5.65237e+10
Q9BXJ9	NAA15	NAA15	N-alpha-acetyltransferase 15, NatA auxiliary subunit	64.4342	LEDAADVYR	_LEDAADVYR_2	fully-tryptic	240	248	-1.73825	4.81168e-11	T1_vs_T3	TRUE	TRUE	0.992622	0.278939	8.52223e-15	TRUE	TRUE	Up	3.61257e+10
Q9BXJ9	NAA15	NAA15	N-alpha-acetyltransferase 15, NatA auxiliary subunit	64.4342	LEDAADVYR	_LEDAADVYR_2	fully-tryptic	240	248	-1.8433	5.61043e-11	T0_vs_T3	TRUE	TRUE	0.992622	0.278939	8.52223e-15	TRUE	TRUE	Up	3.28549e+10
Q9UJ70	NAGK	NAGK	N-acetyl-D-glucosamine kinase	42.7326	HIVAVLPEIDPVLFQGK	_HIVAVLPEIDPVLFQGK_3	fully-tryptic	245	261	3.09433	4.94888e-12	T1_vs_T5	TRUE	TRUE	0.990315	1.8214	8.46185e-13	TRUE	TRUE	Down	6.25259e+11
Q9UJ70	NAGK	NAGK	N-acetyl-D-glucosamine kinase	42.7326	HIVAVLPEIDPVLFQGK	_HIVAVLPEIDPVLFQGK_3	fully-tryptic	245	261	3.01683	7.93378e-12	T4_vs_T5	TRUE	TRUE	0.990315	1.8214	8.46185e-13	TRUE	TRUE	Down	3.80251e+11
Q9UJ70	NAGK	NAGK	N-acetyl-D-glucosamine kinase	42.7326	HIVAVLPEIDPVLFQGK	_HIVAVLPEIDPVLFQGK_3	fully-tryptic	245	261	3.0265	1.07743e-11	T0_vs_T5	TRUE	TRUE	0.990315	1.8214	8.46185e-13	TRUE	TRUE	Down	2.80901e+11
Q9UJ70	NAGK	NAGK	N-acetyl-D-glucosamine kinase	42.7326	HIVAVLPEIDPVLFQGK	_HIVAVLPEIDPVLFQGK_3	fully-tryptic	245	261	3.05222	1.31304e-11	T3_vs_T5	TRUE	TRUE	0.990315	1.8214	8.46185e-13	TRUE	TRUE	Down	2.32454e+11
Q9UJ70	NAGK	NAGK	N-acetyl-D-glucosamine kinase	42.7326	HIVAVLPEIDPVLFQGK	_HIVAVLPEIDPVLFQGK_3	fully-tryptic	245	261	3.07517	1.72373e-11	T2_vs_T5	TRUE	TRUE	0.990315	1.8214	8.46185e-13	TRUE	TRUE	Down	1.78402e+11
P55209	NAP1L1	NAP1L1	Nucleosome assembly protein 1-like 1	60.6138	NVDLLSDMVQEHDEPILK	_NVDLLSDMVQEHDEPILK_2	fully-tryptic	177	194	-0.88284	1.32707e-07	T1_vs_T5	TRUE	TRUE	0.861753	0.85598	4.22022e-07	TRUE	TRUE	Up	6.65256e+06
P55209	NAP1L1	NAP1L1	Nucleosome assembly protein 1-like 1	60.6138	NVDLLSDMVQEHDEPILK	_NVDLLSDMVQEHDEPILK_2	fully-tryptic	177	194	-0.838908	2.2512e-07	T1_vs_T4	TRUE	TRUE	0.861753	0.85598	4.22022e-07	TRUE	TRUE	Up	3.72649e+06
Q99733	NAP1L4	NAP1L4	Nucleosome assembly protein 1-like 4	58.4	ADHSFSDGVPSDSVEAA	_[Acetyl (Protein N-term)]ADHSFSDGVPSDSVEAA_2	non-tryptic	2	18	-1.1438	0.000235929	T0_vs_T5	TRUE	TRUE	0.865809	0.248376	0.000340089	TRUE	TRUE	Up	4848.07
Q99733	NAP1L4	NAP1L4	Nucleosome assembly protein 1-like 4	58.4	ADHSFSDGVPSDSVEAA	_[Acetyl (Protein N-term)]ADHSFSDGVPSDSVEAA_2	non-tryptic	2	18	-1.05603	0.000822838	T0_vs_T3	TRUE	TRUE	0.865809	0.248376	0.000340089	TRUE	TRUE	Up	1283.4
Q99733	NAP1L4	NAP1L4	Nucleosome assembly protein 1-like 4	58.4	ADHSFSDGVPSDSVEAA	_[Acetyl (Protein N-term)]ADHSFSDGVPSDSVEAA_2	non-tryptic	2	18	-1.08778	0.000856784	T0_vs_T4	TRUE	TRUE	0.865809	0.248376	0.000340089	TRUE	TRUE	Up	1269.61
Q99733	NAP1L4	NAP1L4	Nucleosome assembly protein 1-like 4	58.4	ADHSFSDGVPSDSVEAA	_[Acetyl (Protein N-term)]ADHSFSDGVPSDSVEAA_2	non-tryptic	2	18	-0.878513	0.00271626	T0_vs_T2	TRUE	TRUE	0.865809	0.248376	0.000340089	TRUE	TRUE	Up	323.427
Q99733	NAP1L4	NAP1L4	Nucleosome assembly protein 1-like 4	58.4	ADHSFSDGVPSDSVEAA	_[Acetyl (Protein N-term)]ADHSFSDGVPSDSVEAA_2	non-tryptic	2	18	-0.757496	0.00885774	T0_vs_T1	TRUE	TRUE	0.865809	0.248376	0.000340089	TRUE	TRUE	Up	85.518
O43776	NARS1	NARS1	Asparagine--tRNA ligase, cytoplasmic	58.3942	EPFPTIYVDSQK	_EPFPTIYVDSQK_2	fully-tryptic	39	50	-0.987576	0.000595049	T0_vs_T4	TRUE	TRUE	0.870164	0.137113	0.000240011	TRUE	TRUE	Up	1659.66
O43776	NARS1	NARS1	Asparagine--tRNA ligase, cytoplasmic	58.3942	EPFPTIYVDSQK	_EPFPTIYVDSQK_2	fully-tryptic	39	50	-0.893242	0.000962592	T0_vs_T3	TRUE	TRUE	0.870164	0.137113	0.000240011	TRUE	TRUE	Up	927.955
O43776	NARS1	NARS1	Asparagine--tRNA ligase, cytoplasmic	58.3942	EPFPTIYVDSQK	_EPFPTIYVDSQK_2	fully-tryptic	39	50	-0.823832	0.00157364	T0_vs_T5	TRUE	TRUE	0.870164	0.137113	0.000240011	TRUE	TRUE	Up	523.521
O43776	NARS1	NARS1	Asparagine--tRNA ligase, cytoplasmic	58.3942	EPFPTIYVDSQK	_EPFPTIYVDSQK_2	fully-tryptic	39	50	-0.812042	0.0025905	T0_vs_T2	TRUE	TRUE	0.870164	0.137113	0.000240011	TRUE	TRUE	Up	313.47
P49321	NASP	NASP	Nuclear autoantigenic sperm protein	60.7868	LNLQEQYLEAHDR	_LNLQEQYLEAHDR_2	semi-tryptic	569	581	-1.08973	1.04488e-05	T0_vs_T3	TRUE	TRUE	0.898542	0.248219	2.61756e-05	TRUE	TRUE	Up	104292
P49321	NASP	NASP	Nuclear autoantigenic sperm protein	60.7868	LNLQEQYLEAHDR	_LNLQEQYLEAHDR_2	semi-tryptic	569	581	-0.971617	2.84674e-05	T0_vs_T5	TRUE	TRUE	0.898542	0.248219	2.61756e-05	TRUE	TRUE	Up	34130.9
P49321	NASP	NASP	Nuclear autoantigenic sperm protein	60.7868	LNLQEQYLEAHDR	_LNLQEQYLEAHDR_2	semi-tryptic	569	581	-0.892301	8.95598e-05	T0_vs_T4	TRUE	TRUE	0.898542	0.248219	2.61756e-05	TRUE	TRUE	Up	9963.18
P49321	NASP	NASP	Nuclear autoantigenic sperm protein	60.7868	LNLQEQYLEAHDR	_LNLQEQYLEAHDR_2	semi-tryptic	569	581	-0.922692	9.14807e-05	T0_vs_T2	TRUE	TRUE	0.898542	0.248219	2.61756e-05	TRUE	TRUE	Up	10086.2
P49321	NASP	NASP	Nuclear autoantigenic sperm protein	60.7868	KYGETANECGEAF	_KYGETANEC[Carbamidomethyl (C)]GEAF_2	semi-tryptic	76	88	-1.16376	0.000101389	T0_vs_T3	TRUE	TRUE	0.909281	0.17692	2.88349e-05	TRUE	TRUE	Up	11478.2
P49321	NASP	NASP	Nuclear autoantigenic sperm protein	60.7868	KYGETANECGEAF	_KYGETANEC[Carbamidomethyl (C)]GEAF_2	semi-tryptic	76	88	-1.00244	0.000444335	T0_vs_T2	TRUE	TRUE	0.909281	0.17692	2.88349e-05	TRUE	TRUE	Up	2256.05
P49321	NASP	NASP	Nuclear autoantigenic sperm protein	60.7868	KYGETANECGEAF	_KYGETANEC[Carbamidomethyl (C)]GEAF_2	semi-tryptic	76	88	-0.877447	0.000652464	T0_vs_T5	TRUE	TRUE	0.909281	0.17692	2.88349e-05	TRUE	TRUE	Up	1344.82
P49321	NASP	NASP	Nuclear autoantigenic sperm protein	60.7868	KYGETANECGEAF	_KYGETANEC[Carbamidomethyl (C)]GEAF_2	semi-tryptic	76	88	-0.865297	0.00104106	T0_vs_T1	TRUE	TRUE	0.909281	0.17692	2.88349e-05	TRUE	TRUE	Up	831.17
Q15021	NCAPD2	NCAPD2	Condensin complex subunit 1	52.3198	STLQQLLQLPQGEEEIPEQIANTETTEDVK	_STLQQLLQLPQGEEEIPEQIANTETTEDVK_3	fully-tryptic	488	517	-0.988379	0.000173351	T0_vs_T5	TRUE	TRUE	0.879457	0.22034	9.82243e-05	TRUE	TRUE	Up	5701.61
Q15021	NCAPD2	NCAPD2	Condensin complex subunit 1	52.3198	STLQQLLQLPQGEEEIPEQIANTETTEDVK	_STLQQLLQLPQGEEEIPEQIANTETTEDVK_3	fully-tryptic	488	517	-1.08376	0.000469748	T0_vs_T3	TRUE	TRUE	0.879457	0.22034	9.82243e-05	TRUE	TRUE	Up	2307.11
Q15021	NCAPD2	NCAPD2	Condensin complex subunit 1	52.3198	STLQQLLQLPQGEEEIPEQIANTETTEDVK	_STLQQLLQLPQGEEEIPEQIANTETTEDVK_3	fully-tryptic	488	517	-0.90379	0.000952109	T0_vs_T4	TRUE	TRUE	0.879457	0.22034	9.82243e-05	TRUE	TRUE	Up	949.251
Q15021	NCAPD2	NCAPD2	Condensin complex subunit 1	52.3198	STLQQLLQLPQGEEEIPEQIANTETTEDVK	_STLQQLLQLPQGEEEIPEQIANTETTEDVK_3	fully-tryptic	488	517	-0.816853	0.00123994	T0_vs_T2	TRUE	TRUE	0.879457	0.22034	9.82243e-05	TRUE	TRUE	Up	658.783
P19338	NCL	NCL	Nucleolin	41.6901	GIAYIEFK	_GIAYIEFK_2	fully-tryptic	430	437	-0.905425	5.67267e-07	T0_vs_T5	TRUE	TRUE	0.944383	0.206756	5.68116e-07	TRUE	TRUE	Up	1.59612e+06
P19338	NCL	NCL	Nucleolin	41.6901	ALELTGLK	_ALELTGLK_2	fully-tryptic	363	370	-0.928873	1.18876e-06	T0_vs_T4	TRUE	TRUE	0.938026	0.157784	1.24568e-07	TRUE	TRUE	Up	781381
P19338	NCL	NCL	Nucleolin	41.6901	GIAYIEFK	_GIAYIEFK_2	fully-tryptic	430	437	-0.879225	1.29581e-06	T0_vs_T3	TRUE	TRUE	0.944383	0.206756	5.68116e-07	TRUE	TRUE	Up	678514
P19338	NCL	NCL	Nucleolin	41.6901	GIAYIEFK	_GIAYIEFK_2	fully-tryptic	430	437	-0.812389	4.70012e-06	T0_vs_T2	TRUE	TRUE	0.944383	0.206756	5.68116e-07	TRUE	TRUE	Up	172844
P19338	NCL	NCL	Nucleolin	41.6901	ALELTGLK	_ALELTGLK_2	fully-tryptic	363	370	-0.786345	5.49847e-06	T0_vs_T5	TRUE	TRUE	0.938026	0.157784	1.24568e-07	TRUE	TRUE	Up	143011
P19338	NCL	NCL	Nucleolin	41.6901	GIAYIEFK	_GIAYIEFK_2	fully-tryptic	430	437	-0.781057	9.49165e-06	T0_vs_T4	TRUE	TRUE	0.944383	0.206756	5.68116e-07	TRUE	TRUE	Up	82288.9
Q15233	NONO	NONO	Non-POU domain-containing octamer-binding protein	65.3928	SSQNEGLTIDLK	_SSQNEGLTIDLK_2	semi-tryptic	49	60	2.45347	5.89402e-12	T1_vs_T4	TRUE	TRUE	0.993654	0.42472	3.20998e-15	TRUE	TRUE	Down	4.16265e+11
Q15233	NONO	NONO	Non-POU domain-containing octamer-binding protein	65.3928	SSQNEGLTIDLK	_SSQNEGLTIDLK_2	semi-tryptic	49	60	2.65986	1.1909e-11	T1_vs_T3	TRUE	TRUE	0.993654	0.42472	3.20998e-15	TRUE	TRUE	Down	2.23349e+11
Q15233	NONO	NONO	Non-POU domain-containing octamer-binding protein	65.3928	SSQNEGLTIDLK	_SSQNEGLTIDLK_2	semi-tryptic	49	60	2.33854	1.74505e-11	T0_vs_T4	TRUE	TRUE	0.993654	0.42472	3.20998e-15	TRUE	TRUE	Down	1.34009e+11
Q15233	NONO	NONO	Non-POU domain-containing octamer-binding protein	65.3928	SSQNEGLTIDLK	_SSQNEGLTIDLK_2	semi-tryptic	49	60	2.46716	1.83107e-11	T1_vs_T5	TRUE	TRUE	0.993654	0.42472	3.20998e-15	TRUE	TRUE	Down	1.34738e+11
Q15233	NONO	NONO	Non-POU domain-containing octamer-binding protein	65.3928	SSQNEGLTIDLK	_SSQNEGLTIDLK_2	semi-tryptic	49	60	2.50149	2.06513e-11	T1_vs_T2	TRUE	TRUE	0.993654	0.42472	3.20998e-15	TRUE	TRUE	Down	1.2113e+11
Q15233	NONO	NONO	Non-POU domain-containing octamer-binding protein	65.3928	SSQNEGLTIDLK	_SSQNEGLTIDLK_2	semi-tryptic	49	60	2.35222	5.09251e-11	T0_vs_T5	TRUE	TRUE	0.993654	0.42472	3.20998e-15	TRUE	TRUE	Down	4.61898e+10
Q15233	NONO	NONO	Non-POU domain-containing octamer-binding protein	65.3928	SSQNEGLTIDLK	_SSQNEGLTIDLK_2	semi-tryptic	49	60	2.54492	6.06189e-11	T0_vs_T3	TRUE	TRUE	0.993654	0.42472	3.20998e-15	TRUE	TRUE	Down	4.19823e+10
Q15233	NONO	NONO	Non-POU domain-containing octamer-binding protein	65.3928	SSQNEGLTIDLK	_SSQNEGLTIDLK_2	semi-tryptic	49	60	2.38655	6.26187e-11	T0_vs_T2	TRUE	TRUE	0.993654	0.42472	3.20998e-15	TRUE	TRUE	Down	3.81124e+10
Q15233	NONO	NONO	Non-POU domain-containing octamer-binding protein	65.3928	EGIGAIGGTPPAFNR	_EGIGAIGGTPPAFNR_2	semi-tryptic	442	456	-1.01	6.94432e-07	T0_vs_T3	TRUE	TRUE	0.909079	0.208227	5.00737e-07	TRUE	TRUE	Up	1.45442e+06
Q15233	NONO	NONO	Non-POU domain-containing octamer-binding protein	65.3928	EGIGAIGGTPPAFNR	_EGIGAIGGTPPAFNR_2	semi-tryptic	442	456	-0.850553	3.07353e-06	T0_vs_T5	TRUE	TRUE	0.909079	0.208227	5.00737e-07	TRUE	TRUE	Up	276735
Q15233	NONO	NONO	Non-POU domain-containing octamer-binding protein	65.3928	EGIGAIGGTPPAFNR	_EGIGAIGGTPPAFNR_2	semi-tryptic	442	456	-0.852461	6.36745e-06	T0_vs_T2	TRUE	TRUE	0.909079	0.208227	5.00737e-07	TRUE	TRUE	Up	133878
Q15233	NONO	NONO	Non-POU domain-containing octamer-binding protein	65.3928	MEELHNQEVQK	_MEELHNQEVQK_2	fully-tryptic	326	336	-1.36033	3.3783e-05	T1_vs_T3	TRUE	TRUE	0.867917	0.481901	5.91508e-06	TRUE	TRUE	Up	40266.8
Q15233	NONO	NONO	Non-POU domain-containing octamer-binding protein	65.3928	MEELHNQEVQK	_MEELHNQEVQK_2	fully-tryptic	326	336	-1.21772	9.27252e-05	T1_vs_T5	TRUE	TRUE	0.867917	0.481901	5.91508e-06	TRUE	TRUE	Up	13132.5
Q15233	NONO	NONO	Non-POU domain-containing octamer-binding protein	65.3928	MEELHNQEVQK	_MEELHNQEVQK_2	fully-tryptic	326	336	-1.12962	0.000102912	T1_vs_T4	TRUE	TRUE	0.867917	0.481901	5.91508e-06	TRUE	TRUE	Up	10976.6
Q15233	NONO	NONO	Non-POU domain-containing octamer-binding protein	65.3928	MEELHNQEVQK	_MEELHNQEVQK_2	fully-tryptic	326	336	-0.891786	0.000427315	T0_vs_T3	TRUE	TRUE	0.867917	0.481901	5.91508e-06	TRUE	TRUE	Up	2086.95
Q15233	NONO	NONO	Non-POU domain-containing octamer-binding protein	65.3928	ATMEGIGAIGGTPPAFNR	_ATMEGIGAIGGTPPAFNR_2	semi-tryptic	439	456	-1.72926	0.00112003	T0_vs_T5	TRUE	TRUE	0.89256	0.300233	0.000459194	TRUE	TRUE	Up	1543.94
Q15233	NONO	NONO	Non-POU domain-containing octamer-binding protein	65.3928	ATMEGIGAIGGTPPAFNR	_ATMEGIGAIGGTPPAFNR_2	semi-tryptic	439	456	-1.67003	0.00129941	T0_vs_T4	TRUE	TRUE	0.89256	0.300233	0.000459194	TRUE	TRUE	Up	1285.22
Q15233	NONO	NONO	Non-POU domain-containing octamer-binding protein	65.3928	RMEELHNQEVQK	_RMEELHNQEVQK_3	fully-tryptic	325	336	-1.03119	0.00178587	T0_vs_T3	TRUE	TRUE	0.858777	0.265233	0.000367094	TRUE	TRUE	Up	577.419
Q15233	NONO	NONO	Non-POU domain-containing octamer-binding protein	65.3928	MEELHNQEVQK	_MEELHNQEVQK_2	fully-tryptic	326	336	-0.918052	0.00192515	T1_vs_T2	TRUE	TRUE	0.867917	0.481901	5.91508e-06	TRUE	TRUE	Up	476.874
Q15233	NONO	NONO	Non-POU domain-containing octamer-binding protein	65.3928	RMEELHNQEVQK	_RMEELHNQEVQK_3	fully-tryptic	325	336	-0.998505	0.00201329	T0_vs_T5	TRUE	TRUE	0.858777	0.265233	0.000367094	TRUE	TRUE	Up	495.956
Q15233	NONO	NONO	Non-POU domain-containing octamer-binding protein	65.3928	RMEELHNQEVQK	_RMEELHNQEVQK_3	fully-tryptic	325	336	-0.876786	0.00658318	T0_vs_T2	TRUE	TRUE	0.858777	0.265233	0.000367094	TRUE	TRUE	Up	133.186
Q15233	NONO	NONO	Non-POU domain-containing octamer-binding protein	65.3928	ATMEGIGAIGGTPPAFNR	_ATMEGIGAIGGTPPAFNR_2	semi-tryptic	439	456	-1.37853	0.00668643	T0_vs_T2	TRUE	TRUE	0.89256	0.300233	0.000459194	TRUE	TRUE	Up	206.168
P55786	NPEPPS	NPEPPS	Puromycin-sensitive aminopeptidase	64.9619	LPADVSPINYSLC	_LPADVSPINYSLC[Carbamidomethyl (C)]_2	semi-tryptic	54	66	0.772869	0.000485099	T0_vs_T4	TRUE	TRUE	0.873302	0.356571	7.34237e-05	TRUE	TRUE	Down	1593.22
Q8TAT6	NPLOC4	NPLOC4	Nuclear protein localization protein 4 homolog	51.1513	FVALENISCK	_FVALENISC[Carbamidomethyl (C)]K_2	fully-tryptic	180	189	-3.03321	3.16829e-06	T1_vs_T4	TRUE	TRUE	0.927442	0.365407	1.58811e-06	TRUE	TRUE	Up	957366
Q8TAT6	NPLOC4	NPLOC4	Nuclear protein localization protein 4 homolog	51.1513	FVALENISCK	_FVALENISC[Carbamidomethyl (C)]K_2	fully-tryptic	180	189	-3.18891	4.58254e-06	T1_vs_T5	TRUE	TRUE	0.927442	0.365407	1.58811e-06	TRUE	TRUE	Up	695881
Q8TAT6	NPLOC4	NPLOC4	Nuclear protein localization protein 4 homolog	51.1513	FVALENISCK	_FVALENISC[Carbamidomethyl (C)]K_2	fully-tryptic	180	189	-3.14791	4.63183e-06	T1_vs_T3	TRUE	TRUE	0.927442	0.365407	1.58811e-06	TRUE	TRUE	Up	679626
Q8TAT6	NPLOC4	NPLOC4	Nuclear protein localization protein 4 homolog	51.1513	FVALENISCK	_FVALENISC[Carbamidomethyl (C)]K_2	fully-tryptic	180	189	-3.20777	1.19753e-05	T1_vs_T2	TRUE	TRUE	0.927442	0.365407	1.58811e-06	TRUE	TRUE	Up	267867
Q8TAT6	NPLOC4	NPLOC4	Nuclear protein localization protein 4 homolog	51.1513	FVALENISCK	_FVALENISC[Carbamidomethyl (C)]K_2	fully-tryptic	180	189	-1.87239	0.00142383	T0_vs_T3	TRUE	TRUE	0.927442	0.365407	1.58811e-06	TRUE	TRUE	Up	1315.04
Q8TAT6	NPLOC4	NPLOC4	Nuclear protein localization protein 4 homolog	51.1513	FVALENISCK	_FVALENISC[Carbamidomethyl (C)]K_2	fully-tryptic	180	189	-1.91338	0.00161362	T0_vs_T5	TRUE	TRUE	0.927442	0.365407	1.58811e-06	TRUE	TRUE	Up	1185.77
Q8TAT6	NPLOC4	NPLOC4	Nuclear protein localization protein 4 homolog	51.1513	FVALENISCK	_FVALENISC[Carbamidomethyl (C)]K_2	fully-tryptic	180	189	-1.93225	0.00225397	T0_vs_T2	TRUE	TRUE	0.927442	0.365407	1.58811e-06	TRUE	TRUE	Up	857.262
Q8TAT6	NPLOC4	NPLOC4	Nuclear protein localization protein 4 homolog	51.1513	FVALENISCK	_FVALENISC[Carbamidomethyl (C)]K_2	fully-tryptic	180	189	-1.75769	0.00288471	T0_vs_T4	TRUE	TRUE	0.927442	0.365407	1.58811e-06	TRUE	TRUE	Up	609.312
Q9UHY1	NRBP1	NRBP1	Nuclear receptor-binding protein	37.3832	AVFDNLIQLEHLNIVK	_AVFDNLIQLEHLNIVK_3	fully-tryptic	116	131	1.34259	3.71739e-09	T0_vs_T4	TRUE	TRUE	0.984681	0.380401	3.69819e-13	TRUE	TRUE	Down	3.61163e+08
Q9UHY1	NRBP1	NRBP1	Nuclear receptor-binding protein	37.3832	AVFDNLIQLEHLNIVK	_AVFDNLIQLEHLNIVK_3	fully-tryptic	116	131	1.47209	3.77572e-09	T0_vs_T5	TRUE	TRUE	0.984681	0.380401	3.69819e-13	TRUE	TRUE	Down	3.89882e+08
Q9UHY1	NRBP1	NRBP1	Nuclear receptor-binding protein	37.3832	AVFDNLIQLEHLNIVK	_AVFDNLIQLEHLNIVK_3	fully-tryptic	116	131	1.25891	2.55299e-08	T0_vs_T3	TRUE	TRUE	0.984681	0.380401	3.69819e-13	TRUE	TRUE	Down	4.93114e+07
Q9UHY1	NRBP1	NRBP1	Nuclear receptor-binding protein	37.3832	AVFDNLIQLEHLNIVK	_AVFDNLIQLEHLNIVK_3	fully-tryptic	116	131	1.44942	3.64075e-08	T1_vs_T5	TRUE	TRUE	0.984681	0.380401	3.69819e-13	TRUE	TRUE	Down	3.9811e+07
Q9UHY1	NRBP1	NRBP1	Nuclear receptor-binding protein	37.3832	AVFDNLIQLEHLNIVK	_AVFDNLIQLEHLNIVK_3	fully-tryptic	116	131	1.25756	4.84853e-08	T0_vs_T2	TRUE	TRUE	0.984681	0.380401	3.69819e-13	TRUE	TRUE	Down	2.59369e+07
Q9UHY1	NRBP1	NRBP1	Nuclear receptor-binding protein	37.3832	AVFDNLIQLEHLNIVK	_AVFDNLIQLEHLNIVK_3	fully-tryptic	116	131	1.31992	5.24995e-08	T1_vs_T4	TRUE	TRUE	0.984681	0.380401	3.69819e-13	TRUE	TRUE	Down	2.51415e+07
Q9UHY1	NRBP1	NRBP1	Nuclear receptor-binding protein	37.3832	AVFDNLIQLEHLNIVK	_AVFDNLIQLEHLNIVK_3	fully-tryptic	116	131	1.23625	2.64179e-07	T1_vs_T3	TRUE	TRUE	0.984681	0.380401	3.69819e-13	TRUE	TRUE	Down	4.67958e+06
Q9UHY1	NRBP1	NRBP1	Nuclear receptor-binding protein	37.3832	AVFDNLIQLEHLNIVK	_AVFDNLIQLEHLNIVK_3	fully-tryptic	116	131	1.23489	4.87224e-07	T1_vs_T2	TRUE	TRUE	0.984681	0.380401	3.69819e-13	TRUE	TRUE	Down	2.53455e+06
P49902	NT5C2	NT5C2	Cytosolic purine 5'-nucleotidase	44.9198	TFLVIPELAQELHVWTDK	_TFLVIPELAQELHVWTDK_3	fully-tryptic	368	385	0.979902	3.7392e-06	T0_vs_T4	TRUE	TRUE	0.858169	0.942098	4.56903e-07	TRUE	TRUE	Down	262062
P49902	NT5C2	NT5C2	Cytosolic purine 5'-nucleotidase	44.9198	DILYIGDHIFGDILK	_DILYIGDHIFGDILK_3	fully-tryptic	345	359	0.861596	4.04834e-06	T2_vs_T5	TRUE	FALSE	0.925538	0.972322	1.01993e-07	TRUE	TRUE	Down	212827
P49902	NT5C2	NT5C2	Cytosolic purine 5'-nucleotidase	44.9198	TFLVIPELAQELHVWTDK	_TFLVIPELAQELHVWTDK_3	fully-tryptic	368	385	0.845754	1.26473e-05	T2_vs_T4	TRUE	TRUE	0.858169	0.942098	4.56903e-07	TRUE	TRUE	Down	66872.5
P49902	NT5C2	NT5C2	Cytosolic purine 5'-nucleotidase	44.9198	TFLVIPELAQELHVWTDK	_TFLVIPELAQELHVWTDK_3	fully-tryptic	368	385	0.811393	2.40507e-05	T0_vs_T5	TRUE	TRUE	0.858169	0.942098	4.56903e-07	TRUE	TRUE	Down	33736.8
P49902	NT5C2	NT5C2	Cytosolic purine 5'-nucleotidase	44.9198	DILYIGDHIFGDILK	_DILYIGDHIFGDILK_3	fully-tryptic	345	359	0.760479	2.7358e-05	T2_vs_T4	TRUE	FALSE	0.925538	0.972322	1.01993e-07	TRUE	TRUE	Down	27797.3
P49902	NT5C2	NT5C2	Cytosolic purine 5'-nucleotidase	44.9198	TFLVIPELAQELHVWTDK	_TFLVIPELAQELHVWTDK_3	fully-tryptic	368	385	0.755604	9.94852e-05	T0_vs_T3	TRUE	TRUE	0.858169	0.942098	4.56903e-07	TRUE	TRUE	Down	7595.14
Q9BV86	NTMT1	NTMT1	N-terminal Xaa-Pro-Lys N-methyltransferase 1	69.9552	TGTSCALDCGAGIGR	_TGTSC[Carbamidomethyl (C)]ALDC[Carbamidomethyl (C)]GAGIGR_2	fully-tryptic	60	74	-1.42832	0.000169782	T0_vs_T3	TRUE	TRUE	0.909245	0.235624	6.76599e-05	TRUE	TRUE	Up	8412.65
Q9BV86	NTMT1	NTMT1	N-terminal Xaa-Pro-Lys N-methyltransferase 1	69.9552	TGTSCALDCGAGIGR	_TGTSC[Carbamidomethyl (C)]ALDC[Carbamidomethyl (C)]GAGIGR_2	fully-tryptic	60	74	-1.29954	0.00030868	T0_vs_T5	TRUE	TRUE	0.909245	0.235624	6.76599e-05	TRUE	TRUE	Up	4209.99
Q9BV86	NTMT1	NTMT1	N-terminal Xaa-Pro-Lys N-methyltransferase 1	69.9552	TGTSCALDCGAGIGR	_TGTSC[Carbamidomethyl (C)]ALDC[Carbamidomethyl (C)]GAGIGR_2	fully-tryptic	60	74	-1.05979	0.0011759	T0_vs_T2	TRUE	TRUE	0.909245	0.235624	6.76599e-05	TRUE	TRUE	Up	901.262
Q6DKJ4	NXN	NXN	Nucleoredoxin	55.6322	YVMDVEEITPAIVEAF	_YVMDVEEITPAIVEAF_2	semi-tryptic	406	421	0.816893	1.47853e-05	T0_vs_T4	TRUE	TRUE	0.871789	0.535428	3.41354e-05	TRUE	TRUE	Down	55250.4
Q16625	OCLN	OCLN	Occludin	16.8582	STPVPEVVQELPLTSPVDDFR	_STPVPEVVQELPLTSPVDDFR_2	fully-tryptic	344	364	-0.790355	1.31299e-06	T2_vs_T4	TRUE	TRUE	0.957077	0.97969	5.19972e-08	TRUE	TRUE	Up	601952
Q16625	OCLN	OCLN	Occludin	16.8582	STPVPEVVQELPLTSPVDDFR	_STPVPEVVQELPLTSPVDDFR_2	fully-tryptic	344	364	-0.791354	4.88804e-06	T2_vs_T5	TRUE	TRUE	0.957077	0.97969	5.19972e-08	TRUE	TRUE	Up	161896
Q02218	OGDH	OGDH	2-oxoglutarate dehydrogenase, mitochondrial	38.5142	LLDTAFDLDVFK	_LLDTAFDLDVFK_2	fully-tryptic	1009	1020	-1.9167	8.41751e-13	T2_vs_T4	TRUE	TRUE	0.879946	0.94228	1.13161e-12	TRUE	TRUE	Up	2.27704e+12
Q02218	OGDH	OGDH	2-oxoglutarate dehydrogenase, mitochondrial	38.5142	LLDTAFDLDVFK	_LLDTAFDLDVFK_2	fully-tryptic	1009	1020	-1.90814	8.95548e-13	T2_vs_T5	TRUE	TRUE	0.879946	0.94228	1.13161e-12	TRUE	TRUE	Up	2.13069e+12
Q02218	OGDH	OGDH	2-oxoglutarate dehydrogenase, mitochondrial	38.5142	LLDTAFDLDVFK	_LLDTAFDLDVFK_2	fully-tryptic	1009	1020	-1.84483	2.9767e-12	T2_vs_T3	TRUE	TRUE	0.879946	0.94228	1.13161e-12	TRUE	TRUE	Up	6.19757e+11
Q02218	OGDH	OGDH	2-oxoglutarate dehydrogenase, mitochondrial	38.5142	LLDTAFDLDVFK	_LLDTAFDLDVFK_2	fully-tryptic	1009	1020	1.09747	3.38702e-09	T1_vs_T2	TRUE	TRUE	0.879946	0.94228	1.13161e-12	TRUE	TRUE	Down	3.24022e+08
Q02218	OGDH	OGDH	2-oxoglutarate dehydrogenase, mitochondrial	38.5142	LLDTAFDLDVFK	_LLDTAFDLDVFK_2	fully-tryptic	1009	1020	-0.819235	1.0119e-07	T1_vs_T4	TRUE	TRUE	0.879946	0.94228	1.13161e-12	TRUE	TRUE	Up	8.096e+06
Q02218	OGDH	OGDH	2-oxoglutarate dehydrogenase, mitochondrial	38.5142	LLDTAFDLDVFK	_LLDTAFDLDVFK_2	fully-tryptic	1009	1020	-0.81067	1.33882e-07	T1_vs_T5	TRUE	TRUE	0.879946	0.94228	1.13161e-12	TRUE	TRUE	Up	6.05512e+06
O43913	ORC5	ORC5	Origin recognition complex subunit 5	37.4713	DMEANLLPGFLR	_DMEANLLPGFLR_2	fully-tryptic	132	143	-1.26697	1.29348e-08	T1_vs_T4	TRUE	TRUE	0.963885	0.493116	2.27444e-09	TRUE	TRUE	Up	9.79505e+07
O43913	ORC5	ORC5	Origin recognition complex subunit 5	37.4713	DMEANLLPGFLR	_DMEANLLPGFLR_2	fully-tryptic	132	143	-1.26153	1.62017e-08	T1_vs_T5	TRUE	TRUE	0.963885	0.493116	2.27444e-09	TRUE	TRUE	Up	7.78645e+07
O43913	ORC5	ORC5	Origin recognition complex subunit 5	37.4713	DMEANLLPGFLR	_DMEANLLPGFLR_2	fully-tryptic	132	143	-1.24806	3.48845e-08	T1_vs_T3	TRUE	TRUE	0.963885	0.493116	2.27444e-09	TRUE	TRUE	Up	3.5777e+07
O43913	ORC5	ORC5	Origin recognition complex subunit 5	37.4713	DMEANLLPGFLR	_DMEANLLPGFLR_2	fully-tryptic	132	143	-0.988866	5.30704e-07	T0_vs_T4	TRUE	TRUE	0.963885	0.493116	2.27444e-09	TRUE	TRUE	Up	1.86331e+06
O43913	ORC5	ORC5	Origin recognition complex subunit 5	37.4713	DMEANLLPGFLR	_DMEANLLPGFLR_2	fully-tryptic	132	143	-0.98343	5.92499e-07	T0_vs_T5	TRUE	TRUE	0.963885	0.493116	2.27444e-09	TRUE	TRUE	Up	1.6598e+06
O43913	ORC5	ORC5	Origin recognition complex subunit 5	37.4713	DMEANLLPGFLR	_DMEANLLPGFLR_2	fully-tryptic	132	143	-0.969959	1.13863e-06	T0_vs_T3	TRUE	TRUE	0.963885	0.493116	2.27444e-09	TRUE	TRUE	Up	851868
O43913	ORC5	ORC5	Origin recognition complex subunit 5	37.4713	DMEANLLPGFLR	_DMEANLLPGFLR_2	fully-tryptic	132	143	-0.755553	9.47182e-05	T1_vs_T2	TRUE	TRUE	0.963885	0.493116	2.27444e-09	TRUE	TRUE	Up	7976.85
P22059	OSBP	OSBP	Oxysterol-binding protein 1	45.2292	TVLPANTPGNVGSGK	_TVLPANTPGNVGSGK_2	semi-tryptic	326	340	-0.869264	5.17045e-05	T0_vs_T5	TRUE	TRUE	0.884168	1.9731	0.000157246	TRUE	TRUE	Up	16812.1
Q9UQ80	PA2G4	PA2G4	Proliferation-associated protein 2G4	79.1878	HLCAEAALR	_HLC[Carbamidomethyl (C)]AEAALR_2	semi-tryptic	147	155	0.861535	3.16744e-08	T1_vs_T2	TRUE	TRUE	0.978451	0.270991	9.70881e-10	TRUE	TRUE	Down	2.71997e+07
Q9UQ80	PA2G4	PA2G4	Proliferation-associated protein 2G4	79.1878	HLCAEAALR	_HLC[Carbamidomethyl (C)]AEAALR_2	semi-tryptic	147	155	0.814535	3.9168e-08	T1_vs_T5	TRUE	TRUE	0.978451	0.270991	9.70881e-10	TRUE	TRUE	Down	2.07959e+07
Q9UQ80	PA2G4	PA2G4	Proliferation-associated protein 2G4	79.1878	HLCAEAALR	_HLC[Carbamidomethyl (C)]AEAALR_2	semi-tryptic	147	155	0.774637	6.46397e-08	T1_vs_T4	TRUE	TRUE	0.978451	0.270991	9.70881e-10	TRUE	TRUE	Down	1.19839e+07
Q9UQ80	PA2G4	PA2G4	Proliferation-associated protein 2G4	79.1878	HLCAEAALR	_HLC[Carbamidomethyl (C)]AEAALR_2	semi-tryptic	147	155	0.794961	9.50367e-08	T1_vs_T3	TRUE	TRUE	0.978451	0.270991	9.70881e-10	TRUE	TRUE	Down	8.36478e+06
Q9UQ80	PA2G4	PA2G4	Proliferation-associated protein 2G4	79.1878	GDAMIMEETGK	_GDAMIMEETGK_2	fully-tryptic	52	62	-1.27624	6.32312e-05	T0_vs_T5	TRUE	TRUE	0.896303	0.334354	2.13161e-05	TRUE	TRUE	Up	20183.8
Q9UQ80	PA2G4	PA2G4	Proliferation-associated protein 2G4	79.1878	GDAMIMEETGK	_GDAMIMEETGK_2	fully-tryptic	52	62	-1.26077	7.97238e-05	T0_vs_T3	TRUE	TRUE	0.896303	0.334354	2.13161e-05	TRUE	TRUE	Up	15814.2
Q9UQ80	PA2G4	PA2G4	Proliferation-associated protein 2G4	79.1878	GDAMIMEETGK	_GDAMIMEETGK_2	fully-tryptic	52	62	-1.03613	0.000636455	T0_vs_T2	TRUE	TRUE	0.896303	0.334354	2.13161e-05	TRUE	TRUE	Up	1627.97
Q9UQ80	PA2G4	PA2G4	Proliferation-associated protein 2G4	79.1878	GDAMIMEETGK	_GDAMIMEETGK_2	fully-tryptic	52	62	-1.03795	0.000748061	T1_vs_T5	TRUE	TRUE	0.896303	0.334354	2.13161e-05	TRUE	TRUE	Up	1387.52
Q9UQ80	PA2G4	PA2G4	Proliferation-associated protein 2G4	79.1878	GDAMIMEETGK	_GDAMIMEETGK_2	fully-tryptic	52	62	-1.02247	0.0012311	T1_vs_T3	TRUE	TRUE	0.896303	0.334354	2.13161e-05	TRUE	TRUE	Up	830.538
Q9UQ80	PA2G4	PA2G4	Proliferation-associated protein 2G4	79.1878	GDAMIMEETGK	_GDAMIMEETGK_2	fully-tryptic	52	62	-0.978681	0.00160298	T0_vs_T4	TRUE	TRUE	0.896303	0.334354	2.13161e-05	TRUE	TRUE	Up	610.537
P11940	PABPC1	PABPC1	Polyadenylate-binding protein 1	59.1195	AVPNPVINPYQPAPPSGYF	_AVPNPVINPYQPAPPSGYF_3	semi-tryptic	391	409	-4.09115	0.000475391	T1_vs_T4	TRUE	TRUE	0.899899	0.458797	0.000104061	TRUE	TRUE	Up	8605.87
P11940	PABPC1	PABPC1	Polyadenylate-binding protein 1	59.1195	AVPNPVINPYQPAPPSGYF	_AVPNPVINPYQPAPPSGYF_3	semi-tryptic	391	409	-3.74325	0.000541058	T1_vs_T5	TRUE	TRUE	0.899899	0.458797	0.000104061	TRUE	TRUE	Up	6918.4
P11940	PABPC1	PABPC1	Polyadenylate-binding protein 1	59.1195	AVPNPVINPYQPAPPSGYF	_AVPNPVINPYQPAPPSGYF_3	semi-tryptic	391	409	-3.46342	0.00420423	T1_vs_T2	TRUE	TRUE	0.899899	0.458797	0.000104061	TRUE	TRUE	Up	823.793
P11940	PABPC1	PABPC1	Polyadenylate-binding protein 1	59.1195	AVPNPVINPYQPAPPSGYF	_AVPNPVINPYQPAPPSGYF_3	semi-tryptic	391	409	-3.04936	0.0042313	T0_vs_T4	TRUE	TRUE	0.899899	0.458797	0.000104061	TRUE	TRUE	Up	720.667
P11940	PABPC1	PABPC1	Polyadenylate-binding protein 1	59.1195	AVPNPVINPYQPAPPSGYF	_AVPNPVINPYQPAPPSGYF_3	semi-tryptic	391	409	-2.70146	0.00433422	T0_vs_T5	TRUE	TRUE	0.899899	0.458797	0.000104061	TRUE	TRUE	Up	623.285
P43034	PAFAH1B1	PAFAH1B1	Platelet-activating factor acetylhydrolase IB subunit alpha	74.1463	GHTDSVQDISFDHSGK	_GHTDSVQDISFDHSGK_2	fully-tryptic	148	163	-0.972821	2.17273e-06	T1_vs_T4	TRUE	TRUE	0.884311	0.892152	2.26283e-07	TRUE	TRUE	Up	447741
P43034	PAFAH1B1	PAFAH1B1	Platelet-activating factor acetylhydrolase IB subunit alpha	74.1463	GHTDSVQDISFDHSGK	_GHTDSVQDISFDHSGK_2	fully-tryptic	148	163	-1.01586	3.40383e-06	T1_vs_T5	TRUE	TRUE	0.884311	0.892152	2.26283e-07	TRUE	TRUE	Up	298447
P68402	PAFAH1B2	PAFAH1B2	Platelet-activating factor acetylhydrolase IB subunit beta	78.1659	PLHELIMQLLEETPEEK	_PLHELIMQLLEETPEEK_3	fully-tryptic	208	224	-1.15484	1.6552e-06	T0_vs_T5	TRUE	TRUE	0.922582	0.409902	1.07994e-06	TRUE	TRUE	Up	697701
P68402	PAFAH1B2	PAFAH1B2	Platelet-activating factor acetylhydrolase IB subunit beta	78.1659	PLHELIMQLLEETPEEK	_PLHELIMQLLEETPEEK_3	fully-tryptic	208	224	-0.898059	2.97362e-05	T0_vs_T4	TRUE	TRUE	0.922582	0.409902	1.07994e-06	TRUE	TRUE	Up	30200.9
P68402	PAFAH1B2	PAFAH1B2	Platelet-activating factor acetylhydrolase IB subunit beta	78.1659	PLHELIMQLLEETPEEK	_PLHELIMQLLEETPEEK_3	fully-tryptic	208	224	-0.863003	3.53544e-05	T1_vs_T5	TRUE	TRUE	0.922582	0.409902	1.07994e-06	TRUE	TRUE	Up	24410.1
P68402	PAFAH1B2	PAFAH1B2	Platelet-activating factor acetylhydrolase IB subunit beta	78.1659	PLHELIMQLLEETPEEK	_PLHELIMQLLEETPEEK_3	fully-tryptic	208	224	-0.857909	4.37487e-05	T0_vs_T3	TRUE	TRUE	0.922582	0.409902	1.07994e-06	TRUE	TRUE	Up	19610
P68402	PAFAH1B2	PAFAH1B2	Platelet-activating factor acetylhydrolase IB subunit beta	78.1659	PLHELIMQLLEETPEEK	_PLHELIMQLLEETPEEK_3	fully-tryptic	208	224	-0.821324	0.00054927	T0_vs_T2	TRUE	TRUE	0.922582	0.409902	1.07994e-06	TRUE	TRUE	Up	1495.3
Q99497	PARK7	PARK7	Protein/nucleic acid deglycase DJ-1	85.1852	VTVAGLAGK	_VTVAGLAGK_2	fully-tryptic	33	41	-0.941076	2.23822e-06	T0_vs_T3	TRUE	TRUE	0.934396	0.109574	4.70206e-07	TRUE	TRUE	Up	420457
Q99497	PARK7	PARK7	Protein/nucleic acid deglycase DJ-1	85.1852	VTVAGLAGK	_VTVAGLAGK_2	fully-tryptic	33	41	-0.891715	5.83977e-06	T0_vs_T5	TRUE	TRUE	0.934396	0.109574	4.70206e-07	TRUE	TRUE	Up	152697
Q99497	PARK7	PARK7	Protein/nucleic acid deglycase DJ-1	85.1852	VTVAGLAGK	_VTVAGLAGK_2	fully-tryptic	33	41	-0.838306	1.03368e-05	T0_vs_T2	TRUE	TRUE	0.934396	0.109574	4.70206e-07	TRUE	TRUE	Up	81099.1
Q99497	PARK7	PARK7	Protein/nucleic acid deglycase DJ-1	85.1852	VTVAGLAGK	_VTVAGLAGK_2	fully-tryptic	33	41	-0.778477	6.87625e-05	T0_vs_T1	TRUE	TRUE	0.934396	0.109574	4.70206e-07	TRUE	TRUE	Up	11321.2
P09874	PARP1	PARP1	Poly [ADP-ribose] polymerase 1	72.5838	NDLIWNIKDELKK	_NDLIWNIKDELKK_3	semi-tryptic	242	254	1.14072	3.95378e-07	T0_vs_T5	TRUE	TRUE	0.926531	0.192501	6.09081e-07	TRUE	TRUE	Down	2.88514e+06
P09874	PARP1	PARP1	Poly [ADP-ribose] polymerase 1	72.5838	NDLIWNIKDELKK	_NDLIWNIKDELKK_3	semi-tryptic	242	254	0.896157	4.21296e-06	T0_vs_T3	TRUE	TRUE	0.926531	0.192501	6.09081e-07	TRUE	TRUE	Down	212714
P09874	PARP1	PARP1	Poly [ADP-ribose] polymerase 1	72.5838	NDLIWNIKDELKK	_NDLIWNIKDELKK_3	semi-tryptic	242	254	0.871746	4.52796e-06	T0_vs_T4	TRUE	TRUE	0.926531	0.192501	6.09081e-07	TRUE	TRUE	Down	192525
P09874	PARP1	PARP1	Poly [ADP-ribose] polymerase 1	72.5838	NREELGFRPEYSASQLK	_NREELGFRPEYSASQLK_2	fully-tryptic	166	182	-1.07594	4.75698e-06	T0_vs_T3	TRUE	TRUE	0.888102	0.225079	7.22465e-06	TRUE	TRUE	Up	226182
P09874	PARP1	PARP1	Poly [ADP-ribose] polymerase 1	72.5838	NREELGFRPEYSAS	_NREELGFRPEYSAS_2	semi-tryptic	166	179	0.97155	5.37887e-06	T0_vs_T3	TRUE	TRUE	0.879495	0.305565	7.45613e-06	TRUE	TRUE	Down	180623
P09874	PARP1	PARP1	Poly [ADP-ribose] polymerase 1	72.5838	NDLIWNIKDELKK	_NDLIWNIKDELKK_3	semi-tryptic	242	254	0.900441	6.02707e-06	T0_vs_T2	TRUE	TRUE	0.926531	0.192501	6.09081e-07	TRUE	TRUE	Down	149399
P09874	PARP1	PARP1	Poly [ADP-ribose] polymerase 1	72.5838	NREELGFRPEYSASQLK	_NREELGFRPEYSASQLK_2	fully-tryptic	166	182	-0.983938	9.11433e-06	T0_vs_T5	TRUE	TRUE	0.888102	0.225079	7.22465e-06	TRUE	TRUE	Up	107955
P09874	PARP1	PARP1	Poly [ADP-ribose] polymerase 1	72.5838	NREELGFRPEYSASQLK	_NREELGFRPEYSASQLK_2	fully-tryptic	166	182	-0.962282	2.37831e-05	T0_vs_T2	TRUE	TRUE	0.888102	0.225079	7.22465e-06	TRUE	TRUE	Up	40460.8
P09874	PARP1	PARP1	Poly [ADP-ribose] polymerase 1	72.5838	NREELGFRPEYSAS	_NREELGFRPEYSAS_2	semi-tryptic	166	179	0.824082	2.4418e-05	T0_vs_T5	TRUE	TRUE	0.879495	0.305565	7.45613e-06	TRUE	TRUE	Down	33748.9
P09874	PARP1	PARP1	Poly [ADP-ribose] polymerase 1	72.5838	NREELGFRPEYSAS	_NREELGFRPEYSAS_2	semi-tryptic	166	179	0.768487	9.03703e-05	T1_vs_T3	TRUE	TRUE	0.879495	0.305565	7.45613e-06	TRUE	TRUE	Down	8503.75
P09874	PARP1	PARP1	Poly [ADP-ribose] polymerase 1	72.5838	SLQELFLAHIL	_SLQELFLAHIL_2	semi-tryptic	468	478	-1.85252	0.000178499	T0_vs_T3	TRUE	TRUE	0.867397	0.0155664	0.000218079	TRUE	TRUE	Up	10378.3
P09874	PARP1	PARP1	Poly [ADP-ribose] polymerase 1	72.5838	SLQELFLAHIL	_SLQELFLAHIL_2	semi-tryptic	468	478	-1.72007	0.000304	T0_vs_T5	TRUE	TRUE	0.867397	0.0155664	0.000218079	TRUE	TRUE	Up	5658.14
P09874	PARP1	PARP1	Poly [ADP-ribose] polymerase 1	72.5838	SLQELFLAHIL	_SLQELFLAHIL_2	semi-tryptic	468	478	-1.70916	0.000950652	T0_vs_T2	TRUE	TRUE	0.867397	0.0155664	0.000218079	TRUE	TRUE	Up	1797.88
P09874	PARP1	PARP1	Poly [ADP-ribose] polymerase 1	72.5838	SLQELFLAHIL	_SLQELFLAHIL_2	semi-tryptic	468	478	-1.62697	0.00127251	T0_vs_T4	TRUE	TRUE	0.867397	0.0155664	0.000218079	TRUE	TRUE	Up	1278.55
P09874	PARP1	PARP1	Poly [ADP-ribose] polymerase 1	72.5838	SLQELFLAHIL	_SLQELFLAHIL_2	semi-tryptic	468	478	-1.54056	0.00158629	T0_vs_T1	TRUE	TRUE	0.867397	0.0155664	0.000218079	TRUE	TRUE	Up	971.17
Q15365	PCBP1	PCBP1	Poly(rC)-binding protein 1	60.6742	AITIAGVPQSVTECVK	_AITIAGVPQSVTEC[Carbamidomethyl (C)]VK_2	fully-tryptic	145	160	4.80151	3.19137e-12	T1_vs_T5	TRUE	TRUE	0.990986	1.77293	6.1764e-13	TRUE	TRUE	Down	1.50453e+12
Q15365	PCBP1	PCBP1	Poly(rC)-binding protein 1	60.6742	AITIAGVPQSVTECVK	_AITIAGVPQSVTEC[Carbamidomethyl (C)]VK_2	fully-tryptic	145	160	4.73205	4.37062e-12	T2_vs_T5	TRUE	TRUE	0.990986	1.77293	6.1764e-13	TRUE	TRUE	Down	1.0827e+12
Q15365	PCBP1	PCBP1	Poly(rC)-binding protein 1	60.6742	AITIAGVPQSVTECVK	_AITIAGVPQSVTEC[Carbamidomethyl (C)]VK_2	fully-tryptic	145	160	4.34012	1.61652e-11	T0_vs_T5	TRUE	TRUE	0.990986	1.77293	6.1764e-13	TRUE	TRUE	Down	2.68485e+11
Q15365	PCBP1	PCBP1	Poly(rC)-binding protein 1	60.6742	AITIAGVPQSVTECVK	_AITIAGVPQSVTEC[Carbamidomethyl (C)]VK_2	fully-tryptic	145	160	4.70966	1.99979e-11	T3_vs_T5	TRUE	TRUE	0.990986	1.77293	6.1764e-13	TRUE	TRUE	Down	2.35508e+11
Q15365	PCBP1	PCBP1	Poly(rC)-binding protein 1	60.6742	TIPYQPMPASSPVICAGGQDR	_TIPYQPMPASSPVIC[Carbamidomethyl (C)]AGGQDR_2	semi-tryptic	180	200	-1.81288	3.24679e-05	T1_vs_T5	TRUE	TRUE	0.892527	0.497858	3.92391e-05	TRUE	TRUE	Up	55836.1
Q15365	PCBP1	PCBP1	Poly(rC)-binding protein 1	60.6742	TIPYQPMPASSPVICAGGQDR	_TIPYQPMPASSPVIC[Carbamidomethyl (C)]AGGQDR_2	semi-tryptic	180	200	-1.48044	0.000214211	T1_vs_T4	TRUE	TRUE	0.892527	0.497858	3.92391e-05	TRUE	TRUE	Up	6911.13
Q15365	PCBP1	PCBP1	Poly(rC)-binding protein 1	60.6742	TIPYQPMPASSPVICAGGQDR	_TIPYQPMPASSPVIC[Carbamidomethyl (C)]AGGQDR_2	semi-tryptic	180	200	-1.55907	0.000216028	T1_vs_T3	TRUE	TRUE	0.892527	0.497858	3.92391e-05	TRUE	TRUE	Up	7216.99
Q15365	PCBP1	PCBP1	Poly(rC)-binding protein 1	60.6742	TIPYQPMPASSPVICAGGQDR	_TIPYQPMPASSPVIC[Carbamidomethyl (C)]AGGQDR_2	semi-tryptic	180	200	-1.45167	0.000236885	T0_vs_T5	TRUE	TRUE	0.892527	0.497858	3.92391e-05	TRUE	TRUE	Up	6128.15
Q15365	PCBP1	PCBP1	Poly(rC)-binding protein 1	60.6742	TIPYQPMPASSPVICAGGQDR	_TIPYQPMPASSPVIC[Carbamidomethyl (C)]AGGQDR_2	semi-tryptic	180	200	-1.19785	0.00123646	T0_vs_T3	TRUE	TRUE	0.892527	0.497858	3.92391e-05	TRUE	TRUE	Up	968.775
Q15365	PCBP1	PCBP1	Poly(rC)-binding protein 1	60.6742	TIPYQPMPASSPVICAGGQDR	_TIPYQPMPASSPVIC[Carbamidomethyl (C)]AGGQDR_2	semi-tryptic	180	200	-1.11922	0.00266497	T0_vs_T4	TRUE	TRUE	0.892527	0.497858	3.92391e-05	TRUE	TRUE	Up	419.975
Q15366	PCBP2	PCBP2	Poly(rC)-binding protein 2	77.5342	TTSHELTIPNDLIGCIIGR	_TTSHELTIPNDLIGC[Carbamidomethyl (C)]IIGR_3	semi-tryptic	287	305	-1.54024	0.000152309	T1_vs_T3	TRUE	TRUE	0.850193	0.317081	0.000618356	TRUE	TRUE	Up	10112.6
Q15366	PCBP2	PCBP2	Poly(rC)-binding protein 2	77.5342	TTSHELTIPNDLIGCIIGR	_TTSHELTIPNDLIGC[Carbamidomethyl (C)]IIGR_3	semi-tryptic	287	305	-1.10679	0.00130349	T1_vs_T5	TRUE	TRUE	0.850193	0.317081	0.000618356	TRUE	TRUE	Up	849.098
Q15366	PCBP2	PCBP2	Poly(rC)-binding protein 2	77.5342	TTSHELTIPNDLIGCIIGR	_TTSHELTIPNDLIGC[Carbamidomethyl (C)]IIGR_3	semi-tryptic	287	305	-0.961567	0.00371291	T1_vs_T4	TRUE	TRUE	0.850193	0.317081	0.000618356	TRUE	TRUE	Up	258.98
Q16822	PCK2	PCK2	Phosphoenolpyruvate carboxykinase [GTP], mitochondrial	59.8438	GQLGNWMSPADFQR	_GQLGNWMSPADFQR_2	fully-tryptic	129	142	-3.02355	4.48891e-09	T0_vs_T4	TRUE	TRUE	0.978753	0.181515	6.25511e-10	TRUE	TRUE	Up	6.73559e+08
Q16822	PCK2	PCK2	Phosphoenolpyruvate carboxykinase [GTP], mitochondrial	59.8438	GQLGNWMSPADFQR	_GQLGNWMSPADFQR_2	fully-tryptic	129	142	-2.99697	6.33162e-09	T0_vs_T5	TRUE	TRUE	0.978753	0.181515	6.25511e-10	TRUE	TRUE	Up	4.73334e+08
Q16822	PCK2	PCK2	Phosphoenolpyruvate carboxykinase [GTP], mitochondrial	59.8438	GQLGNWMSPADFQR	_GQLGNWMSPADFQR_2	fully-tryptic	129	142	-2.88032	5.31294e-08	T0_vs_T3	TRUE	TRUE	0.978753	0.181515	6.25511e-10	TRUE	TRUE	Up	5.42132e+07
Q16822	PCK2	PCK2	Phosphoenolpyruvate carboxykinase [GTP], mitochondrial	59.8438	GQLGNWMSPADFQR	_GQLGNWMSPADFQR_2	fully-tryptic	129	142	-2.74173	8.68675e-08	T0_vs_T2	TRUE	TRUE	0.978753	0.181515	6.25511e-10	TRUE	TRUE	Up	3.15622e+07
Q16822	PCK2	PCK2	Phosphoenolpyruvate carboxykinase [GTP], mitochondrial	59.8438	GQLGNWMSPADFQR	_GQLGNWMSPADFQR_2	fully-tryptic	129	142	-2.0147	2.57653e-06	T0_vs_T1	TRUE	TRUE	0.978753	0.181515	6.25511e-10	TRUE	TRUE	Up	781943
Q16822	PCK2	PCK2	Phosphoenolpyruvate carboxykinase [GTP], mitochondrial	59.8438	GQLGNWMSPADFQR	_GQLGNWMSPADFQR_2	fully-tryptic	129	142	-1.00885	0.000362503	T1_vs_T4	TRUE	TRUE	0.978753	0.181515	6.25511e-10	TRUE	TRUE	Up	2783.01
Q16822	PCK2	PCK2	Phosphoenolpyruvate carboxykinase [GTP], mitochondrial	59.8438	GQLGNWMSPADFQR	_GQLGNWMSPADFQR_2	fully-tryptic	129	142	-0.982275	0.00043811	T1_vs_T5	TRUE	TRUE	0.978753	0.181515	6.25511e-10	TRUE	TRUE	Up	2242.07
Q16822	PCK2	PCK2	Phosphoenolpyruvate carboxykinase [GTP], mitochondrial	59.8438	GQLGNWMSPADFQR	_GQLGNWMSPADFQR_2	fully-tryptic	129	142	-0.865622	0.00285567	T1_vs_T3	TRUE	TRUE	0.978753	0.181515	6.25511e-10	TRUE	TRUE	Up	303.124
P12004	PCNA	PCNA	Proliferating cell nuclear antigen	91.954	LMDLDVEQLGIPEQEYSCVVK	_LM[Oxidation (M)]DLDVEQLGIPEQEYSC[Carbamidomethyl (C)]VVK_2	fully-tryptic	118	138	1.21249	6.26111e-06	T1_vs_T4	TRUE	TRUE	0.869039	0.498533	9.98147e-06	TRUE	TRUE	Down	193655
P12004	PCNA	PCNA	Proliferating cell nuclear antigen	91.954	LMDLDVEQLGIPEQEYSCVVK	_LM[Oxidation (M)]DLDVEQLGIPEQEYSC[Carbamidomethyl (C)]VVK_2	fully-tryptic	118	138	1.19787	7.786e-06	T1_vs_T5	TRUE	TRUE	0.869039	0.498533	9.98147e-06	TRUE	TRUE	Down	153850
P12004	PCNA	PCNA	Proliferating cell nuclear antigen	91.954	LMDLDVEQLGIPEQEYSCVVK	_LM[Oxidation (M)]DLDVEQLGIPEQEYSC[Carbamidomethyl (C)]VVK_2	fully-tryptic	118	138	1.02691	7.24348e-05	T1_vs_T3	TRUE	TRUE	0.869039	0.498533	9.98147e-06	TRUE	TRUE	Down	14177
O14737	PDCD5	PDCD5	Programmed cell death protein 5	61.6	VSEQGLIEILK	_VSEQGLIEILK_2	fully-tryptic	87	97	-0.934086	6.19747e-08	T0_vs_T3	TRUE	TRUE	0.945726	0.188364	1.33983e-07	TRUE	TRUE	Up	1.5072e+07
O14737	PDCD5	PDCD5	Programmed cell death protein 5	61.6	VSEQGLIEILK	_VSEQGLIEILK_2	fully-tryptic	87	97	-0.80561	2.65772e-07	T0_vs_T5	TRUE	TRUE	0.945726	0.188364	1.33983e-07	TRUE	TRUE	Up	3.03121e+06
O14737	PDCD5	PDCD5	Programmed cell death protein 5	61.6	VSEQGLIEILK	_VSEQGLIEILK_2	fully-tryptic	87	97	-0.823872	3.82654e-07	T0_vs_T2	TRUE	TRUE	0.945726	0.188364	1.33983e-07	TRUE	TRUE	Up	2.15304e+06
O14737	PDCD5	PDCD5	Programmed cell death protein 5	61.6	VSEQGLIEILK	_VSEQGLIEILK_2	fully-tryptic	87	97	-0.761673	5.30704e-07	T0_vs_T4	TRUE	TRUE	0.945726	0.188364	1.33983e-07	TRUE	TRUE	Up	1.43521e+06
O75340	PDCD6	PDCD6	Programmed cell death protein 6	61.7801	SGVISDTELQQALSNGTWTPFNPVTVR	_SGVISDTELQQALSNGTWTPFNPVTVR_3	fully-tryptic	40	66	2.3754	1.69889e-08	T1_vs_T4	TRUE	TRUE	0.952793	0.477467	1.43374e-08	TRUE	TRUE	Down	1.3982e+08
O75340	PDCD6	PDCD6	Programmed cell death protein 6	61.7801	SGVISDTELQQALSNGTWTPFNPVTVR	_SGVISDTELQQALSNGTWTPFNPVTVR_3	fully-tryptic	40	66	2.18806	1.14e-07	T1_vs_T3	TRUE	TRUE	0.952793	0.477467	1.43374e-08	TRUE	TRUE	Down	1.91935e+07
O75340	PDCD6	PDCD6	Programmed cell death protein 6	61.7801	SGVISDTELQQALSNGTWTPFNPVTVR	_SGVISDTELQQALSNGTWTPFNPVTVR_3	fully-tryptic	40	66	2.22511	1.46271e-07	T1_vs_T5	TRUE	TRUE	0.952793	0.477467	1.43374e-08	TRUE	TRUE	Down	1.52123e+07
O75340	PDCD6	PDCD6	Programmed cell death protein 6	61.7801	SGVISDTELQQALSNGTWTPFNPVTVR	_SGVISDTELQQALSNGTWTPFNPVTVR_3	fully-tryptic	40	66	1.98364	4.49658e-07	T1_vs_T2	TRUE	TRUE	0.952793	0.477467	1.43374e-08	TRUE	TRUE	Down	4.41143e+06
O75340	PDCD6	PDCD6	Programmed cell death protein 6	61.7801	SGVISDTELQQALSNGTWTPFNPVTVR	_SGVISDTELQQALSNGTWTPFNPVTVR_3	fully-tryptic	40	66	1.72701	3.81557e-06	T0_vs_T4	TRUE	TRUE	0.952793	0.477467	1.43374e-08	TRUE	TRUE	Down	452623
O75340	PDCD6	PDCD6	Programmed cell death protein 6	61.7801	SGVISDTELQQALSNGTWTPFNPVTVR	_SGVISDTELQQALSNGTWTPFNPVTVR_3	fully-tryptic	40	66	1.53967	1.42053e-05	T0_vs_T3	TRUE	TRUE	0.952793	0.477467	1.43374e-08	TRUE	TRUE	Down	108387
O75340	PDCD6	PDCD6	Programmed cell death protein 6	61.7801	SGVISDTELQQALSNGTWTPFNPVTVR	_SGVISDTELQQALSNGTWTPFNPVTVR_3	fully-tryptic	40	66	1.57672	1.80765e-05	T0_vs_T5	TRUE	TRUE	0.952793	0.477467	1.43374e-08	TRUE	TRUE	Down	87225.2
O75340	PDCD6	PDCD6	Programmed cell death protein 6	61.7801	SGVISDTELQQALSNGTWTPFNPVTVR	_SGVISDTELQQALSNGTWTPFNPVTVR_3	fully-tryptic	40	66	1.33525	9.06623e-05	T0_vs_T2	TRUE	TRUE	0.952793	0.477467	1.43374e-08	TRUE	TRUE	Down	14727.7
P30101	PDIA3	PDIA3	Protein disulfide-isomerase A3	79.4059	DVPSPYEVR	_DVPSPYEVR_2	semi-tryptic	440	448	4.77704	1.17231e-14	T4_vs_T5	TRUE	TRUE	0.984086	1.86609	1.75392e-16	TRUE	TRUE	Down	4.07488e+14
P30101	PDIA3	PDIA3	Protein disulfide-isomerase A3	79.4059	DVPSPYEVR	_DVPSPYEVR_2	semi-tryptic	440	448	4.82792	2.13473e-14	T0_vs_T5	TRUE	TRUE	0.984086	1.86609	1.75392e-16	TRUE	TRUE	Down	2.26161e+14
P30101	PDIA3	PDIA3	Protein disulfide-isomerase A3	79.4059	DVPSPYEVR	_DVPSPYEVR_2	semi-tryptic	440	448	4.4974	3.07617e-14	T1_vs_T5	TRUE	TRUE	0.984086	1.86609	1.75392e-16	TRUE	TRUE	Down	1.46201e+14
P30101	PDIA3	PDIA3	Protein disulfide-isomerase A3	79.4059	DVPSPYEVR	_DVPSPYEVR_2	semi-tryptic	440	448	4.25864	1.72485e-13	T2_vs_T5	TRUE	TRUE	0.984086	1.86609	1.75392e-16	TRUE	TRUE	Down	2.46899e+13
P30101	PDIA3	PDIA3	Protein disulfide-isomerase A3	79.4059	DVPSPYEVR	_DVPSPYEVR_2	semi-tryptic	440	448	4.11475	4.97288e-13	T3_vs_T5	TRUE	TRUE	0.984086	1.86609	1.75392e-16	TRUE	TRUE	Down	8.27438e+12
P30101	PDIA3	PDIA3	Protein disulfide-isomerase A3	79.4059	RLAPEYEAAATR	_RLAPEYEAAATR_2	fully-tryptic	62	73	-0.825272	1.91897e-07	T0_vs_T3	TRUE	TRUE	0.94155	0.234872	2.7809e-08	TRUE	TRUE	Up	4.30061e+06
P30101	PDIA3	PDIA3	Protein disulfide-isomerase A3	79.4059	RLAPEYEAAATR	_RLAPEYEAAATR_2	fully-tryptic	62	73	-0.779463	4.42449e-07	T0_vs_T2	TRUE	TRUE	0.94155	0.234872	2.7809e-08	TRUE	TRUE	Up	1.7617e+06
P30101	PDIA3	PDIA3	Protein disulfide-isomerase A3	79.4059	DGEEAGAYDGPR	_DGEEAGAYDGPR_2	fully-tryptic	108	119	0.868652	0.000188929	T0_vs_T4	TRUE	TRUE	0.858989	0.0378207	5.78466e-05	TRUE	TRUE	Down	4597.78
P13667	PDIA4	PDIA4	Protein disulfide-isomerase A4	67.1318	KDKDPPIPVAK	_KDKDPPIPVAK_3	semi-tryptic	109	119	0.787158	4.48393e-06	T0_vs_T5	TRUE	TRUE	0.868694	0.000976345	4.87747e-06	TRUE	TRUE	Down	175551
P13667	PDIA4	PDIA4	Protein disulfide-isomerase A4	67.1318	KDKDPPIPVAK	_KDKDPPIPVAK_3	semi-tryptic	109	119	0.859312	5.43773e-06	T0_vs_T3	TRUE	TRUE	0.868694	0.000976345	4.87747e-06	TRUE	TRUE	Down	158028
P13667	PDIA4	PDIA4	Protein disulfide-isomerase A4	67.1318	KDKDPPIPVAK	_KDKDPPIPVAK_3	semi-tryptic	109	119	0.789325	9.32711e-06	T0_vs_T2	TRUE	TRUE	0.868694	0.000976345	4.87747e-06	TRUE	TRUE	Down	84627
Q29RF7	PDS5A	PDS5A	Sister chromatid cohesion protein PDS5 homolog A	43.2311	SQLELLISPTCSCK	_SQLELLISPTC[Carbamidomethyl (C)]SC[Carbamidomethyl (C)]K_2	fully-tryptic	571	584	-0.77884	2.19209e-05	T0_vs_T5	TRUE	TRUE	0.912345	18.1098	1.38117e-06	TRUE	TRUE	Up	35529.5
O15067	PFAS	PFAS	Phosphoribosylformylglycinamidine synthase	79.2975	LSFAHPPSAEVEAIAL	_LSFAHPPSAEVEAIAL_2	semi-tryptic	127	142	-1.74631	2.05414e-11	T0_vs_T4	TRUE	TRUE	0.992144	0.245002	1.28547e-13	TRUE	TRUE	Up	8.50141e+10
O15067	PFAS	PFAS	Phosphoribosylformylglycinamidine synthase	79.2975	LSFAHPPSAEVEAIAL	_LSFAHPPSAEVEAIAL_2	semi-tryptic	127	142	-1.72313	2.61936e-11	T0_vs_T5	TRUE	TRUE	0.992144	0.245002	1.28547e-13	TRUE	TRUE	Up	6.57843e+10
O15067	PFAS	PFAS	Phosphoribosylformylglycinamidine synthase	79.2975	LSFAHPPSAEVEAIAL	_LSFAHPPSAEVEAIAL_2	semi-tryptic	127	142	-1.67815	6.05718e-11	T0_vs_T2	TRUE	TRUE	0.992144	0.245002	1.28547e-13	TRUE	TRUE	Up	2.77051e+10
O15067	PFAS	PFAS	Phosphoribosylformylglycinamidine synthase	79.2975	LSFAHPPSAEVEAIAL	_LSFAHPPSAEVEAIAL_2	semi-tryptic	127	142	-1.68831	3.01367e-10	T0_vs_T3	TRUE	TRUE	0.992144	0.245002	1.28547e-13	TRUE	TRUE	Up	5.60218e+09
O15067	PFAS	PFAS	Phosphoribosylformylglycinamidine synthase	79.2975	LSFAHPPSAEVEAIAL	_LSFAHPPSAEVEAIAL_2	semi-tryptic	127	142	-0.841027	2.98835e-07	T1_vs_T4	TRUE	TRUE	0.992144	0.245002	1.28547e-13	TRUE	TRUE	Up	2.81435e+06
O15067	PFAS	PFAS	Phosphoribosylformylglycinamidine synthase	79.2975	LSFAHPPSAEVEAIAL	_LSFAHPPSAEVEAIAL_2	semi-tryptic	127	142	-0.817841	4.77059e-07	T1_vs_T5	TRUE	TRUE	0.992144	0.245002	1.28547e-13	TRUE	TRUE	Up	1.71434e+06
O15067	PFAS	PFAS	Phosphoribosylformylglycinamidine synthase	79.2975	LSFAHPPSAEVEAIAL	_LSFAHPPSAEVEAIAL_2	semi-tryptic	127	142	-0.905285	9.33455e-07	T0_vs_T1	TRUE	TRUE	0.992144	0.245002	1.28547e-13	TRUE	TRUE	Up	969822
O15067	PFAS	PFAS	Phosphoribosylformylglycinamidine synthase	79.2975	LSFAHPPSAEVEAIAL	_LSFAHPPSAEVEAIAL_2	semi-tryptic	127	142	-0.772862	2.10665e-06	T1_vs_T2	TRUE	TRUE	0.992144	0.245002	1.28547e-13	TRUE	TRUE	Up	366868
O15067	PFAS	PFAS	Phosphoribosylformylglycinamidine synthase	79.2975	LSFAHPPSAEVEAIAL	_LSFAHPPSAEVEAIAL_2	semi-tryptic	127	142	-0.783025	3.47895e-06	T1_vs_T3	TRUE	TRUE	0.992144	0.245002	1.28547e-13	TRUE	TRUE	Up	225075
O15067	PFAS	PFAS	Phosphoribosylformylglycinamidine synthase	79.2975	VSVNGAVVLEEPVGELR	_VSVNGAVVLEEPVGELR_2	fully-tryptic	992	1008	1.03184	0.00225857	T1_vs_T4	TRUE	TRUE	0.853812	0.57111	0.00205614	TRUE	TRUE	Down	456.857
O15067	PFAS	PFAS	Phosphoribosylformylglycinamidine synthase	79.2975	VSVNGAVVLEEPVGELR	_VSVNGAVVLEEPVGELR_2	fully-tryptic	992	1008	0.971122	0.00322156	T1_vs_T5	TRUE	TRUE	0.853812	0.57111	0.00205614	TRUE	TRUE	Down	301.445
O15067	PFAS	PFAS	Phosphoribosylformylglycinamidine synthase	79.2975	VSVNGAVVLEEPVGELR	_VSVNGAVVLEEPVGELR_2	fully-tryptic	992	1008	0.932602	0.00889505	T1_vs_T3	TRUE	TRUE	0.853812	0.57111	0.00205614	TRUE	TRUE	Down	104.845
Q99471	PFDN5	PFDN5	Prefoldin subunit 5	61.039	AQSINITELNLPQLEMLK	_[Acetyl (Protein N-term)]AQSINITELNLPQLEMLK_3	semi-tryptic	2	19	-1.02077	0.000554117	T0_vs_T5	TRUE	TRUE	0.8748	0.468098	0.000119561	TRUE	TRUE	Up	1842.16
Q99471	PFDN5	PFDN5	Prefoldin subunit 5	61.039	AQSINITELNLPQLEMLK	_[Acetyl (Protein N-term)]AQSINITELNLPQLEMLK_3	semi-tryptic	2	19	-0.982354	0.000789977	T1_vs_T5	TRUE	TRUE	0.8748	0.468098	0.000119561	TRUE	TRUE	Up	1243.52
Q99471	PFDN5	PFDN5	Prefoldin subunit 5	61.039	AQSINITELNLPQLEMLK	_[Acetyl (Protein N-term)]AQSINITELNLPQLEMLK_3	semi-tryptic	2	19	-0.987312	0.00130197	T0_vs_T3	TRUE	TRUE	0.8748	0.468098	0.000119561	TRUE	TRUE	Up	758.323
Q99471	PFDN5	PFDN5	Prefoldin subunit 5	61.039	AQSINITELNLPQLEMLK	_[Acetyl (Protein N-term)]AQSINITELNLPQLEMLK_3	semi-tryptic	2	19	-0.948895	0.00236186	T1_vs_T3	TRUE	TRUE	0.8748	0.468098	0.000119561	TRUE	TRUE	Up	401.757
Q99471	PFDN5	PFDN5	Prefoldin subunit 5	61.039	AQSINITELNLPQLEMLK	_[Acetyl (Protein N-term)]AQSINITELNLPQLEMLK_3	semi-tryptic	2	19	-0.764264	0.00911218	T0_vs_T4	TRUE	TRUE	0.8748	0.468098	0.000119561	TRUE	TRUE	Up	83.8728
P18669	PGAM1	PGAM1	Phosphoglycerate mutase 1	80.315	YADLTEDQLPSCESLK	_YADLTEDQLPSC[Carbamidomethyl (C)]ESLK_2	fully-tryptic	142	157	-7.4409	2.97234e-13	T1_vs_T5	TRUE	TRUE	0.99616	0.403629	4.78424e-16	TRUE	TRUE	Up	2.50338e+13
P18669	PGAM1	PGAM1	Phosphoglycerate mutase 1	80.315	YADLTEDQLPSCESLK	_YADLTEDQLPSC[Carbamidomethyl (C)]ESLK_2	fully-tryptic	142	157	-7.47192	5.40689e-13	T1_vs_T3	TRUE	TRUE	0.99616	0.403629	4.78424e-16	TRUE	TRUE	Up	1.38193e+13
P18669	PGAM1	PGAM1	Phosphoglycerate mutase 1	80.315	YADLTEDQLPSCESLK	_YADLTEDQLPSC[Carbamidomethyl (C)]ESLK_2	fully-tryptic	142	157	-7.49257	8.29525e-13	T1_vs_T4	TRUE	TRUE	0.99616	0.403629	4.78424e-16	TRUE	TRUE	Up	9.03236e+12
P18669	PGAM1	PGAM1	Phosphoglycerate mutase 1	80.315	YADLTEDQLPSCESLK	_YADLTEDQLPSC[Carbamidomethyl (C)]ESLK_2	fully-tryptic	142	157	-7.44242	1.23796e-12	T1_vs_T2	TRUE	TRUE	0.99616	0.403629	4.78424e-16	TRUE	TRUE	Up	6.01185e+12
P18669	PGAM1	PGAM1	Phosphoglycerate mutase 1	80.315	YADLTEDQLPSCESLK	_YADLTEDQLPSC[Carbamidomethyl (C)]ESLK_2	fully-tryptic	142	157	-7.11595	3.06547e-12	T0_vs_T5	TRUE	TRUE	0.99616	0.403629	4.78424e-16	TRUE	TRUE	Up	2.32132e+12
P18669	PGAM1	PGAM1	Phosphoglycerate mutase 1	80.315	YADLTEDQLPSCESLK	_YADLTEDQLPSC[Carbamidomethyl (C)]ESLK_2	fully-tryptic	142	157	-7.16762	5.95419e-12	T0_vs_T4	TRUE	TRUE	0.99616	0.403629	4.78424e-16	TRUE	TRUE	Up	1.20379e+12
P18669	PGAM1	PGAM1	Phosphoglycerate mutase 1	80.315	YADLTEDQLPSCESLK	_YADLTEDQLPSC[Carbamidomethyl (C)]ESLK_2	fully-tryptic	142	157	-7.14697	9.0037e-12	T0_vs_T3	TRUE	TRUE	0.99616	0.403629	4.78424e-16	TRUE	TRUE	Up	7.93782e+11
P18669	PGAM1	PGAM1	Phosphoglycerate mutase 1	80.315	YADLTEDQLPSCESLK	_YADLTEDQLPSC[Carbamidomethyl (C)]ESLK_2	fully-tryptic	142	157	-7.11748	1.14192e-11	T0_vs_T2	TRUE	TRUE	0.99616	0.403629	4.78424e-16	TRUE	TRUE	Up	6.23288e+11
P18669	PGAM1	PGAM1	Phosphoglycerate mutase 1	80.315	PMQFLGDEETVRK	_PMQFLGDEETVRK_3	fully-tryptic	229	241	-1.1317	5.53175e-06	T0_vs_T5	TRUE	FALSE	0.905653	0.245358	2.86662e-06	TRUE	TRUE	Up	204582
P18669	PGAM1	PGAM1	Phosphoglycerate mutase 1	80.315	PMQFLGDEETVR	_PMQFLGDEETVR_2	fully-tryptic	229	240	-1.05913	1.12796e-05	T0_vs_T5	TRUE	FALSE	0.920488	0.321009	3.3006e-06	TRUE	TRUE	Up	93898.5
P18669	PGAM1	PGAM1	Phosphoglycerate mutase 1	80.315	PMQFLGDEETVRK	_PMQFLGDEETVRK_3	fully-tryptic	229	241	-1.07776	3.42884e-05	T0_vs_T2	TRUE	FALSE	0.905653	0.245358	2.86662e-06	TRUE	TRUE	Up	31432.1
P18669	PGAM1	PGAM1	Phosphoglycerate mutase 1	80.315	PMQFLGDEETVRK	_PMQFLGDEETVRK_3	fully-tryptic	229	241	-0.84724	0.000107545	T0_vs_T4	TRUE	FALSE	0.905653	0.245358	2.86662e-06	TRUE	TRUE	Up	7878
P18669	PGAM1	PGAM1	Phosphoglycerate mutase 1	80.315	PMQFLGDEETVRK	_PMQFLGDEETVRK_3	fully-tryptic	229	241	-0.88461	0.000110271	T0_vs_T3	TRUE	FALSE	0.905653	0.245358	2.86662e-06	TRUE	TRUE	Up	8022.14
P18669	PGAM1	PGAM1	Phosphoglycerate mutase 1	80.315	PMQFLGDEETVR	_PMQFLGDEETVR_2	fully-tryptic	229	240	-0.872051	0.00017605	T0_vs_T4	TRUE	FALSE	0.920488	0.321009	3.3006e-06	TRUE	TRUE	Up	4953.43
P18669	PGAM1	PGAM1	Phosphoglycerate mutase 1	80.315	PMQFLGDEETVR	_PMQFLGDEETVR_2	fully-tryptic	229	240	-0.80523	0.000272752	T0_vs_T3	TRUE	FALSE	0.920488	0.321009	3.3006e-06	TRUE	TRUE	Up	2952.24
P18669	PGAM1	PGAM1	Phosphoglycerate mutase 1	80.315	PMQFLGDEETVR	_PMQFLGDEETVR_2	fully-tryptic	229	240	-0.776971	0.000539729	T0_vs_T2	TRUE	FALSE	0.920488	0.321009	3.3006e-06	TRUE	TRUE	Up	1439.56
P35232	PHB	PHB	Prohibitin	85.6618	AATFGLILDDVSLTHLTFGK	_AATFGLILDDVSLTHLTFGK_2	fully-tryptic	158	177	1.04752	0.000115236	T1_vs_T4	TRUE	TRUE	0.874307	0.99672	2.40164e-06	TRUE	TRUE	Down	9090.22
P35232	PHB	PHB	Prohibitin	85.6618	AATFGLILDDVSLTHLTFGK	_AATFGLILDDVSLTHLTFGK_2	fully-tryptic	158	177	1.03127	0.000320453	T2_vs_T4	TRUE	TRUE	0.874307	0.99672	2.40164e-06	TRUE	TRUE	Down	3218.16
P35232	PHB	PHB	Prohibitin	85.6618	AATFGLILDDVSLTHLTFGK	_AATFGLILDDVSLTHLTFGK_2	fully-tryptic	158	177	0.892256	0.000540601	T0_vs_T4	TRUE	TRUE	0.874307	0.99672	2.40164e-06	TRUE	TRUE	Down	1650.49
Q92576	PHF3	PHF3	PHD finger protein 3	7.89603	SLDEPPLFIPDNIATIR	_SLDEPPLFIPDNIATIR_2	semi-tryptic	682	698	-1.82792	1.06475e-07	T3_vs_T4	TRUE	TRUE	0.925654	1.23018	1.17574e-09	TRUE	TRUE	Up	1.71676e+07
Q92576	PHF3	PHF3	PHD finger protein 3	7.89603	SLDEPPLFIPDNIATIR	_SLDEPPLFIPDNIATIR_2	semi-tryptic	682	698	-1.575	2.29612e-07	T2_vs_T4	TRUE	TRUE	0.925654	1.23018	1.17574e-09	TRUE	TRUE	Up	6.85941e+06
Q92576	PHF3	PHF3	PHD finger protein 3	7.89603	SLDEPPLFIPDNIATIR	_SLDEPPLFIPDNIATIR_2	semi-tryptic	682	698	-1.32887	1.0976e-06	T1_vs_T4	TRUE	TRUE	0.925654	1.23018	1.17574e-09	TRUE	TRUE	Up	1.21071e+06
Q92576	PHF3	PHF3	PHD finger protein 3	7.89603	SLDEPPLFIPDNIATIR	_SLDEPPLFIPDNIATIR_2	semi-tryptic	682	698	-1.30778	3.41198e-06	T0_vs_T4	TRUE	TRUE	0.925654	1.23018	1.17574e-09	TRUE	TRUE	Up	383289
Q92576	PHF3	PHF3	PHD finger protein 3	7.89603	SLDEPPLFIPDNIATIR	_SLDEPPLFIPDNIATIR_2	semi-tryptic	682	698	-1.41887	3.852e-06	T3_vs_T5	TRUE	TRUE	0.925654	1.23018	1.17574e-09	TRUE	TRUE	Up	368348
Q92576	PHF3	PHF3	PHD finger protein 3	7.89603	SLDEPPLFIPDNIATIR	_SLDEPPLFIPDNIATIR_2	semi-tryptic	682	698	-1.16595	1.10157e-05	T2_vs_T5	TRUE	TRUE	0.925654	1.23018	1.17574e-09	TRUE	TRUE	Up	105845
Q92576	PHF3	PHF3	PHD finger protein 3	7.89603	SLDEPPLFIPDNIATIR	_SLDEPPLFIPDNIATIR_2	semi-tryptic	682	698	-0.919822	4.67538e-05	T1_vs_T5	TRUE	TRUE	0.925654	1.23018	1.17574e-09	TRUE	TRUE	Up	19673.7
Q92576	PHF3	PHF3	PHD finger protein 3	7.89603	SLDEPPLFIPDNIATIR	_SLDEPPLFIPDNIATIR_2	semi-tryptic	682	698	-0.898727	9.87116e-05	T0_vs_T5	TRUE	TRUE	0.925654	1.23018	1.17574e-09	TRUE	TRUE	Up	9104.58
O43175	PHGDH	PHGDH	D-3-phosphoglycerate dehydrogenase	68.1051	NAGNCLSPAVIVGLLK	_NAGNC[Carbamidomethyl (C)]LSPAVIVGLLK_2	fully-tryptic	365	380	-0.888207	1.1472e-06	T0_vs_T3	TRUE	TRUE	0.869552	0.239932	3.20521e-06	TRUE	TRUE	Up	774239
O43175	PHGDH	PHGDH	D-3-phosphoglycerate dehydrogenase	68.1051	NAGNCLSPAVIVGLLK	_NAGNC[Carbamidomethyl (C)]LSPAVIVGLLK_2	fully-tryptic	365	380	-0.763882	4.56032e-06	T0_vs_T5	TRUE	TRUE	0.869552	0.239932	3.20521e-06	TRUE	TRUE	Up	167506
O43175	PHGDH	PHGDH	D-3-phosphoglycerate dehydrogenase	68.1051	NAGNCLSPAVIVGLLK	_NAGNC[Carbamidomethyl (C)]LSPAVIVGLLK_2	fully-tryptic	365	380	-0.759048	1.03368e-05	T0_vs_T2	TRUE	TRUE	0.869552	0.239932	3.20521e-06	TRUE	TRUE	Up	73431.5
O43175	PHGDH	PHGDH	D-3-phosphoglycerate dehydrogenase	68.1051	PAMLPTMIGLLAEAGVR	_PAMLPTMIGLLAEAGVR_3	semi-tryptic	475	491	-1.25891	4.37926e-05	T0_vs_T5	TRUE	TRUE	0.912058	0.454913	6.89489e-06	TRUE	TRUE	Up	28747
O43175	PHGDH	PHGDH	D-3-phosphoglycerate dehydrogenase	68.1051	PAMLPTMIGLLAEAGVR	_PAMLPTMIGLLAEAGVR_3	semi-tryptic	475	491	-1.18824	0.000131557	T0_vs_T3	TRUE	TRUE	0.912058	0.454913	6.89489e-06	TRUE	TRUE	Up	9032.15
O43175	PHGDH	PHGDH	D-3-phosphoglycerate dehydrogenase	68.1051	PAMLPTMIGLLAEAGVR	_PAMLPTMIGLLAEAGVR_3	semi-tryptic	475	491	-1.24067	0.000136003	T1_vs_T5	TRUE	TRUE	0.912058	0.454913	6.89489e-06	TRUE	TRUE	Up	9122.31
O43175	PHGDH	PHGDH	D-3-phosphoglycerate dehydrogenase	68.1051	PAMLPTMIGLLAEAGVR	_PAMLPTMIGLLAEAGVR_3	semi-tryptic	475	491	-1.16999	0.000505216	T1_vs_T3	TRUE	TRUE	0.912058	0.454913	6.89489e-06	TRUE	TRUE	Up	2315.83
O43175	PHGDH	PHGDH	D-3-phosphoglycerate dehydrogenase	68.1051	PAMLPTMIGLLAEAGVR	_PAMLPTMIGLLAEAGVR_3	semi-tryptic	475	491	-0.840073	0.00204773	T0_vs_T4	TRUE	TRUE	0.912058	0.454913	6.89489e-06	TRUE	TRUE	Up	410.245
O43175	PHGDH	PHGDH	D-3-phosphoglycerate dehydrogenase	68.1051	PAMLPTMIGLLAEAGVR	_PAMLPTMIGLLAEAGVR_3	semi-tryptic	475	491	-0.82183	0.00371291	T1_vs_T4	TRUE	TRUE	0.912058	0.454913	6.89489e-06	TRUE	TRUE	Up	221.344
O43175	PHGDH	PHGDH	D-3-phosphoglycerate dehydrogenase	68.1051	PAMLPTMIGLLAEAGVR	_PAMLPTMIGLLAEAGVR_3	semi-tryptic	475	491	-0.762159	0.00402124	T0_vs_T2	TRUE	TRUE	0.912058	0.454913	6.89489e-06	TRUE	TRUE	Up	189.533
Q13526	PIN1	PIN1	Peptidyl-prolyl cis-trans isomerase NIMA-interacting 1	69.9387	PFEDASFALR	_PFEDASFALR_2	fully-tryptic	133	142	-0.817412	7.39887e-06	T0_vs_T4	TRUE	TRUE	0.915721	1.00769	4.81562e-07	TRUE	TRUE	Up	110478
Q13526	PIN1	PIN1	Peptidyl-prolyl cis-trans isomerase NIMA-interacting 1	69.9387	PFEDASFALR	_PFEDASFALR_2	fully-tryptic	133	142	-0.846696	8.75561e-06	T0_vs_T5	TRUE	TRUE	0.915721	1.00769	4.81562e-07	TRUE	TRUE	Up	96703.2
Q13526	PIN1	PIN1	Peptidyl-prolyl cis-trans isomerase NIMA-interacting 1	69.9387	PFEDASFALR	_PFEDASFALR_2	fully-tryptic	133	142	-0.77431	2.23282e-05	T0_vs_T2	TRUE	TRUE	0.915721	1.00769	4.81562e-07	TRUE	TRUE	Up	34678.5
P14618	PKM	PKM	Pyruvate kinase PKM	83.8041	GDVVIVLTGWRPGSGFTN	_GDVVIVLTGWRPGSGFTN_2	semi-tryptic	506	523	3.03899	2.21956e-05	T0_vs_T4	TRUE	TRUE	0.958521	1.31591	1.05806e-06	TRUE	TRUE	Down	136918
P14618	PKM	PKM	Pyruvate kinase PKM	83.8041	GDVVIVLTGWRPGSGFTN	_GDVVIVLTGWRPGSGFTN_2	semi-tryptic	506	523	2.75843	3.5677e-05	T1_vs_T4	TRUE	TRUE	0.958521	1.31591	1.05806e-06	TRUE	TRUE	Down	77316.6
P14618	PKM	PKM	Pyruvate kinase PKM	83.8041	GDVVIVLTGWRPGSGFTN	_GDVVIVLTGWRPGSGFTN_2	semi-tryptic	506	523	2.64773	0.000109527	T2_vs_T4	TRUE	TRUE	0.958521	1.31591	1.05806e-06	TRUE	TRUE	Down	24174.1
P14618	PKM	PKM	Pyruvate kinase PKM	83.8041	GDVVIVLTGWRPGSGFTN	_GDVVIVLTGWRPGSGFTN_2	semi-tryptic	506	523	2.54689	0.000187795	T3_vs_T4	TRUE	TRUE	0.958521	1.31591	1.05806e-06	TRUE	TRUE	Down	13562.1
Q9NZ53	PODXL2	PODXL2	Podocalyxin-like protein 2	10.4132	GPQLLALVEEVLPR	_GPQLLALVEEVLPR_2	fully-tryptic	410	423	1.40627	8.38434e-09	T1_vs_T4	TRUE	TRUE	0.925109	1.01762	1.0709e-08	TRUE	TRUE	Down	1.67726e+08
Q9NZ53	PODXL2	PODXL2	Podocalyxin-like protein 2	10.4132	GPQLLALVEEVLPR	_GPQLLALVEEVLPR_2	fully-tryptic	410	423	1.27336	5.38536e-08	T2_vs_T4	TRUE	TRUE	0.925109	1.01762	1.0709e-08	TRUE	TRUE	Down	2.36449e+07
Q9NZ53	PODXL2	PODXL2	Podocalyxin-like protein 2	10.4132	GPQLLALVEEVLPR	_GPQLLALVEEVLPR_2	fully-tryptic	410	423	1.2566	5.8881e-08	T0_vs_T4	TRUE	TRUE	0.925109	1.01762	1.0709e-08	TRUE	TRUE	Down	2.13414e+07
Q9NZ53	PODXL2	PODXL2	Podocalyxin-like protein 2	10.4132	GPQLLALVEEVLPR	_GPQLLALVEEVLPR_2	fully-tryptic	410	423	0.949498	5.12004e-06	T3_vs_T4	TRUE	TRUE	0.925109	1.01762	1.0709e-08	TRUE	TRUE	Down	185447
Q9NZ53	PODXL2	PODXL2	Podocalyxin-like protein 2	10.4132	GPQLLALVEEVLPR	_GPQLLALVEEVLPR_2	fully-tryptic	410	423	0.882594	1.2235e-05	T1_vs_T5	TRUE	TRUE	0.925109	1.01762	1.0709e-08	TRUE	TRUE	Down	72136.8
Q15181	PPA1	PPA1	Inorganic pyrophosphatase	77.5087	NYGAIPQTWEDPGHNDK	_NYGAIPQTWEDPGHNDK_3	semi-tryptic	93	109	0.894571	2.058e-07	T0_vs_T3	TRUE	TRUE	0.911269	0.239968	1.35417e-07	TRUE	TRUE	Down	4.3468e+06
Q15181	PPA1	PPA1	Inorganic pyrophosphatase	77.5087	VIAINVDDPDAANYNDINDVK	_VIAINVDDPDAANYNDINDVK_2	fully-tryptic	156	176	-0.792539	9.07833e-06	T0_vs_T3	TRUE	TRUE	0.935148	0.168524	3.38445e-06	TRUE	TRUE	Up	87300.1
Q15181	PPA1	PPA1	Inorganic pyrophosphatase	77.5087	VIAINVDDPDAANYNDINDVK	_VIAINVDDPDAANYNDINDVK_2	fully-tryptic	156	176	-0.781393	9.60352e-06	T0_vs_T4	TRUE	TRUE	0.935148	0.168524	3.38445e-06	TRUE	TRUE	Up	81365.2
Q15181	PPA1	PPA1	Inorganic pyrophosphatase	77.5087	AAPFSLEYR	_AAPFSLEYR_2	fully-tryptic	10	18	-0.762512	1.55684e-05	T0_vs_T3	TRUE	TRUE	0.866092	0.212856	5.06649e-06	TRUE	TRUE	Up	48978.2
Q15181	PPA1	PPA1	Inorganic pyrophosphatase	77.5087	VIAINVDDPDAANYNDINDVK	_VIAINVDDPDAANYNDINDVK_2	fully-tryptic	156	176	-0.760437	2.33741e-05	T0_vs_T5	TRUE	TRUE	0.935148	0.168524	3.38445e-06	TRUE	TRUE	Up	32533.3
P62937	PPIA	PPIA	Peptidyl-prolyl cis-trans isomerase A	81.2121	FDIAVDGEPLGR	_FDIAVDGEPLGR_2	semi-tryptic	8	19	-5.09782	1.41183e-08	T1_vs_T5	TRUE	TRUE	0.969834	0.433209	3.02535e-10	TRUE	TRUE	Up	3.61078e+08
P62937	PPIA	PPIA	Peptidyl-prolyl cis-trans isomerase A	81.2121	FDIAVDGEPLGR	_FDIAVDGEPLGR_2	semi-tryptic	8	19	-5.3175	1.99588e-08	T1_vs_T4	TRUE	TRUE	0.969834	0.433209	3.02535e-10	TRUE	TRUE	Up	2.66424e+08
P62937	PPIA	PPIA	Peptidyl-prolyl cis-trans isomerase A	81.2121	FDIAVDGEPLGR	_FDIAVDGEPLGR_2	semi-tryptic	8	19	-4.97812	3.60651e-08	T1_vs_T3	TRUE	TRUE	0.969834	0.433209	3.02535e-10	TRUE	TRUE	Up	1.38031e+08
P62937	PPIA	PPIA	Peptidyl-prolyl cis-trans isomerase A	81.2121	FDIAVDGEPLGR	_FDIAVDGEPLGR_2	semi-tryptic	8	19	-5.07636	7.5792e-08	T1_vs_T2	TRUE	TRUE	0.969834	0.433209	3.02535e-10	TRUE	TRUE	Up	6.69775e+07
P62937	PPIA	PPIA	Peptidyl-prolyl cis-trans isomerase A	81.2121	FDIAVDGEPLGR	_FDIAVDGEPLGR_2	semi-tryptic	8	19	-4.07059	3.46615e-07	T0_vs_T5	TRUE	TRUE	0.969834	0.433209	3.02535e-10	TRUE	TRUE	Up	1.17439e+07
P62937	PPIA	PPIA	Peptidyl-prolyl cis-trans isomerase A	81.2121	FDIAVDGEPLGR	_FDIAVDGEPLGR_2	semi-tryptic	8	19	-4.29028	4.52511e-07	T0_vs_T4	TRUE	TRUE	0.969834	0.433209	3.02535e-10	TRUE	TRUE	Up	9.48104e+06
P62937	PPIA	PPIA	Peptidyl-prolyl cis-trans isomerase A	81.2121	FDIAVDGEPLGR	_FDIAVDGEPLGR_2	semi-tryptic	8	19	-3.95089	8.09229e-07	T0_vs_T3	TRUE	TRUE	0.969834	0.433209	3.02535e-10	TRUE	TRUE	Up	4.88229e+06
P62937	PPIA	PPIA	Peptidyl-prolyl cis-trans isomerase A	81.2121	FDIAVDGEPLGR	_FDIAVDGEPLGR_2	semi-tryptic	8	19	-4.04913	1.98388e-06	T0_vs_T2	TRUE	TRUE	0.969834	0.433209	3.02535e-10	TRUE	TRUE	Up	2.04102e+06
P62937	PPIA	PPIA	Peptidyl-prolyl cis-trans isomerase A	81.2121	VNPTVFFDIAVDGEPLGRV	_VNPTVFFDIAVDGEPLGRV_2	non-tryptic	2	20	-2.29692	0.00139752	T0_vs_T5	TRUE	TRUE	0.857549	28.6297	0.00130105	TRUE	TRUE	Up	1643.57
P62937	PPIA	PPIA	Peptidyl-prolyl cis-trans isomerase A	81.2121	VNPTVFFDIAVDGEPLGRV	_VNPTVFFDIAVDGEPLGRV_2	non-tryptic	2	20	-1.89809	0.00227204	T1_vs_T5	TRUE	TRUE	0.857549	28.6297	0.00130105	TRUE	TRUE	Up	835.413
Q12972	PPP1R8	PPP1R8	Nuclear inhibitor of protein phosphatase 1	57.265	VTFSEDDEIINPEDVDPSVGR	_VTFSEDDEIINPEDVDPSVGR_2	fully-tryptic	201	221	-1.2699	0.000155958	T0_vs_T3	TRUE	TRUE	0.892352	0.317506	1.05659e-05	TRUE	TRUE	Up	8142.6
Q12972	PPP1R8	PPP1R8	Nuclear inhibitor of protein phosphatase 1	57.265	VTFSEDDEIINPEDVDPSVGR	_VTFSEDDEIINPEDVDPSVGR_2	fully-tryptic	201	221	-1.19643	0.000235929	T0_vs_T5	TRUE	TRUE	0.892352	0.317506	1.05659e-05	TRUE	TRUE	Up	5071.16
Q12972	PPP1R8	PPP1R8	Nuclear inhibitor of protein phosphatase 1	57.265	VTFSEDDEIINPEDVDPSVGR	_VTFSEDDEIINPEDVDPSVGR_2	fully-tryptic	201	221	-1.12174	0.000564532	T0_vs_T4	TRUE	TRUE	0.892352	0.317506	1.05659e-05	TRUE	TRUE	Up	1987.02
Q12972	PPP1R8	PPP1R8	Nuclear inhibitor of protein phosphatase 1	57.265	VTFSEDDEIINPEDVDPSVGR	_VTFSEDDEIINPEDVDPSVGR_2	fully-tryptic	201	221	-0.881706	0.000877568	T1_vs_T3	TRUE	TRUE	0.892352	0.317506	1.05659e-05	TRUE	TRUE	Up	1004.71
Q12972	PPP1R8	PPP1R8	Nuclear inhibitor of protein phosphatase 1	57.265	VTFSEDDEIINPEDVDPSVGR	_VTFSEDDEIINPEDVDPSVGR_2	fully-tryptic	201	221	-0.808239	0.00114014	T1_vs_T5	TRUE	TRUE	0.892352	0.317506	1.05659e-05	TRUE	TRUE	Up	708.894
Q12972	PPP1R8	PPP1R8	Nuclear inhibitor of protein phosphatase 1	57.265	VTFSEDDEIINPEDVDPSVGR	_VTFSEDDEIINPEDVDPSVGR_2	fully-tryptic	201	221	-0.956231	0.00214544	T0_vs_T2	TRUE	TRUE	0.892352	0.317506	1.05659e-05	TRUE	TRUE	Up	445.705
P67775	PPP2CA	PPP2CA	Serine/threonine-protein phosphatase 2A catalytic subunit alpha isoform	79.6117	LQEVPHEGPMCDLLWSDPDDR	_LQEVPHEGPMC[Carbamidomethyl (C)]DLLWSDPDDR_3	fully-tryptic	186	206	-1.55875	2.82632e-07	T1_vs_T5	TRUE	FALSE	0.853983	0.48445	3.99926e-07	TRUE	TRUE	Up	5.51512e+06
P67775	PPP2CA	PPP2CA	Serine/threonine-protein phosphatase 2A catalytic subunit alpha isoform	79.6117	LQEVPHEGPMCDLLWSDPDDR	_LQEVPHEGPMC[Carbamidomethyl (C)]DLLWSDPDDR_3	fully-tryptic	186	206	-1.43331	7.17921e-07	T1_vs_T4	TRUE	FALSE	0.853983	0.48445	3.99926e-07	TRUE	TRUE	Up	1.99648e+06
P67775	PPP2CA	PPP2CA	Serine/threonine-protein phosphatase 2A catalytic subunit alpha isoform	79.6117	LQEVPHEGPMCDLLWSDPDDR	_LQEVPHEGPMC[Carbamidomethyl (C)]DLLWSDPDDR_3	fully-tryptic	186	206	-1.34348	3.39534e-06	T1_vs_T3	TRUE	FALSE	0.853983	0.48445	3.99926e-07	TRUE	TRUE	Up	395684
P67775	PPP2CA	PPP2CA	Serine/threonine-protein phosphatase 2A catalytic subunit alpha isoform	79.6117	LQEVPHEGPMCDLLWSDPDDR	_LQEVPHEGPMC[Carbamidomethyl (C)]DLLWSDPDDR_3	fully-tryptic	186	206	-1.20725	4.07653e-05	T1_vs_T2	TRUE	FALSE	0.853983	0.48445	3.99926e-07	TRUE	TRUE	Up	29614.6
P67775	PPP2CA	PPP2CA	Serine/threonine-protein phosphatase 2A catalytic subunit alpha isoform	79.6117	LQEVPHEGPMCDLLWSDPDDR	_LQEVPHEGPMC[Carbamidomethyl (C)]DLLWSDPDDR_3	fully-tryptic	186	206	0.846751	0.000822199	T0_vs_T1	TRUE	FALSE	0.853983	0.48445	3.99926e-07	TRUE	TRUE	Down	1029.86
P53041	PPP5C	PPP5C	Serine/threonine-protein phosphatase 5	60.9218	ELMQWYK	_ELMQWYK_2	fully-tryptic	193	199	-1.90388	3.27623e-08	T0_vs_T5	TRUE	TRUE	0.976081	0.233532	5.7695e-09	TRUE	TRUE	Up	5.8112e+07
P53041	PPP5C	PPP5C	Serine/threonine-protein phosphatase 5	60.9218	ELMQWYK	_ELMQWYK_2	fully-tryptic	193	199	-1.93134	4.96015e-08	T0_vs_T2	TRUE	TRUE	0.976081	0.233532	5.7695e-09	TRUE	TRUE	Up	3.89371e+07
P53041	PPP5C	PPP5C	Serine/threonine-protein phosphatase 5	60.9218	ELMQWYK	_ELMQWYK_2	fully-tryptic	193	199	-1.90445	6.53217e-08	T0_vs_T3	TRUE	TRUE	0.976081	0.233532	5.7695e-09	TRUE	TRUE	Up	2.91549e+07
P53041	PPP5C	PPP5C	Serine/threonine-protein phosphatase 5	60.9218	ELMQWYK	_ELMQWYK_2	fully-tryptic	193	199	-1.97602	2.7029e-07	T0_vs_T4	TRUE	TRUE	0.976081	0.233532	5.7695e-09	TRUE	TRUE	Up	7.31075e+06
P53041	PPP5C	PPP5C	Serine/threonine-protein phosphatase 5	60.9218	ELMQWYK	_ELMQWYK_2	fully-tryptic	193	199	-1.52578	3.54113e-06	T0_vs_T1	TRUE	TRUE	0.976081	0.233532	5.7695e-09	TRUE	TRUE	Up	430873
O43663	PRC1	PRC1	Protein regulator of cytokinesis 1	32.5806	EIWELIGIPEDQR	_EIWELIGIPEDQR_2	fully-tryptic	24	36	2.97695	7.37625e-11	T4_vs_T5	TRUE	TRUE	0.985707	1.85671	5.05944e-13	TRUE	TRUE	Down	4.03586e+10
O43663	PRC1	PRC1	Protein regulator of cytokinesis 1	32.5806	EIWELIGIPEDQR	_EIWELIGIPEDQR_2	fully-tryptic	24	36	2.6143	4.18917e-10	T0_vs_T5	TRUE	TRUE	0.985707	1.85671	5.05944e-13	TRUE	TRUE	Down	6.24061e+09
O43663	PRC1	PRC1	Protein regulator of cytokinesis 1	32.5806	EIWELIGIPEDQR	_EIWELIGIPEDQR_2	fully-tryptic	24	36	2.83798	4.55805e-10	T3_vs_T5	TRUE	TRUE	0.985707	1.85671	5.05944e-13	TRUE	TRUE	Down	6.22631e+09
O43663	PRC1	PRC1	Protein regulator of cytokinesis 1	32.5806	EIWELIGIPEDQR	_EIWELIGIPEDQR_2	fully-tryptic	24	36	2.62299	7.98077e-10	T2_vs_T5	TRUE	TRUE	0.985707	1.85671	5.05944e-13	TRUE	TRUE	Down	3.28664e+09
Q06830	PRDX1	PRDX1	Peroxiredoxin-1	81.407	ATAVMPDGQFK	_ATAVMPDGQFK_2	fully-tryptic	17	27	-4.73681	1.37368e-13	T0_vs_T2	TRUE	TRUE	0.996707	0.0162414	9.72521e-16	TRUE	TRUE	Up	3.44827e+13
Q06830	PRDX1	PRDX1	Peroxiredoxin-1	81.407	ATAVMPDGQFK	_ATAVMPDGQFK_2	fully-tryptic	17	27	-4.7009	3.08206e-13	T0_vs_T4	TRUE	TRUE	0.996707	0.0162414	9.72521e-16	TRUE	TRUE	Up	1.52525e+13
Q06830	PRDX1	PRDX1	Peroxiredoxin-1	81.407	ATAVMPDGQFK	_ATAVMPDGQFK_2	fully-tryptic	17	27	-4.71568	3.11624e-13	T0_vs_T5	TRUE	TRUE	0.996707	0.0162414	9.72521e-16	TRUE	TRUE	Up	1.51326e+13
Q06830	PRDX1	PRDX1	Peroxiredoxin-1	81.407	ATAVMPDGQFK	_ATAVMPDGQFK_2	fully-tryptic	17	27	-4.43841	9.89548e-13	T0_vs_T1	TRUE	TRUE	0.996707	0.0162414	9.72521e-16	TRUE	TRUE	Up	4.48529e+12
Q06830	PRDX1	PRDX1	Peroxiredoxin-1	81.407	ATAVMPDGQFK	_ATAVMPDGQFK_2	fully-tryptic	17	27	-4.70063	1.47335e-12	T0_vs_T3	TRUE	TRUE	0.996707	0.0162414	9.72521e-16	TRUE	TRUE	Up	3.19044e+12
Q06830	PRDX1	PRDX1	Peroxiredoxin-1	81.407	GGLGPMNIPLVSDPKR	_GGLGPMNIPLVSDPKR_2	semi-tryptic	95	110	-1.55717	1.00863e-08	T1_vs_T4	TRUE	TRUE	0.910871	1.00182	1.13357e-08	TRUE	TRUE	Up	1.54384e+08
Q06830	PRDX1	PRDX1	Peroxiredoxin-1	81.407	LNCQVIGASVDSHFCHLAWVNTPK	_LNC[Carbamidomethyl (C)]QVIGASVDSHFC[Carbamidomethyl (C)]HLAWVNTPK_4	fully-tryptic	69	92	1.49056	1.3608e-07	T1_vs_T4	TRUE	TRUE	0.921116	1.00597	2.22104e-07	TRUE	TRUE	Down	1.09536e+07
Q06830	PRDX1	PRDX1	Peroxiredoxin-1	81.407	GGLGPMNIPLVSDPKR	_GGLGPMNIPLVSDPKR_2	semi-tryptic	95	110	-1.24954	6.44629e-07	T1_vs_T5	TRUE	TRUE	0.910871	1.00182	1.13357e-08	TRUE	TRUE	Up	1.93838e+06
Q06830	PRDX1	PRDX1	Peroxiredoxin-1	81.407	GWKPGSDTIKPDVQK	_GWKPGSDTIKPDVQK_3	semi-tryptic	176	190	0.948469	1.47226e-06	T0_vs_T5	TRUE	TRUE	0.877484	1.45292	4.00581e-06	TRUE	TRUE	Down	644226
Q06830	PRDX1	PRDX1	Peroxiredoxin-1	81.407	GWKPGSDTIKPDVQK	_GWKPGSDTIKPDVQK_3	semi-tryptic	176	190	0.93606	1.54135e-06	T1_vs_T5	TRUE	TRUE	0.877484	1.45292	4.00581e-06	TRUE	TRUE	Down	607298
Q06830	PRDX1	PRDX1	Peroxiredoxin-1	81.407	GGLGPMNIPLVSDPKR	_GGLGPMNIPLVSDPKR_2	semi-tryptic	95	110	-1.10745	1.68696e-06	T2_vs_T4	TRUE	TRUE	0.910871	1.00182	1.13357e-08	TRUE	TRUE	Up	656478
Q06830	PRDX1	PRDX1	Peroxiredoxin-1	81.407	GWKPGSDTIKPDVQK	_GWKPGSDTIKPDVQK_4	semi-tryptic	176	190	0.938601	2.64239e-06	T0_vs_T5	TRUE	TRUE	0.880783	2.0132	3.59083e-06	TRUE	TRUE	Down	355209
Q06830	PRDX1	PRDX1	Peroxiredoxin-1	81.407	LNCQVIGASVDSHFCHLAWVNTPK	_LNC[Carbamidomethyl (C)]QVIGASVDSHFC[Carbamidomethyl (C)]HLAWVNTPK_4	fully-tryptic	69	92	1.14725	5.04228e-06	T0_vs_T4	TRUE	TRUE	0.921116	1.00597	2.22104e-07	TRUE	TRUE	Down	227526
Q06830	PRDX1	PRDX1	Peroxiredoxin-1	81.407	LNCQVIGASVDSHFCHLAWVNTPK	_LNC[Carbamidomethyl (C)]QVIGASVDSHFC[Carbamidomethyl (C)]HLAWVNTPK_4	fully-tryptic	69	92	1.21252	5.50836e-06	T1_vs_T5	TRUE	TRUE	0.921116	1.00597	2.22104e-07	TRUE	TRUE	Down	220123
Q06830	PRDX1	PRDX1	Peroxiredoxin-1	81.407	GGLGPMNIPLVSDPKR	_GGLGPMNIPLVSDPKR_2	semi-tryptic	95	110	-1.05678	5.61515e-06	T0_vs_T4	TRUE	TRUE	0.910871	1.00182	1.13357e-08	TRUE	TRUE	Up	188202
Q06830	PRDX1	PRDX1	Peroxiredoxin-1	81.407	LNCQVIGASVDSHFCHLAWVNTPK	_LNC[Carbamidomethyl (C)]QVIGASVDSHFC[Carbamidomethyl (C)]HLAWVNTPK_4	fully-tryptic	69	92	1.15732	6.56916e-06	T2_vs_T4	TRUE	TRUE	0.921116	1.00597	2.22104e-07	TRUE	TRUE	Down	176174
Q06830	PRDX1	PRDX1	Peroxiredoxin-1	81.407	GWKPGSDTIKPDVQK	_GWKPGSDTIKPDVQK_4	semi-tryptic	176	190	0.916999	7.82311e-06	T1_vs_T5	TRUE	TRUE	0.880783	2.0132	3.59083e-06	TRUE	TRUE	Down	117217
Q06830	PRDX1	PRDX1	Peroxiredoxin-1	81.407	HGEVCPAGWKPGSDTIKPDVQ	_HGEVC[Carbamidomethyl (C)]PAGWKPGSDTIKPDVQ_2	semi-tryptic	169	189	-1.11144	1.25494e-05	T1_vs_T5	TRUE	TRUE	0.914135	1.02421	2.38466e-06	TRUE	TRUE	Up	88564.7
Q06830	PRDX1	PRDX1	Peroxiredoxin-1	81.407	HGEVCPAGWKPGSDTIKPDVQ	_HGEVC[Carbamidomethyl (C)]PAGWKPGSDTIKPDVQ_2	semi-tryptic	169	189	-1.1847	1.3528e-05	T1_vs_T4	TRUE	TRUE	0.914135	1.02421	2.38466e-06	TRUE	TRUE	Up	87574
Q06830	PRDX1	PRDX1	Peroxiredoxin-1	81.407	GWKPGSDTIKPDVQK	_GWKPGSDTIKPDVQK_2	semi-tryptic	176	190	0.84818	1.70276e-05	T0_vs_T5	TRUE	TRUE	0.851446	1.90851	6.93004e-05	TRUE	TRUE	Down	49812
Q06830	PRDX1	PRDX1	Peroxiredoxin-1	81.407	HGEVCPAGWKPGSDTIKPDVQ	_HGEVC[Carbamidomethyl (C)]PAGWKPGSDTIKPDVQ_3	semi-tryptic	169	189	-0.985053	3.06857e-05	T1_vs_T4	TRUE	TRUE	0.89318	1.00061	2.71642e-06	TRUE	TRUE	Up	32101.4
Q06830	PRDX1	PRDX1	Peroxiredoxin-1	81.407	GGLGPMNIPLVSDPKR	_GGLGPMNIPLVSDPKR_3	semi-tryptic	95	110	-0.993133	3.8114e-05	T2_vs_T4	TRUE	TRUE	0.871491	1.00841	1.13365e-05	TRUE	TRUE	Up	26056.9
Q06830	PRDX1	PRDX1	Peroxiredoxin-1	81.407	GWKPGSDTIKPDVQK	_GWKPGSDTIKPDVQK_2	semi-tryptic	176	190	0.778224	4.14974e-05	T1_vs_T5	TRUE	TRUE	0.851446	1.90851	6.93004e-05	TRUE	TRUE	Down	18753.6
Q06830	PRDX1	PRDX1	Peroxiredoxin-1	81.407	GGLGPMNIPLVSDPKR	_GGLGPMNIPLVSDPKR_2	semi-tryptic	95	110	-0.841882	4.49178e-05	T1_vs_T3	TRUE	TRUE	0.910871	1.00182	1.13357e-08	TRUE	TRUE	Up	18742.7
Q06830	PRDX1	PRDX1	Peroxiredoxin-1	81.407	KQGGLGPMNIPLVSD	_KQGGLGPMNIPLVSD_2	semi-tryptic	93	107	-1.57953	5.38479e-05	T1_vs_T4	TRUE	TRUE	0.907627	0.84807	2.16938e-06	TRUE	TRUE	Up	29333.1
Q06830	PRDX1	PRDX1	Peroxiredoxin-1	81.407	KQGGLGPMNIPLVSD	_KQGGLGPMNIPLVSD_2	semi-tryptic	93	107	-1.56084	6.02959e-05	T1_vs_T5	TRUE	TRUE	0.907627	0.84807	2.16938e-06	TRUE	TRUE	Up	25886.3
Q06830	PRDX1	PRDX1	Peroxiredoxin-1	81.407	HGEVCPAGWKPGSDTIKPDVQ	_HGEVC[Carbamidomethyl (C)]PAGWKPGSDTIKPDVQ_3	semi-tryptic	169	189	-0.83775	0.000131095	T1_vs_T5	TRUE	TRUE	0.89318	1.00061	2.71642e-06	TRUE	TRUE	Up	6390.42
Q06830	PRDX1	PRDX1	Peroxiredoxin-1	81.407	LNCQVIGASVDSHFCHLAWVNTPK	_LNC[Carbamidomethyl (C)]QVIGASVDSHFC[Carbamidomethyl (C)]HLAWVNTPK_4	fully-tryptic	69	92	0.869205	0.000157121	T0_vs_T5	TRUE	TRUE	0.921116	1.00597	2.22104e-07	TRUE	TRUE	Down	5532.08
Q06830	PRDX1	PRDX1	Peroxiredoxin-1	81.407	HGEVCPAGWKPGSDTIKPDVQ	_HGEVC[Carbamidomethyl (C)]PAGWKPGSDTIKPDVQ_2	semi-tryptic	169	189	-1.00196	0.000175574	T2_vs_T4	TRUE	TRUE	0.914135	1.02421	2.38466e-06	TRUE	TRUE	Up	5706.75
Q06830	PRDX1	PRDX1	Peroxiredoxin-1	81.407	HGEVCPAGWKPGSDTIKPDVQ	_HGEVC[Carbamidomethyl (C)]PAGWKPGSDTIKPDVQ_3	semi-tryptic	169	189	-0.867519	0.000230452	T2_vs_T4	TRUE	TRUE	0.89318	1.00061	2.71642e-06	TRUE	TRUE	Up	3764.42
Q06830	PRDX1	PRDX1	Peroxiredoxin-1	81.407	PGSDTIKPDVQK	_PGSDTIKPDVQK_2	fully-tryptic	179	190	-0.803078	0.000257985	T0_vs_T4	TRUE	TRUE	0.850976	0.351957	0.00040849	TRUE	TRUE	Up	3112.89
Q06830	PRDX1	PRDX1	Peroxiredoxin-1	81.407	HGEVCPAGWKPGSDTIKPDVQ	_HGEVC[Carbamidomethyl (C)]PAGWKPGSDTIKPDVQ_2	semi-tryptic	169	189	-0.928697	0.000281696	T2_vs_T5	TRUE	TRUE	0.914135	1.02421	2.38466e-06	TRUE	TRUE	Up	3296.8
Q06830	PRDX1	PRDX1	Peroxiredoxin-1	81.407	HGEVCPAGWKPGSDTIKPDVQ	_HGEVC[Carbamidomethyl (C)]PAGWKPGSDTIKPDVQ_2	semi-tryptic	169	189	-0.789452	0.00029962	T0_vs_T5	TRUE	TRUE	0.914135	1.02421	2.38466e-06	TRUE	TRUE	Up	2634.84
Q06830	PRDX1	PRDX1	Peroxiredoxin-1	81.407	GGLGPMNIPLVSDPKR	_GGLGPMNIPLVSDPKR_2	semi-tryptic	95	110	-0.799819	0.000310837	T2_vs_T5	TRUE	TRUE	0.910871	1.00182	1.13357e-08	TRUE	TRUE	Up	2573.11
Q06830	PRDX1	PRDX1	Peroxiredoxin-1	81.407	KQGGLGPMNIPLVSD	_KQGGLGPMNIPLVSD_2	semi-tryptic	93	107	-1.225	0.000375585	T0_vs_T5	TRUE	TRUE	0.907627	0.84807	2.16938e-06	TRUE	TRUE	Up	3261.57
Q06830	PRDX1	PRDX1	Peroxiredoxin-1	81.407	HGEVCPAGWKPGSDTIKPDVQ	_HGEVC[Carbamidomethyl (C)]PAGWKPGSDTIKPDVQ_2	semi-tryptic	169	189	-0.862712	0.000382893	T0_vs_T4	TRUE	TRUE	0.914135	1.02421	2.38466e-06	TRUE	TRUE	Up	2253.14
Q06830	PRDX1	PRDX1	Peroxiredoxin-1	81.407	KQGGLGPMNIPLVSD	_KQGGLGPMNIPLVSD_2	semi-tryptic	93	107	-1.24369	0.000464433	T0_vs_T4	TRUE	TRUE	0.907627	0.84807	2.16938e-06	TRUE	TRUE	Up	2677.86
Q06830	PRDX1	PRDX1	Peroxiredoxin-1	81.407	LNCQVIGASVDSHFCHLAWVNTPK	_LNC[Carbamidomethyl (C)]QVIGASVDSHFC[Carbamidomethyl (C)]HLAWVNTPK_4	fully-tryptic	69	92	0.780239	0.000586267	T3_vs_T4	TRUE	TRUE	0.921116	1.00597	2.22104e-07	TRUE	TRUE	Down	1330.86
Q06830	PRDX1	PRDX1	Peroxiredoxin-1	81.407	LNCQVIGASVDSHFCHLAWVNTPK	_LNC[Carbamidomethyl (C)]QVIGASVDSHFC[Carbamidomethyl (C)]HLAWVNTPK_4	fully-tryptic	69	92	0.879273	0.000628362	T2_vs_T5	TRUE	TRUE	0.921116	1.00597	2.22104e-07	TRUE	TRUE	Down	1399.31
Q06830	PRDX1	PRDX1	Peroxiredoxin-1	81.407	KQGGLGPMNIPLVSD	_KQGGLGPMNIPLVSD_2	semi-tryptic	93	107	-0.997747	0.00236005	T1_vs_T3	TRUE	TRUE	0.907627	0.84807	2.16938e-06	TRUE	TRUE	Up	422.766
Q06830	PRDX1	PRDX1	Peroxiredoxin-1	81.407	KQGGLGPMNIPLVSD	_KQGGLGPMNIPLVSD_2	semi-tryptic	93	107	-0.86112	0.00806767	T2_vs_T4	TRUE	TRUE	0.907627	0.84807	2.16938e-06	TRUE	TRUE	Up	106.737
P32119	PRDX2	PRDX2	Peroxiredoxin-2	84.3434	GWKPGSDTIKPNVDDSK	_GWKPGSDTIKPNVDDSK_2	semi-tryptic	175	191	1.12522	4.74677e-05	T0_vs_T5	TRUE	TRUE	0.867148	0.73718	0.000209054	TRUE	TRUE	Down	23705.1
P32119	PRDX2	PRDX2	Peroxiredoxin-2	84.3434	GWKPGSDTIKPNVDDSK	_GWKPGSDTIKPNVDDSK_2	semi-tryptic	175	191	0.982413	0.000166624	T1_vs_T5	TRUE	TRUE	0.867148	0.73718	0.000209054	TRUE	TRUE	Down	5895.98
P32119	PRDX2	PRDX2	Peroxiredoxin-2	84.3434	GWKPGSDTIKPNVDDSK	_GWKPGSDTIKPNVDDSK_2	semi-tryptic	175	191	0.861846	0.000978227	T0_vs_T3	TRUE	TRUE	0.867148	0.73718	0.000209054	TRUE	TRUE	Down	881.028
P30048	PRDX3	PRDX3	Thioredoxin-dependent peroxide reductase, mitochondrial	66.4062	AFQYVETHGEVCPANWTPDSPTIK	_AFQYVETHGEVC[Carbamidomethyl (C)]PANWTPDSPTIK_3	fully-tryptic	218	241	-0.904156	1.3608e-06	T0_vs_T5	TRUE	TRUE	0.874484	0.205553	6.18005e-06	TRUE	TRUE	Up	664429
P30048	PRDX3	PRDX3	Thioredoxin-dependent peroxide reductase, mitochondrial	66.4062	AFQYVETHGEVCPANWTPDSPTIK	_AFQYVETHGEVC[Carbamidomethyl (C)]PANWTPDSPTIK_3	fully-tryptic	218	241	-0.807499	6.8641e-06	T0_vs_T3	TRUE	TRUE	0.874484	0.205553	6.18005e-06	TRUE	TRUE	Up	117641
P30048	PRDX3	PRDX3	Thioredoxin-dependent peroxide reductase, mitochondrial	66.4062	PAVTQHAPYFK	_PAVTQHAPYFK_2	semi-tryptic	63	73	-0.92364	0.000815185	T0_vs_T5	TRUE	TRUE	0.875961	0.327752	0.000904828	TRUE	TRUE	Up	1133.04
P30048	PRDX3	PRDX3	Thioredoxin-dependent peroxide reductase, mitochondrial	66.4062	PAVTQHAPYFK	_PAVTQHAPYFK_2	semi-tryptic	63	73	-0.907062	0.00132481	T0_vs_T4	TRUE	TRUE	0.875961	0.327752	0.000904828	TRUE	TRUE	Up	684.674
P30048	PRDX3	PRDX3	Thioredoxin-dependent peroxide reductase, mitochondrial	66.4062	PAVTQHAPYFK	_PAVTQHAPYFK_2	semi-tryptic	63	73	-0.848182	0.0025402	T0_vs_T3	TRUE	TRUE	0.875961	0.327752	0.000904828	TRUE	TRUE	Up	333.904
P30048	PRDX3	PRDX3	Thioredoxin-dependent peroxide reductase, mitochondrial	66.4062	PAVTQHAPYFK	_PAVTQHAPYFK_2	semi-tryptic	63	73	-0.820498	0.00418813	T0_vs_T2	TRUE	TRUE	0.875961	0.327752	0.000904828	TRUE	TRUE	Up	195.911
Q13162	PRDX4	PRDX4	Peroxiredoxin-4	65.3137	ISKPAPYWEGTAVIDGEFK	_ISKPAPYWEGTAVIDGEFK_3	fully-tryptic	81	99	0.844796	7.83661e-06	T0_vs_T5	TRUE	TRUE	0.893873	0.52896	1.41031e-05	TRUE	TRUE	Down	107801
Q13162	PRDX4	PRDX4	Peroxiredoxin-4	65.3137	TREEECHFYAG	_TREEEC[Carbamidomethyl (C)]HFYAG_2	semi-tryptic	46	56	-0.883073	0.000103484	T0_vs_T5	TRUE	TRUE	0.897916	0.407018	3.07032e-06	TRUE	TRUE	Up	8533.45
Q13162	PRDX4	PRDX4	Peroxiredoxin-4	65.3137	TREEECHFYAG	_TREEEC[Carbamidomethyl (C)]HFYAG_2	semi-tryptic	46	56	-0.881654	0.000248061	T0_vs_T4	TRUE	TRUE	0.897916	0.407018	3.07032e-06	TRUE	TRUE	Up	3554.19
P30044	PRDX5	PRDX5	Peroxiredoxin-5, mitochondrial	66.8224	ETDLLLDDSLVSIFGNR	_ETDLLLDDSLVSIFGNR_2	fully-tryptic	160	176	4.2249	1.20629e-12	T2_vs_T5	TRUE	TRUE	0.99558	1.10087	1.18542e-16	TRUE	TRUE	Down	3.50238e+12
P30044	PRDX5	PRDX5	Peroxiredoxin-5, mitochondrial	66.8224	ETDLLLDDSLVSIFGNR	_ETDLLLDDSLVSIFGNR_2	fully-tryptic	160	176	4.38663	1.89265e-12	T1_vs_T5	TRUE	TRUE	0.99558	1.10087	1.18542e-16	TRUE	TRUE	Down	2.31771e+12
P30044	PRDX5	PRDX5	Peroxiredoxin-5, mitochondrial	66.8224	ETDLLLDDSLVSIFGNR	_ETDLLLDDSLVSIFGNR_2	fully-tryptic	160	176	4.32152	2.50043e-12	T2_vs_T4	TRUE	TRUE	0.99558	1.10087	1.18542e-16	TRUE	TRUE	Down	1.72831e+12
P30044	PRDX5	PRDX5	Peroxiredoxin-5, mitochondrial	66.8224	ETDLLLDDSLVSIFGNR	_ETDLLLDDSLVSIFGNR_2	fully-tryptic	160	176	4.48325	3.14297e-12	T1_vs_T4	TRUE	TRUE	0.99558	1.10087	1.18542e-16	TRUE	TRUE	Down	1.42644e+12
P30044	PRDX5	PRDX5	Peroxiredoxin-5, mitochondrial	66.8224	ETDLLLDDSLVSIFGNR	_ETDLLLDDSLVSIFGNR_2	fully-tryptic	160	176	4.03915	3.53848e-12	T0_vs_T5	TRUE	TRUE	0.99558	1.10087	1.18542e-16	TRUE	TRUE	Down	1.14149e+12
P30044	PRDX5	PRDX5	Peroxiredoxin-5, mitochondrial	66.8224	ETDLLLDDSLVSIFGNR	_ETDLLLDDSLVSIFGNR_2	fully-tryptic	160	176	4.13578	6.00523e-12	T0_vs_T4	TRUE	TRUE	0.99558	1.10087	1.18542e-16	TRUE	TRUE	Down	6.88696e+11
P30044	PRDX5	PRDX5	Peroxiredoxin-5, mitochondrial	66.8224	ETDLLLDDSLVSIFGNR	_ETDLLLDDSLVSIFGNR_2	fully-tryptic	160	176	4.15544	4.06505e-11	T3_vs_T5	TRUE	TRUE	0.99558	1.10087	1.18542e-16	TRUE	TRUE	Down	1.02224e+11
P30044	PRDX5	PRDX5	Peroxiredoxin-5, mitochondrial	66.8224	ETDLLLDDSLVSIFGNR	_ETDLLLDDSLVSIFGNR_2	fully-tryptic	160	176	4.25206	5.26531e-11	T3_vs_T4	TRUE	TRUE	0.99558	1.10087	1.18542e-16	TRUE	TRUE	Down	8.07562e+10
P30044	PRDX5	PRDX5	Peroxiredoxin-5, mitochondrial	66.8224	LAPNIISQL	_LAPNIISQL_2	semi-tryptic	206	214	0.756282	6.71049e-05	T0_vs_T3	TRUE	TRUE	0.902701	0.335678	3.84743e-05	TRUE	TRUE	Down	11270.1
P48147	PREP	PREP	Prolyl endopeptidase	72.5352	AFVEAQNK	_AFVEAQNK_2	fully-tryptic	41	48	1.06913	0.00440166	T0_vs_T5	TRUE	TRUE	0.87306	1.85651	0.000234968	TRUE	TRUE	Down	242.892
P48147	PREP	PREP	Prolyl endopeptidase	72.5352	AFVEAQNK	_AFVEAQNK_2	fully-tryptic	41	48	0.950014	0.00454212	T1_vs_T5	TRUE	TRUE	0.87306	1.85651	0.000234968	TRUE	TRUE	Down	209.157
P48147	PREP	PREP	Prolyl endopeptidase	72.5352	AFVEAQNK	_AFVEAQNK_2	fully-tryptic	41	48	1.17591	0.00558643	T2_vs_T5	TRUE	TRUE	0.87306	1.85651	0.000234968	TRUE	TRUE	Down	210.494
P48147	PREP	PREP	Prolyl endopeptidase	72.5352	AFVEAQNK	_AFVEAQNK_2	fully-tryptic	41	48	1.08625	0.00804544	T4_vs_T5	TRUE	TRUE	0.87306	1.85651	0.000234968	TRUE	TRUE	Down	135.015
P48147	PREP	PREP	Prolyl endopeptidase	72.5352	AFVEAQNK	_AFVEAQNK_2	fully-tryptic	41	48	1.21882	0.00830804	T3_vs_T5	TRUE	TRUE	0.87306	1.85651	0.000234968	TRUE	TRUE	Down	146.703
P49642	PRIM1	PRIM1	DNA primase small subunit	52.381	VDQFDPFTVPTISFICR	_VDQFDPFTVPTISFIC[Carbamidomethyl (C)]R_2	fully-tryptic	339	355	-1.24713	5.50735e-08	T0_vs_T5	TRUE	TRUE	0.986222	0.58252	1.76145e-09	TRUE	TRUE	Up	2.26448e+07
P49642	PRIM1	PRIM1	DNA primase small subunit	52.381	VDQFDPFTVPTISFICR	_VDQFDPFTVPTISFIC[Carbamidomethyl (C)]R_2	fully-tryptic	339	355	-0.990873	1.01052e-06	T0_vs_T3	TRUE	TRUE	0.986222	0.58252	1.76145e-09	TRUE	TRUE	Up	980555
P49642	PRIM1	PRIM1	DNA primase small subunit	52.381	VDQFDPFTVPTISFICR	_VDQFDPFTVPTISFIC[Carbamidomethyl (C)]R_2	fully-tryptic	339	355	-0.933942	1.01521e-06	T1_vs_T5	TRUE	TRUE	0.986222	0.58252	1.76145e-09	TRUE	TRUE	Up	919948
P78527	PRKDC	PRKDC	DNA-dependent protein kinase catalytic subunit	65.9641	LLNFLMK	_LLNFLMK_2	fully-tryptic	2215	2221	-1.05066	6.57038e-05	T1_vs_T3	TRUE	TRUE	0.897853	0.459573	1.29683e-05	TRUE	TRUE	Up	15990.8
[truncated: 1,119 more rows]

## Sheet: Rab5A-GDP
uniprot_id	genes	all_genes	protein_names	coverage	pep_stripped_sequence	eg_precursor_id	pep_type	start	end	diff	adj_pval	comparison	ttest_significant	pep_is_proteotypic	correlation	ec_50	anova_adj_pval	drc_significant	is_significant	directionality	score
[truncated: 1,628 more rows]

[truncated: 6 more sheets: Rab2A-GTP, Rab2A-GDP, Rab5A-GTP Interactors, Rab5A-GDP Interactors, Rab2A-GTP Interactors, Rab2A-GDP Interactors]
